# Supplementary material for: Comparative Analysis of Regulatory Elements between Escherichia coli and Klebsiella pneumoniae by Genome-Wide Transcription Start Site Profiling
Source: PLoS Genet. 2012 Aug 9;8(8):e1002867. doi: 10.1371/journal.pgen.1002867 (PMC3415461; doi:10.1371/journal.pgen.1002867)
Supplement: Table S1 — Experimentally derived TSS annotation for E. coli and K. pneumoniae. (XLSX) [file pgen.1002867.s007.xlsx]

## Sheet: E. coli TSS
TSS annotations and association to mRNA, tRNA and rRNA annotations from NCBI.
The Chromosome ID, TSS position, number of reads and its strand are listed in the first four columns.
The columns, "Gene ID", "Gene name", "Gene product", "COG function", "Gene start", "Gene end", indicate the association of the TSS to the annotation specified by the columns "Gene ID" and "Gene name".
The column "5' UTR length" indicates the length of 5' UTR region determinded by TSS and associated gene.
Chromosome	TSS position	TSS reads	Strand	Gene ID	Gene name	Gene product	COG function	Gene start	Gene end	5' UTR length	Sequence -50 nt upstream + TSS (51 nt)
NC_000913	148	1475	+	b0001	thrL	thr operon leader peptide	Not in COGs	190	255	42	AATTAAAATTTTATTGACTTAGGTCACTAAATACTTTAACCAATATAGGCA
NC_000913	195	11	+	b0002	thrA	aspartate kinase / homoserine dehydrogenase	Amino acid transport and metabolism	337	2799	142	GGCATAGCGCACAGACAGATAAAAATTACAGAGTACACAACATCCATGAAA
NC_000913	2391	3	+	b0003	thrB	homoserine kinase	Amino acid transport and metabolism	2801	3733	410	GACCCGCGAGATGATCTTTCTGGTATGGATGTGGCGCGTAAACTATTGATT
NC_000913	2693	6	+	b0003	thrB	homoserine kinase	Amino acid transport and metabolism	2801	3733	108	CAAAGTGAAAAATGGCGAAAACGCCCTGGCCTTCTATAGCCACTATTATCA
NC_000913	2742	4	+	b0003	thrB	homoserine kinase	Amino acid transport and metabolism	2801	3733	59	CAGCCGCTGCCGTTGGTACTGCGCGGATATGGTGCGGGCAATGACGTTACA
NC_000913	2782	3	+	b0003	thrB	homoserine kinase	Amino acid transport and metabolism	2801	3733	19	ATGACGTTACAGCTGCCGGTGTCTTTGCTGATCTGCTACGTACCCTCTCAT
NC_000913	3448	10	+	b0004	thrC	threonine synthase	Amino acid transport and metabolism	3734	5020	286	TGCATTGCGCACGGGCGACATCTGGCAGGCTTCATTCACGCCTGCTATTCC
NC_000913	4786	2	+	b0005	yaaX	predicted protein	Not in COGs	5234	5530	448	ACCACGCAACAGACAATGCGTGAGTTAAAAGAACTGGGCTACACTTCGGAG
NC_000913	4880	2	+	b0005	yaaX	predicted protein	Not in COGs	5234	5530	354	ATCCAGGCGAATATGGCTTGTTCCTCGGCACCGCGCATCCGGCGAAATTTA
NC_000913	4888	4	+	b0005	yaaX	predicted protein	Not in COGs	5234	5530	346	GAATATGGCTTGTTCCTCGGCACCGCGCATCCGGCGAAATTTAAAGAGAGC
NC_000913	4931	4	+	b0005	yaaX	predicted protein	Not in COGs	5234	5530	303	AAGAGAGCGTGGAAGCGATTCTCGGTGAAACGTTGGATCTGCCAAAAGAGC
NC_000913	8168	15	-	b0007	yaaJ	YaaJ alanine AGSS transporter	Amino acid transport and metabolism	6529	7959	209	CAGCTTGTTAGGGGGATGTAACCGGTCTGCCCTGATGATATCACGACGCAA
NC_000913	8443	24	-	b0007	yaaJ	YaaJ alanine AGSS transporter	Amino acid transport and metabolism	6529	7959	484	GGATTTCCAGACCAATATTTACTGCCAGTTTGTCGGTCGCGTCCACGATCT
NC_000913	8191	267	+	b0008	talB	transaldolase B	Carbohydrate transport and metabolism	8238	9191	47	ACCGTCTTGTCGGCGGTTGCGCTGACGTTGCGTCGTGATATCATCAGGGCA
NC_000913	8708	12	+	b0009	mog	predicted molybdochelatase	Coenzyme transport and metabolism	9306	9893	598	CGTGCTGCAGAACAGCTGGAAAAAGAAGGCATCAACTGTAACCTGACCCTG
NC_000913	10563	5	-	b0010	yaaH	conserved inner membrane protein associated with acetate transport	Function unknown	9928	10494	69	CCCCTCAAAAGATCGTAGACACTGCCCCACTGGCTGATTATTATGCCGCGC
NC_000913	10564	5	-	b0010	yaaH	conserved inner membrane protein associated with acetate transport	Function unknown	9928	10494	70	TCCCCTCAAAAGATCGTAGACACTGCCCCACTGGCTGATTATTATGCCGCG
NC_000913	12157	4	+	b0014	dnaK	chaperone Hsp70, DNA biosynthesis, autoregulated heat shock proteins	Posttranslational modification, protein turnover, chaperones	12163	14079	6	CCCCTATTACAGACTCACAACCACATGATGACCGAATATATAGTGGAGACG
NC_000913	13566	3	+	b0015	dnaJ	chaperone with DnaK, heat shock protein	Posttranslational modification, protein turnover, chaperones	14168	15298	602	AAATCTCTGGGTCAGTTCAACCTAGATGGTATCAACCCGGCACCGCGCGGC
NC_000913	13570	2	+	b0015	dnaJ	chaperone with DnaK, heat shock protein	Posttranslational modification, protein turnover, chaperones	14168	15298	598	CTCTGGGTCAGTTCAACCTAGATGGTATCAACCCGGCACCGCGCGGCATGC
NC_000913	14907	4	+	b0016	insL-1	IS186/IS421 transposase	Replication, recombination and repair	15445	16557	538	CGAAGGTGAAGCGGGCGAGCATGGCGCACCGGCAGGCGATCTGTACGTTCA
NC_000913	17053	8	-	b0018	mokC	regulatory peptide whose translation enables hokC (gef) expression	Not in COGs	16751	16960	93	ATTAGAATCGATAAAACAAAATGGGTTAAAGAGAGCGATATAATAGCGGCG
NC_000913	16952	11	+	b4413	sokC	antisense RNA blocking mokC and hokC translation		16952	17006	0	ATTGCTCTCTTCTCCTTGACCTTACGGTCAGTAAGAGGCACTCTACATGTG
NC_000913	16996	21	+	b4413	sokC	antisense RNA blocking mokC and hokC translation		16952	17006	44	ACATGTGTTCAGCATATAGGAGGCCTCGGGTTGATGGTAAAATATCACTCG
NC_000913	17224	17	+	b0019	nhaA	NhaA sodium/proton transporter	Inorganic ion transport and metabolism	17489	18655	265	TCATCGCAATTATTGACGACAAGCTGGATTATTTTTGAAATATTGGCCTAA
NC_000913	18025	34	+	b0020	nhaR	NhaR transcriptional activator	Transcription	18715	19620	690	GACGATCTTGGGGCCATCATTATCATCGCATTGTTCTACACTAATGACTTA
NC_000913	18553	47	+	b0020	nhaR	NhaR transcriptional activator	Transcription	18715	19620	162	TTTACTATGTCTATCTTTATTGCCAGCCTGGCCTTTGGTAGCGTAGATCCA
NC_000913	20678	380	-	G0-10535	insAB-1	InsAB' transposase		19810	20508	170	CTGCCGGTTGCCAGATAGTCAAAAGAGACATGCCGTTGTACTATCTGAACT
NC_000913	21118	419	-	b0023	rpsT	30S ribosomal subunit protein S20	Translation	20815	21078	40	TTTGCACAAATCCATTGACAAAAGAAGGCTAAAAGGGCATATTCCTCGGCC
NC_000913	21007	29	+	b0024	yaaY	predicted protein	Not in COGs	21181	21399	174	GCTTCGATAGCTGCGTATACTTTCTTGATGAAAGTACGCATCATAGAGCGA
NC_000913	21383	26	+	b0025	ribF	bifunctional riboflavin kinase / FMN adenylyltransferase	Coenzyme transport and metabolism	21407	22348	24	GGTACTCAATCGCCGGTTAACCTTGACCGCTGTACAAGGTATACTCGGACG
NC_000913	22369	23	+	b0026	ileS	isoleucyl-tRNA synthetase	Translation	22391	25207	22	GAATTTTTTGGGCTAACAAAACCGGCTTAAGCCTGTTATGTAATCAAACCG
NC_000913	25014	104	+	b0027	lspA	prolipoprotein signal peptidase II	Cell wall/membrane biogenesis | Intracellular trafficking and secretion	25207	25701	193	ATTACGATTTGTCCTGTTGACCTCCGGCGCTACCGTTGCAGACTATAACGA
NC_000913	26725	4	+	b0030	rihC	ribonucleoside hydrolase 3	Nucleotide transport and metabolism	27293	28207	568	GTACAGTAACCCGGAAGGGGGAATGTATCTGGTCGAATCGCCGGACGATGT
NC_000913	27263	5	+	b0030	rihC	ribonucleoside hydrolase 3	Nucleotide transport and metabolism	27293	28207	30	CGTGAAGTCGATTAAGTCATTAGCAGCCTAAGTTATGCGAAAATGCCGGTC
NC_000913	28343	19	+	b0031	dapB	dihydrodipicolinate reductase	Amino acid transport and metabolism	28374	29195	31	ATCAGCGTTTTTGGCTGGCGGCGTAGCGATGCGCTGGTTACTCTGAAAACG
NC_000913	29551	192	+	b0032	carA	carbamoyl phosphate synthetase	Amino acid transport and metabolism | Nucleotide transport and metabolism	29651	30799	100	AATCCCGCCATTAAGTTGACTTTTAGCGCCCATATCTCCAGAATGCCGCCG
NC_000913	30165	12	+	b0033	carB	carbamoyl phosphate synthetase	Amino acid transport and metabolism | Nucleotide transport and metabolism	30817	34038	652	CATGGATCTGGCAAAAGAAGTGACCACCGCAGAAGCCTATAGCTGGACACA
NC_000913	30425	8	+	b0033	carB	carbamoyl phosphate synthetase	Amino acid transport and metabolism | Nucleotide transport and metabolism	30817	34038	392	CTGGCGACCCGGCCCCGTGCGATTACGCCATTACCGCCATCCAGAAATTCC
NC_000913	30769	5	+	b0033	carB	carbamoyl phosphate synthetase	Amino acid transport and metabolism | Nucleotide transport and metabolism	30817	34038	48	AGCCCTGGTCCACACGACGCCGCGCCGTTGTTCGACCACTTTATCGAGTTA
NC_000913	34194	4	+	b0034	caiF	CaiF transcriptional activator	Not in COGs	34300	34695	106	GAATCGATATTTTTGATGACATAAGCAGGATTTAGCTCACACTTATCGACG
NC_000913	38309	2	-	b0037	caiC	carnitine-CoA ligase	Lipid transport and metabolism | Secondary metabolites biosynthesis, transport and catabolism	36271	37824	485	ATTACCCAAATTGAAGAGTGCTTTAAAGATATTGGCCTCGCACATCTGCTT
NC_000913	43866	3	+	b0043	fixC	flavoprotein (electron transport), possibly involved in anaerobic carnitine metabolism	Energy production and conversion	44180	45466	314	ACATTGCGCTGGCAGAACAGCTTTGCAAGGCGATAGGTGCGGAGTTGGCCT
NC_000913	51320	3	-	b0049	apaH	diadenosine tetraphosphatase	Signal transduction mechanisms	50380	51222	98	GTACCAGTACACCAGCGGTGCAATCATTGAAACCCCGCTGGGCACCATGCA
NC_000913	51325	4	-	b0049	apaH	diadenosine tetraphosphatase	Signal transduction mechanisms	50380	51222	103	GAAGAGTACCAGTACACCAGCGGTGCAATCATTGAAACCCCGCTGGGCACC
NC_000913	52034	345	-	b0050	apaG	hypothetical protein	Inorganic ion transport and metabolism	51229	51606	428	ATAACATCTCCACGCCGTTGATGTTCCATCTGTTTAGCTATACTGATGCCA
NC_000913	52587	62	-	b0051	rsmA	16S rRNA m (6)<sub>2</sub>A1518,m (6)<sub>2</sub>A1519 dimethyltransferase	Translation	51609	52430	157	CGTGCTGGCGATGTACCACGATCAGGGTCTTCCCGTGCTAAAATACCAGGG
NC_000913	55210	5	-	b0053	surA	peptidyl-prolyl cis-trans isomerase (PPIase)	Posttranslational modification, protein turnover, chaperones	53416	54702	508	CCGAGCGTTGGGGATTGCGTGGCGGGATTCAGTACGATACACGTCTGGATA
NC_000913	57156	445	-	b0054	lptD	outer membrane LPS assembly complex	Cell wall/membrane biogenesis	54755	57109	47	GGACAGGATTAACACTAGCGTAGAGATGACGAGTACGTTAGTCTCTGACCG
NC_000913	56749	5	+	b0055	djlA	chaperone with DnaK	Posttranslational modification, protein turnover, chaperones	57364	58179	615	TTCCCAGACGTTGGTATCTTTGGTGTTCAGATTCGCCCAGCCTTTCGGCCC
NC_000913	59055	14	+	b0057	yabQ	predicted protein		59121	59279	66	AGCAATGATATCCTTTATGAGAGACCTGGGTGGAATGCTAACCTGGGCGTG
NC_000913	63357	15	-	b0059	hepA	RNA Polymerase (RNAP)-binding ATPase and RNAP recycling factor	Transcription | Replication, recombination and repair	60358	63264	93	ATACCATTTTGATGCGTGACGAATGCTTTGCCATCCAGTACCATAGCGCCC
NC_000913	63588	21	-	b0059	hepA	RNA Polymerase (RNAP)-binding ATPase and RNAP recycling factor	Transcription | Replication, recombination and repair	60358	63264	324	AAGCGTGGTCGCCCCTTGCAATATCAGAATCGCGGCACCATTAAGTACGTA
NC_000913	65803	2	-	b0060	polB	DNA polymerase II	Replication, recombination and repair	63429	65780	23	GACTGTATAAAACCACAGCCAATCAAACGAAACCAGGCTATACTCAAGCCT
NC_000913	65946	2	-	b0060	polB	DNA polymerase II	Replication, recombination and repair	63429	65780	166	TAACGCCATCGTGCTGGAAGAGGTCGCTTATATGGGGATATTCTGCCGTCA
NC_000913	70649	3	-	b0063	araB	L-ribulokinase monomer	Energy production and conversion	68348	70048	601	GCCAGTAGGCGCGCGGACGAAAGTAAACCCACTGGTGATACCATTCGCGAG
NC_000913	70221	13	+	b0064	araC	AraC-Arabinose transcriptional activator	Transcription	70387	71265	166	TGCAAATAATCAATGTGGACTTTTCTGCCGTGATTATAGACACTTTTGTTA
NC_000913	71292	7	+	b0065	yabI	conserved inner membrane protein	Function unknown	71351	72115	59	GATGTAGCCGTCAAGTTGTCATAATTGGTAACGAATCAGACAATTGACGGC
NC_000913	71295	13	+	b0065	yabI	conserved inner membrane protein	Function unknown	71351	72115	56	GTAGCCGTCAAGTTGTCATAATTGGTAACGAATCAGACAATTGACGGCTTG
NC_000913	71315	6	+	b0065	yabI	conserved inner membrane protein	Function unknown	71351	72115	36	ATTGGTAACGAATCAGACAATTGACGGCTTGACGGAGTAGCATAGGGTTTG
NC_000913	74653	4	-	b0067	thiP	SfuB	Inorganic ion transport and metabolism	72911	74521	132	CAAAAATTCCTCCAGTTTATGGTTTCTCCGGCTTTCCAGAATGCGATCCCA
NC_000913	74667	4	-	b0067	thiP	SfuB	Inorganic ion transport and metabolism	72911	74521	146	AGCCGGAGCTGGCGCAAAAATTCCTCCAGTTTATGGTTTCTCCGGCTTTCC
NC_000913	74995	4	-	b0067	thiP	SfuB	Inorganic ion transport and metabolism	72911	74521	474	GAGAGCGATCAAAACTGGCGGGTGATTTATCAGGATCCGCGCACCAGTACA
NC_000913	75014	2	-	b0067	thiP	SfuB	Inorganic ion transport and metabolism	72911	74521	493	AAGCCTGAAAGAACTGGTTGAGAGCGATCAAAACTGGCGGGTGATTTATCA
NC_000913	75090	4	-	b0067	thiP	SfuB	Inorganic ion transport and metabolism	72911	74521	569	ATGACACTTTCGTACCGTTTGATTATGGCTACTTCGCCTTCGTTTATGACA
NC_000913	75518	41	-	b0068	tbpA	thiamin-binding protein	Coenzyme transport and metabolism	74497	75480	38	ATACCCGTCGAACCTGATCCGGATAACGCCGGCGAAGGGATTTGAGGCTCC
NC_000913	75538	33	-	b0068	tbpA	thiamin-binding protein	Coenzyme transport and metabolism	74497	75480	58	CGTACGCGTGCGCTGAGAAAATACCCGTCGAACCTGATCCGGATAACGCCG
NC_000913	75559	47	-	G0-9381	sroA	SroA small RNA		75516	75608	49	CGTTCTCAACGGGGTGCCACGCGTACGCGTGCGCTGAGAAAATACCCGTCG
NC_000913	75608	22	-	G0-9381	sroA	SroA small RNA		75516	75608	0	CCACCGGATCCATGATTGCTGGTTGATAACAAAATCACTACACTAACGCCG
NC_000913	77403	2	-	b0069	sgrR	SgrR transcriptional dual regulator	General function prediction only	75644	77299	104	GCTTAACCAACGCAACCAGCACAACTTCGCTGTCGCGGTAAAATAGTGCTG
NC_000913	77722	3	-	b0069	sgrR	SgrR transcriptional dual regulator	General function prediction only	75644	77299	423	ATCCAGAAAGGTTGCGCGCCAACCTCACGACTCAGAAATAAGCTCAATGTA
NC_000913	77865	2	-	b0069	sgrR	SgrR transcriptional dual regulator	General function prediction only	75644	77299	566	ATGCAAACAATAGCGCATTGCCGATAGCCATCAAACAGCAAAATATAATCA
NC_000913	77367	40	+	b4577	sgrS	SgrS small RNA		77367	77593	0	GCAAAAGACAGCAATTTTATTTTCCCTATATTAAGTCAATAATTCCTAACG
NC_000913	77567	32	+	b0070	setA	SetA MFS transporter	Carbohydrate transport and metabolism	77621	78799	54	TGACTTGCCTGCATCATGTGTGACTGAGTATTGGTGTAAAATCACCCGCCA
NC_000913	79457	2	-	b0071	leuD	isopropylmalate isomerase	Amino acid transport and metabolism	78848	79453	4	CTGCTGTGACCGGACATTTCGCCGACATTCGCAACATTAAATAAGGAGCAC
NC_000913	79626	2	-	b0071	leuD	isopropylmalate isomerase	Amino acid transport and metabolism	78848	79453	173	GAAGCCGGTTTTGAATGGCGCTTGCCTGGCTGCTCAATGTGTCTGGCGATG
NC_000913	80140	2	-	b0071	leuD	isopropylmalate isomerase	Amino acid transport and metabolism	78848	79453	687	AATGGGCGCAAAAGCCGGTCTGGTTGCACCGGACGAAACCACCTTTAACTA
NC_000913	80864	3	-	b0072	leuC	isopropylmalate isomerase	Amino acid transport and metabolism	79464	80864	0	GATGAAATGGGCGATATCATTGCCCGCTATGTAGCAGAAGGGGTGTAATCA
NC_000913	81342	5	-	b0072	leuC	isopropylmalate isomerase	Amino acid transport and metabolism	79464	80864	478	AGTGACGTCGATCGATAAAGCCAACGTGCTGCAATCCTCTATTTTATGGCG
NC_000913	83570	18	-	b0074	leuA	2-isopropylmalate synthase	Amino acid transport and metabolism	81958	83529	41	CCAGCACGCAGTCAAACAAAAAACCCGCGCCATTGCGCGGGTTTTTTTATG
NC_000913	83699	19	-	b0074	leuA	2-isopropylmalate synthase	Amino acid transport and metabolism	81958	83529	170	GTAACTCTAAAAGCATATCGCATTCATCTGGAGCTGATTTAATGACTCACA
NC_000913	83735	3642	-	b0075	leuL	leu operon leader peptide	Not in COGs	83622	83708	27	TTATTGCGTCAGGGTTGACATCCGTTTTTGTATCCAGTAACTCTAAAAGCA
NC_000913	83745	3	+	b0076	leuO	LeuO transcriptional dual activator	Transcription	84368	85312	623	ACGATGTGAGTCATTAAATCAGCTCCAGATGAATGCGATATGCTTTTAGAG
NC_000913	84300	4	+	b0076	leuO	LeuO transcriptional dual activator	Transcription	84368	85312	68	CGAATTTTACTCATTTTGCTTTTTCTTATTTTATATGCATGATAAATCATA
NC_000913	85599	3	+	b0077	ilvI	acetolactate synthase / acetohydroxybutanoate synthase	Amino acid transport and metabolism | Coenzyme transport and metabolism	85630	87354	31	TCTCTGGCTGCCAATTGCTTAAGCAAGATCGGACGGTTAATGTGTTTTACA
NC_000913	87120	2	+	b0078	ilvH	acetolactate synthase / acetohydroxybutanoate synthase	Amino acid transport and metabolism	87357	87848	237	GTGAAGCAGTGGCAGGACATGATCTATTCCGGCCGTCATTCACAATCTTAT
NC_000913	87229	2	+	b0078	ilvH	acetolactate synthase / acetohydroxybutanoate synthase	Amino acid transport and metabolism	87357	87848	128	AGATTTCTCATCCGCATGAGCTGGAAAGCAAACTTAGCGAGGCGCTGGAAC
NC_000913	87663	2	+	b0080	fruR	FruR transcriptional dual regulator	Transcription	88028	89032	365	TCATGCTGGTGAAAATTCAGGCCAGCGGTTACGGGCGTGACGAAGTGAAAC
NC_000913	89589	29	+	b0081	mraZ	conserved protein	Function unknown	89634	90092	45	GCCTTGTGACTGGCTTGACAAGCTTTTCCTCAGCTCCGTAAACTCCTTTCA
NC_000913	89701	23	+	b0082	rsmH	16S rRNA m (4)C1402 methyltransferase	Cell wall/membrane biogenesis	90094	91035	393	GTTAGTCAATCTCGACAGCAAAGGGCGCTTATCAGTGCCTACCCGTTATCG
NC_000913	92485	2	+	b0085	murE	UDP-N-acetylmuramoylalanyl-D-glutamate 2,6-diaminopimelate ligase	Cell wall/membrane biogenesis	93166	94653	681	CAAAGACGTGGCACGCTACAGCGAATTAACCCTGACCGGGGTATTACAGAA
NC_000913	92550	2	+	b0085	murE	UDP-N-acetylmuramoylalanyl-D-glutamate 2,6-diaminopimelate ligase	Cell wall/membrane biogenesis	93166	94653	616	GTGTTTCCAAGCTGGCGTTAGCGATGCCGTCCTCAGCGTTAGTAGATACTT
NC_000913	93102	3	+	b0085	murE	UDP-N-acetylmuramoylalanyl-D-glutamate 2,6-diaminopimelate ligase	Cell wall/membrane biogenesis	93166	94653	64	CGCCGGTCTTTGGTGCCATCATGGGCGGCGTATTGCGTACCATGAACATCG
NC_000913	97038	2	+	b0088	murD	UDP-N-acetylmuramoyl-L-alanine:D-glutamate ligase	Cell wall/membrane biogenesis	97087	98403	49	ACTGAAAGGCTGGCCGGAACCGCGCGTCATTGTGCGTTTCTGGATTATTTC
NC_000913	97054	2	+	b0088	murD	UDP-N-acetylmuramoyl-L-alanine:D-glutamate ligase	Cell wall/membrane biogenesis	97087	98403	33	GAACCGCGCGTCATTGTGCGTTTCTGGATTATTTCGCTGATGCTGGTTCTG
NC_000913	97925	2	+	b0089	ftsW	essential cell division protein FtsW	Cell cycle control, mitosis and meiosis	98403	99647	478	ACTTTCCGGGCAGCATAACTACACCAATGCGCTGGCGGCGCTGGCGCTGGC
NC_000913	99369	21	+	b0090	murG	N-acetylglucosaminyl transferase	Cell wall/membrane biogenesis	99644	100711	275	AACTGGGGTATGTCGGTGTGGTGCTGGCACTTTTAATGGTATTCTTCGTCG
NC_000913	102872	9	+	b0093	ftsQ	essential cell division protein FtsQ	Cell wall/membrane biogenesis	103155	103985	283	TTTTACCGTCAATACGTATTCAACCGTCCGGAACCTTCTATGATTATGAGG
NC_000913	105116	7	+	b0095	ftsZ	essential cell division protein FtsZ	Cell cycle control, mitosis and meiosis	105305	106456	189	TGAACATTACCGGTTTAACGGATTATGCTCAGGAGCCGTATTATTCGACGG
NC_000913	105161	4	+	b0095	ftsZ	essential cell division protein FtsZ	Cell cycle control, mitosis and meiosis	105305	106456	144	CGACGGCGGTGGGATTGCTTCACTATGGGAAAGAGTCACATCTTAACGGTG
NC_000913	106506	69	+	b0096	lpxC	UDP-3-O-acyl-N-acetylglucosamine deacetylase	Cell wall/membrane biogenesis	106557	107474	51	AGAATTGACTGGAATTTGGGTTTCGAGGCTCTTTGTGCTAAACTGGCCCGC
NC_000913	107668	323	+	b0097	secM	secretion monitor that regulates SecA translation (General Secretory Pathway)	Not in COGs	107705	108217	37	TTATCTTCATTCGTGCTGTGGACTGCAGGCTTTAATGATAAGATTTGTGCG
NC_000913	107848	2	+	b0098	secA	Sec Protein Secretion Complex	Intracellular trafficking and secretion	108279	110984	431	CCTGCGCTCAGCAACGCCGCCGAACCAAACGCGCCCGCAAAAGCGACAACC
NC_000913	107866	2	+	b0098	secA	Sec Protein Secretion Complex	Intracellular trafficking and secretion	108279	110984	413	GCCGAACCAAACGCGCCCGCAAAAGCGACAACCCGCAACCACGAGCCTTCA
NC_000913	108200	2	+	b0098	secA	Sec Protein Secretion Complex	Intracellular trafficking and secretion	108279	110984	79	AATTCAGCACGCCCGTCTGGATAAGCCAGGCGCAAGGCATCCGTGCTGGCC
NC_000913	110362	16	+	b0099	mutT	dGTP pyrophosphohydrolase	Nucleotide transport and metabolism	111044	111433	682	CATTCGTGAAGATGTGTTCAAAGCGACCATTGATGCCTACATTCCACCACA
NC_000913	112165	3	-	b0101	yacG	DNA gyrase inhibitor YacG	Function unknown	111649	111846	319	GGCGGCTGTTGCAGCTTTGATTTACCTACATTGCACATTTGGCTGCATCTA
NC_000913	113199	19	-	b0102	yacF	conserved protein	Function unknown	111856	112599	600	AATCATGATGAATTCCCGGGAATATAAATTATGAGGTATATAGTTGCCTTA
NC_000913	113394	2366	+	b0104	guaC	GMP reductase	Nucleotide transport and metabolism	113444	114487	50	AGACAATTTCGCAGTCTTGCGCCGCATTGATTAGTGCGTATGATAGCGTCA
NC_000913	118679	328	-	b0109	nadC	quinolinate phosphoribosyltransferase (decarboxylating) monomer	Coenzyme transport and metabolism	117752	118645	34	GGATCTCCTTATATGTGGTGCTAATACCCGGTTCAGAGTAGCATGTTTCTA
NC_000913	121676	76	-	b0112	aroP	AroP phenylalanine/tyrosine/tryptophan APC transporter	Amino acid transport and metabolism	120178	121551	125	CCATGCATAAAGCGGGTGCATTCGCTGCCGCATACCATTATTCTTGATCTG
NC_000913	122034	1225	+	b0113	pdhR	PdhR transcriptional dual regulator	Transcription	122092	122856	58	CAATCAAAACCTGTATGGACATAAGGTGAATACTTTGTTACTTTAGCGTCA
NC_000913	122612	51	+	b0114	aceE	subunit of E1p component of pyruvate dehydrogenase complex	Energy production and conversion	123017	125680	405	CACCGAAGCGGCCCACAATGTGGTTCTGCTTCATCTGCTAAGGTGTATGGA
NC_000913	125255	2	+	b0115	aceF	AceF-lipoate	Energy production and conversion	125695	127587	440	TCGGCTCCGGTTCTATCCTGCGTCACGTCCGTGAAGCAGCTGAGATCCTGG
NC_000913	127494	4	+	b0116	lpd	E3 monomer	Energy production and conversion	127912	129336	418	TGGAATGGTAAAGAGTTCGTGCCGCGTCTGATGCTGCCGATTTCTCTCTCC
NC_000913	127717	8	+	b0116	lpd	E3 monomer	Energy production and conversion	127912	129336	195	GGTTGCCGTTTGTTGTTTAAAAATTGTTAACAATTTTGTAAAATACCGACG
NC_000913	131519	884	+	b0118	acnB	bifunctional aconitate hydratase 2 and 2-methylisocitrate dehydratase	Energy production and conversion	131615	134212	96	TTTTTTGTAAACAGATTAACACCTCGTCAAAATCCTGCTATTCTGCCCGTT
NC_000913	133876	12	+	b0119	yacL	conserved protein	Function unknown	134388	134750	512	GCACCGCCAACCCGTATGGACGCCGCACAGTTGACCGAAGAAGGCTACTAC
NC_000913	134072	24	+	b0119	yacL	conserved protein	Function unknown	134388	134750	316	TCTTCCTGGCTTCTGCGGAACTGGCGGCTGTTGCGGCGCTGATTGGCAAAC
NC_000913	134339	13	+	b0119	yacL	conserved protein	Function unknown	134388	134750	49	ACCATCGCCGTTCCGCTGTTTTTCTCCGGTAAGGCTGCGATAATTACATCA
NC_000913	135660	2	-	b0120	speD	adenosylmethionine decarboxylase, proenzyme	Amino acid transport and metabolism	134788	135582	78	CGCGTTTTCTCGCCTCTGGCCTGAAATGCCGTTATTACAATCCGGCAATCC
NC_000913	135727	2	-	b0120	speD	adenosylmethionine decarboxylase, proenzyme	Amino acid transport and metabolism	134788	135582	145	ATCATGACTTTTGCATGGGCGACAGATAACGACGCCTTACGCCATCTCTCA
NC_000913	135754	2	-	b0120	speD	adenosylmethionine decarboxylase, proenzyme	Amino acid transport and metabolism	134788	135582	172	GCGGCGATCCCGACCTATTACGGCGGTATCATGACTTTTGCATGGGCGACA
NC_000913	136504	18	-	b0121	speE	spermidine synthase	Amino acid transport and metabolism	135598	136464	40	TGTAGAAATATTGACCGTGCATCCGCGGTCAATGTTAGCTATTATGTTGCG
NC_000913	136940	11	-	b0122	yacC	predicted protein	Not in COGs	136570	136917	23	AATCGACAATAATGGTCGTCGCCTCGCTCGCAGTGTGCTAACGTTTATCTT
NC_000913	137002	20	+	b0123	cueO	multicopper oxidase with role in copper homeostasis	Secondary metabolites biosynthesis, transport and catabolism	137083	138633	81	AGCACACTGCGAGCGAGGCGACGACCATTATTGTCGATTAAATTGTGTCTG
NC_000913	141263	5	-	b0124	gcd	glucose dehydrogenase	Carbohydrate transport and metabolism	138835	141225	38	AAAGCTCGAATTGTGATGACGATCACACATGTTAAAACCTATAATTAATTG
NC_000913	141354	6	+	b0125	hpt	hypoxanthine-guanine phosphoribosyltransferase	Nucleotide transport and metabolism	141431	141967	77	TTCGAGCTTTATTAACAGATTCCGCGAATGAATAGTTTTACTGGTATACTG
NC_000913	141361	5	+	b0125	hpt	hypoxanthine-guanine phosphoribosyltransferase	Nucleotide transport and metabolism	141431	141967	70	TTTATTAACAGATTCCGCGAATGAATAGTTTTACTGGTATACTGCGTGTCT
NC_000913	142703	200	-	b0126	can	carbonic anhydrase 2 monomer	Inorganic ion transport and metabolism	142008	142670	33	ACACTTTATCTGTGGTTTAAATCGTCCCGGAGTTGCCCTATATTAGCCAAA
NC_000913	142292	43	+	b0127	yadG	YadG/YadH ABC transporter	Defense mechanisms	142779	143705	487	CAGACGGCGCTCTTGCGGCATTTCGCCGAGCAATGAGCTATGTTTGAACCA
NC_000913	143983	2	+	b0129	yadI	AgaX	Carbohydrate transport and metabolism	144577	145017	594	AACGTTGCGTCATCATTTTTTGGTGCCAAGTTCCAGCGTAATATTGAAGAG
NC_000913	145055	5	+	b0130	yadE	predicted polysaccharide deacetylase lipoprotein	Carbohydrate transport and metabolism	145081	146310	26	GTATGAGTATTAACCCGCGATTCTGATGGCGCTTTTGCTACAATAAAAGCG
NC_000913	146754	94	-	b0131	panD	PanD beta cleavage product	Coenzyme transport and metabolism	146314	146694	60	ATGCCGTCAGATGAGTAGACACTAAACAAAAATCGGGCAATACTGCGTGAG
NC_000913	146640	3	+	b0132	yadD	predicted transposase	Function unknown	146968	147870	328	TGCGTCAAGAAAATCCTGGTCAATGGCGCAAGAACCTTCATAGTGCAGGTC
NC_000913	148854	44	-	b0133	panC	pantothenate synthetase monomer	Coenzyme transport and metabolism	147944	148795	59	TCCTCGCCGAAACGGGCGACATCCGCGCGGCTGTGCGGCAGTATATGGCTG
NC_000913	149630	40	-	b0134	panB	3-methyl-2-oxobutanoate hydroxymethyltransferase monomer	Coenzyme transport and metabolism	148807	149601	29	GCTACGGATAAATCATTGCCCCCACCAATGTGACTGATAAAATGCCAGACA
NC_000913	149702	19	-	b0134	panB	3-methyl-2-oxobutanoate hydroxymethyltransferase monomer	Coenzyme transport and metabolism	148807	149601	101	TTAAAGCCACCAGTACTTTCCAGGTAACCTATCCCTGATAACGTAGCAGCA
NC_000913	151627	5	-	b0136	yadK	predicted fimbrial-like adhesin protein	Cell motility | Intracellular trafficking and secretion	151003	151599	28	CACTGCGGGTAAGTTTTCTGCACCAGCCACATTTACAGTAACCTATAACTA
NC_000913	156424	3	-	b0140	ecpD	probable pilin chaperone similar to PapD	Cell motility | Intracellular trafficking and secretion	155461	156201	223	CTATCAAACAGGTTCAAATTAACAACCCTGGCGATGTGTATACTAAAGCCC
NC_000913	158070	2	-	b0142	folK	6-hydroxymethyl-7,8-dihydropterin pyrophosphokinase	Coenzyme transport and metabolism	157253	157732	338	AAAGCGGCCTGACCTATCACGACGCTTTCGCGCTGGCGATGAACGACGTGC
NC_000913	158244	3	-	b0142	folK	6-hydroxymethyl-7,8-dihydropterin pyrophosphokinase	Coenzyme transport and metabolism	157253	157732	512	CCATTACCCGCTACTTCACGGAAAATGGCGACAGCCCGATGGAGCGGATCA
NC_000913	158281	2	-	b0142	folK	6-hydroxymethyl-7,8-dihydropterin pyrophosphokinase	Coenzyme transport and metabolism	157253	157732	549	TTGTGTGAATATCATCTGTTCCAGCCGCTGTTCCCGACCATTACCCGCTAC
NC_000913	159172	262	-	b0143	pcnB	poly(A) polymerase I	Translation	157729	159126	46	AATTGTAAATTCAACATTCTCAAATGCGTCATGCTGAGCTATGATTAGCCG
NC_000913	160657	14	-	b0145	dksA	RNA polymerase-binding transcription factor	Signal transduction mechanisms	160149	160604	53	TTACGTTTAGATAATTGCTATCCGGAAAAGCATCTGCTATTTATAGCGGCC
NC_000913	160694	7	-	b0145	dksA	RNA polymerase-binding transcription factor	Signal transduction mechanisms	160149	160604	90	TGCGCAAATACGCTTTTCCTCACACAGTTGTCAAGTGTTACGTTTAGATAA
NC_000913	162053	19	-	b0147	ligT	2'-5' RNA ligase	Translation	161501	162031	22	AAACGCTCCAGAGGGTTAACATTCTTCGCGCCACATTGTAGCATCGCGGTA
NC_000913	162077	92	+	b0148	hrpB	predicted ATP-dependent helicase	Replication, recombination and repair	162105	164534	28	GACATGTGAGGCACTCGGTTATGAATTACCGCGATGCTACAATGTGGCGCG
NC_000913	164235	40	+	b0149	mrcB	penicillin-binding protein 1B	Cell wall/membrane biogenesis	164730	167264	495	GAATGCAGCAACGTCTGGATAGTGAATTGCCTGCGCATTACACTGTGCCGA
NC_000913	169124	191	+	b0151	fhuC	ferrichrome uptake system	Coenzyme transport and metabolism | Inorganic ion transport and metabolism	169778	170575	654	GAATCGTTTGAACCTTCTTCGCAAGTTGGGAAGGATGGTAATATTTTCGCA
NC_000913	170846	3	+	b0153	fhuB	ferrichrome uptake system	Inorganic ion transport and metabolism	171462	173444	616	GCCGGACTCAGTGATCGACGTCGGTTTGCGCACAGAACCTAACCTTGAACT
NC_000913	174990	252	-	b0154	hemL	glutamate-1-semialdehyde aminotransferase	Coenzyme transport and metabolism	173602	174882	108	CTTTGCAAAGCGTAATGTTTCAAATGCACAAAACTTTTATACTCTAAGAAA
NC_000913	175012	28	+	b0155	clcA	EriC chloride ion ClC channel	Inorganic ion transport and metabolism	175107	176528	95	CAGGCTGCTTGTACTGGTGCAATCCTGATTTCTTAGAGTATAAAAGTTTTG
NC_000913	175074	48	+	b0155	clcA	EriC chloride ion ClC channel	Inorganic ion transport and metabolism	175107	176528	33	CATTACGCTTTGCAAAGGATTTTCATGGAACGTGCGAGTAAAATGCCGTCA
NC_000913	176558	227	+	b0156	erpA	essential respiratory protein A	Function unknown	176610	176954	52	TCAGCCAGCGAGAATACTTGAACGAAATACCAGGGTATTAGATAATGGCGA
NC_000913	176561	457	+	b0156	erpA	essential respiratory protein A	Function unknown	176610	176954	49	GCCAGCGAGAATACTTGAACGAAATACCAGGGTATTAGATAATGGCGATTA
NC_000913	177700	34	-	b0157	yadS	conserved inner membrane protein	Function unknown	177001	177624	76	CTCTCACGAGTGACTGGTTTGAACGTGCAAGCCCACGTATTATCCTCGCTG
NC_000913	178931	5	-	b0158	btuF	periplasmic vitamin B12 binding protein	Inorganic ion transport and metabolism	177662	178462	469	GTGCCACTTTGCTGTTGGAACACTGCAAGCCAGATGTGATTATTAACACCG
NC_000913	179181	11	-	b0159	mtn	5'-methylthioadenosine/S-adenosylhomocysteine nucleosidase monomer	Nucleotide transport and metabolism	178455	179153	28	CTCCCGCGTGAGAAATACGCTTCCCCGTAAGCGCATGGTAAACTATGCCTT
NC_000913	179338	17	-	b0159	mtn	5'-methylthioadenosine/S-adenosylhomocysteine nucleosidase monomer	Nucleotide transport and metabolism	178455	179153	185	TTTTGTTGCAGACGACGAATTGCCGGAGAGTTGATGATACGCCCGCGATCG
NC_000913	179198	40	+	b0160	dgt	deoxyguanosinetriphosphate triphosphohydrolase	Nucleotide transport and metabolism	179237	180754	39	TTTCATAGATTTACTCGCGATAAGCCCGATTTGAAGGCATAGTTTACCATG
NC_000913	180844	13	+	b0161	degP	serine protease Do	Posttranslational modification, protein turnover, chaperones	180884	182308	40	TGCAGAAACTTTAGTTCGGAACTTCAGGCTATAAAACGAATCTGAAGAACA
NC_000913	181772	40	+	b0162	cdaR	CdaR transcriptional activator	Transcription | Signal transduction mechanisms	182463	183620	691	TGGTGGAATACGGCCAGGTGAAACGCGGTGAGCTGGGTATTATGGGGACTG
NC_000913	184193	8	-	b0163	yaeH	conserved protein	Not in COGs	183709	184095	98	TCACCAGAATAAAGCAGGTAATTTTTTGATTTTTACGCCATGATAGAAGTC
NC_000913	185183	22	-	b0164	yaeI	phosphodiesterase	General function prediction only	184257	185069	114	CCGTCAAAAGATGGCAAATACAGCCTCTACTGTGCGGTTATCGTTAAGAAA
NC_000913	185976	36	-	b0166	dapD	tetrahydrodipicolinate succinylase subunit	Amino acid transport and metabolism	185123	185947	29	AGTGCATCAGCGGTTGACAGAGGCCCTCAATCCAAACGATAAAGGGTGATG
NC_000913	188783	145	-	b0167	glnD	uridylyltransferase / uridylyl-removing enzyme	Posttranslational modification, protein turnover, chaperones	185978	188650	133	CCAAAGATCGCAGCTTGTCTGCACAATATGAGCATACTATTGTGGTGACTG
NC_000913	189553	406	-	b0168	map	methionine aminopeptidase	Translation	188712	189506	47	CGAAATTCAGAATGATTCTCAATTTGCCCGGGTGTGATACCATTGACGGCA
NC_000913	189712	137	+	b4414	tff	T44 predicted small RNA or attenuator		189712	189847	0	AGCGCCAACAATTATTGGTGTCCACGACGTATTTGTGGTATAAAGCGCGCC
NC_000913	189641	16	+	b0169	rpsB	30S ribosomal subunit protein S2	Translation	189874	190599	233	ATTCTGAATTTCGCCAAACGTGCCACTGAAGGTTTTCTATAATAGAAAATT
NC_000913	189874	17	+	b0169	rpsB	30S ribosomal subunit protein S2	Translation	189874	190599	0	TATGGGATACGTGGAGGCATAACCCCAACTTTTATATAGAGGTTTTAATCA
NC_000913	190204	96	+	b0170	tsf	protein chain elongation factor EF-Ts	Translation	190857	191708	653	ATCGCTGGCTGGGCGGTATGCTGACTAACTGGAAAACCGTTCGTCAGTCCA
NC_000913	191812	37	+	b0171	pyrH	uridylate kinase	Nucleotide transport and metabolism	191855	192580	43	TTCAGCTAACCCTTGTGGGGCTGCGCTGAAAAGCGACGTACAATGTCGCTA
NC_000913	191823	18	+	b0171	pyrH	uridylate kinase	Nucleotide transport and metabolism	191855	192580	32	CTTGTGGGGCTGCGCTGAAAAGCGACGTACAATGTCGCTAGTATTAATTCA
NC_000913	192617	63	+	b0172	frr	ribosome recycling factor	Translation	192872	193429	255	TAATCACGGAATAATTCCCGTGATGGATAAATAAGGGTAAGATTCCGCGTA
NC_000913	192797	34	+	b0172	frr	ribosome recycling factor	Translation	192872	193429	75	CAAATAAAATAGCCTAATAATCCAGACGATTACCCGTAATATGTTTAATCA
NC_000913	192814	58	+	b0172	frr	ribosome recycling factor	Translation	192872	193429	58	TAATCCAGACGATTACCCGTAATATGTTTAATCAGGGCTATACTTAGCACA
NC_000913	193063	3	+	b0173	dxr	1-deoxy-D-xylulose 5-phosphate reductoisomerase	Lipid transport and metabolism	193521	194717	458	CCGACGCCGCTGCGTCAGCTGGCAAGCGTAACGGTAGAAGATTCCCGTACA
NC_000913	194784	101	+	b0174	ispU	subunit of undecaprenyl diphosphate synthase	Lipid transport and metabolism	194903	195664	119	GAGAGTCGCGCTATTTGTTAGCGTAGGGCTTCAGTGATATAGTCTGCGCCA
NC_000913	195364	4	+	b0175	cdsA	CDP-diglyceride synthetase	Lipid transport and metabolism	195677	196534	313	ACGCTGAATATTGCGGCGAACTACGGTGGACGTTGGGATATAGTCCAGGGA
NC_000913	195418	3	+	b0175	cdsA	CDP-diglyceride synthetase	Lipid transport and metabolism	195677	196534	259	AGGCAACTGGCTGAAAAGGTGCAGCAAGGAAACCTGCAACCAGATCAGATA
NC_000913	196159	18	+	b0176	rseP	RseP zinc protease	Cell wall/membrane biogenesis	196546	197898	387	GAGAATCATTACAGTGGCGCAATATGGCTGCTCTATGTCATGATCCTGGTA
NC_000913	197572	13	+	b0177	bamA	Outer Membrane Protein Assembly Complex	Cell wall/membrane biogenesis	197928	200360	356	CCATCGTCGAAGCCACGGACAAAACGTGGCAGCTGATGAAGCTGACGGTCA
NC_000913	197586	6	+	b0177	bamA	Outer Membrane Protein Assembly Complex	Cell wall/membrane biogenesis	197928	200360	342	ACGGACAAAACGTGGCAGCTGATGAAGCTGACGGTCAGTATGCTGGGAAAA
NC_000913	200399	61	+	b0178	hlpA	periplasmic chaperone	Cell wall/membrane biogenesis	200482	200967	83	AAAACCTGGTAAGTGTTCTCCACAAAGGAATGTAGTGGTAGTGTAGCGATG
NC_000913	201484	34	+	b0180	fabZ	3-hydroxy-acyl-[acyl-carrier-protein] dehydratase	Lipid transport and metabolism	202101	202556	617	GGGCGAACGTAACCATTTACCATGAGATCCAGATCGGTCAGAATTGCCTGA
NC_000913	202109	6	+	b0181	lpxA	UDP-N-acetylglucosamine acyltransferase	Cell wall/membrane biogenesis	202560	203348	451	TGTTATTATTGTCGTTTCTTATATTTTGACAGGAAGAGTATCTTGACTACT
NC_000913	202110	6	+	b0181	lpxA	UDP-N-acetylglucosamine acyltransferase	Cell wall/membrane biogenesis	202560	203348	450	GTTATTATTGTCGTTTCTTATATTTTGACAGGAAGAGTATCTTGACTACTA
NC_000913	202136	8	+	b0181	lpxA	UDP-N-acetylglucosamine acyltransferase	Cell wall/membrane biogenesis	202560	203348	424	GACAGGAAGAGTATCTTGACTACTAACACTCATACTCTGCAGATTGAAGAG
NC_000913	202518	13	+	b0181	lpxA	UDP-N-acetylglucosamine acyltransferase	Cell wall/membrane biogenesis	202560	203348	42	GCCTGACCCGTTTTAAAGGGGTTGCTCTGGTCGATGGTAAAGTAGTTTGCG
NC_000913	208276	128	+	b0185	accA	acetyl-CoA carboxyltransferase, alpha subunit	Lipid transport and metabolism	208621	209580	345	CCCTGGATAAATACCAGCAATTGCTGGAAAAAGACCGCATACTTATCGTCA
NC_000913	208412	111	+	b0185	accA	acetyl-CoA carboxyltransferase, alpha subunit	Lipid transport and metabolism	208621	209580	209	ATATGCTCGCGGGCTTGCTATCTCGCTGACGGACAGGCAAATTGATGACCA
NC_000913	209658	17	+	b0186	ldcC	lysine decarboxylase 2	Amino acid transport and metabolism	209679	211820	21	TTCGGTGGCCCTTTTTTATCGCCACGGTTTGAGCAGGCTATGATTAAGGAA
NC_000913	212306	179	+	b0188	tilS	tRNA (Ile)-lysidine synthetase	Cell cycle control, mitosis and meiosis	212331	213629	25	ATGAGCAGTAAGGCTTGTCATCGCCGCATTTGCCCGGTAACGTGCCGGGCA
NC_000913	214197	78	-	b4406	yaeP	conserved protein	Not in COGs	213925	214125	72	GTGCAGTTGCGGCGCTGATATTGCAGAAATGAGTGTGGTATAGTCACCTTG
NC_000913	214271	9	+	b0190	yaeQ	conserved protein	Function unknown	214291	214836	20	TCTGCAATATCAGCGCCGCAACTGCACGTATTCCGTTACAATGGCCTCCTG
NC_000913	214320	8	+	b0191	yaeJ	conserved protein	Translation	214833	215255	513	TGATTCGAAAGGAGTTTTCTTATGGCGCTTAAAGCGACAATTTATAAAGCG
NC_000913	214621	4	+	b0191	yaeJ	conserved protein	Translation	214833	215255	212	AAGCCTGCACCCAGGCCGCAGAAGTGGCGCTGTTTACCTATAATAGTCGGG
NC_000913	217662	3	-	b0193	yaeF	predicted lipoprotein	Cell wall/membrane biogenesis	216179	217003	659	CGATGAGTGATTTCGCTGCTGGTGCTAACATCGATGGTAAACACTACTTCG
NC_000913	218837	125	-	b0194	proS	prolyl-tRNA synthetase	Translation	217057	218775	62	AATTCACGCCCTTCTCTTTTGACATTTCTTTTGCACTGGTAAACTAAATCA
NC_000913	218988	52	-	b0194	proS	prolyl-tRNA synthetase	Translation	217057	218775	213	TTATCCGCGAAGTACTGGCGCAGGACCCGCGCCCGGCCTATCGTAAAGGTG
NC_000913	219982	9	-	b0195	yaeB	conserved protein	Function unknown	218887	219594	388	CAATATTGACGTTTTGATCATACATTGAGGAAATACTATGCGTGCTTTACC
NC_000913	219991	6	-	b0195	yaeB	conserved protein	Function unknown	218887	219594	397	CTCCTGATTCAATATTGACGTTTTGATCATACATTGAGGAAATACTATGCG
NC_000913	220000	26	-	b0196	rcsF	RcsF-P	Not in COGs	219591	219995	5	TTTTACAAGCTCCTGATTCAATATTGACGTTTTGATCATACATTGAGGAAA
NC_000913	220022	41	-	b0196	rcsF	RcsF-P	Not in COGs	219591	219995	27	GGGCGCTTGCCCGTCTTGTCATTTTTACAAGCTCCTGATTCAATATTGACG
NC_000913	220072	34	-	b0196	rcsF	RcsF-P	Not in COGs	219591	219995	77	AGGCTGGTAATTTTTAGGCTGTTTCCACAATTTGTAATATCATTCAGGACG
NC_000913	221008	40	-	b0197	metQ	L- and D-methionine uptake ABC permease	Inorganic ion transport and metabolism	220113	220928	80	GATGAATACGGTACTGGTATTGCTGGTCATTCTGGTTTATTTAATTCAGTT
NC_000913	221629	14	-	b0198	metI	L- and D-methionine uptake ABC permease	Inorganic ion transport and metabolism	220968	221621	8	ACGCAAGCCGCCATTGCCTGGCTGCAGGAACACCATGTAAAAGTAGAGGTA
NC_000913	222714	83	-	b0199	metN	L- and D-methionine uptake ABC permease	Inorganic ion transport and metabolism	221614	222645	69	TCGCATAAACCTGATTGATTTAGACGTCTGGATGCCTTAACATCCATTTCA
NC_000913	229064	2	+	b0207	dkgB	4-nitrobenzaldehyde reductase [multifunctional]	General function prediction only	229167	229970	103	AAGCCTCGAGTTAACGCTCGAGGTTTTTTTTCGTCTGTATATCTATTATTG
NC_000913	231296	56	-	b0208	yafC	predicted DNA-binding transcriptional regulator LYSR-type	Transcription	229967	230881	415	CAATAACACCAGATGTGCATCTTTGCCGTAGTTCTTTAATACCGACAACCA
NC_000913	231072	15	+	b0209	yafD	conserved protein	Function unknown	231122	231922	50	ATATACAATTGCTCGTTGAAAGAGTGAGCTAAAATCCCTATAACAGTAGAA
NC_000913	231348	2	+	b0210	yafE	predicted S-adenosylmethionine-dependent methyltransferase	Coenzyme transport and metabolism	231926	232549	578	GTTGTCGGTATTAAAGAACTACGGCAAAGATGCACATCTGGTGTTATTGCA
NC_000913	231361	2	+	b0210	yafE	predicted S-adenosylmethionine-dependent methyltransferase	Coenzyme transport and metabolism	231926	232549	565	AAGAACTACGGCAAAGATGCACATCTGGTGTTATTGCAGGAAGCGCAGACA
NC_000913	231809	2	+	b0210	yafE	predicted S-adenosylmethionine-dependent methyltransferase	Coenzyme transport and metabolism	231926	232549	117	AGGTGCGTTTTACCGATGATCAGCGCCGTCGGGCGTTTGGTCGCCCGCTCG
NC_000913	231820	2	+	b0210	yafE	predicted S-adenosylmethionine-dependent methyltransferase	Coenzyme transport and metabolism	231926	232549	106	ACCGATGATCAGCGCCGTCGGGCGTTTGGTCGCCCGCTCGATTTTGTTTTC
NC_000913	231839	3	+	b0210	yafE	predicted S-adenosylmethionine-dependent methyltransferase	Coenzyme transport and metabolism	231926	232549	87	GGGCGTTTGGTCGCCCGCTCGATTTTGTTTTCTACCGTGGTCTGAACGTCA
NC_000913	234785	38	+	b0213	yafS	predicted S-adenosyl-L-methionine-dependent methyltransferase	Coenzyme transport and metabolism	234816	235538	31	AACCCAGATGTAATTGTCATCAAAGGCGGGAATACTGTTAAGATTCATAGA
NC_000913	236672	2	-	b0214	rnhA	RNase HI, degrades RNA of DNA-RNA hybrids, participates in DNA replication	Replication, recombination and repair	235535	236002	670	TCTGTCGCAAAAACAACGCGTAACTTACTTGCCTGACGTACAATGCGCTGA
NC_000913	236021	122	+	b0215	dnaQ	DNA polymerase III, epsilon subunit	Replication, recombination and repair	236067	236798	46	CCATCGGTGAAAATTTCTACCTGTTTAAGCATCTCTGGTAGACTTCCTGTA
NC_000913	240216	2	-	b0219	yafV	predicted C-N hydrolase family amidase, NAD(P)-binding	General function prediction only	239419	240189	27	AATTTATTCTGCGCTAAGGCAACTGCCTGATAAGGTGTTAAAGTTATAAAA
NC_000913	240115	6	+	b0220	ivy	inhibitor of vertebrate C-type lysozyme	Not in COGs	240343	240816	228	TCCGGTAGAACGATCACATCGCGCCCGGTAATACCTTCCAGTTGACGATCA
NC_000913	243400	15	+	b0222	lpcA	D-sedoheptulose 7-phosphate isomerase	Carbohydrate transport and metabolism	243543	244121	143	ATGGTTGTAGTGGATGTAAAAACATTTAGCAATATGTTTACAATATAATTA
NC_000913	245884	170	-	b0224	yafK	conserved protein	Function unknown	245065	245805	79	CCCTGCGCCGACAGGCTTGCGTAAAACTCTTTTGGTGATAATGTGAGCCTT
NC_000913	246533	8	-	b0226	dinJ	antitoxin of YafQ-DinJ toxin-antitoxin system	Replication, recombination and repair	246242	246502	31	TAAATTACTCATGGATTGTCGCTGTTGCTCATTTGAGCTACAATTCAAGCT
NC_000913	250089	4	-	b0229	lfhA	Pseudo-Genes		248358	250070	19	CCACCACCGTTAAAAATCGACTGCCCGTGCAGCGCGGCGATAATGCTTTCA
NC_000913	250881	5	+	b0231	dinB	DNA polymerase IV (Y-family DNA polymerase, translesion DNA synthesis)	Replication, recombination and repair	250898	251953	17	CTGAATCTTTACGCATTTCTCAAACCCTGAAATCACTGTATACTTTACCAG
NC_000913	251900	3	+	b0232	yafN	antitoxin of the YafO-YafN toxin-antitoxin system	Cell cycle control, mitosis and meiosis	252005	252298	105	AAACCTGGGATGAACGCCGCGGCGGGCGCGGTGTGCGTCTGGTGGGGCTGC
NC_000913	252571	7	+	b0234	yafP	predicted acyltransferase with acyl-CoA N-acyltransferase domain	General function prediction only	252709	253161	138	TGCGCCAATTCAGCAGAACGAATGACGAAGCGCATTTGGTATATTGTCAGG
NC_000913	255807	139	-	b0237	pepD	peptidase D	Amino acid transport and metabolism	254259	255716	91	TTTACGCACTGCCTCTCCCTGACGCGGGATAAAGTGGTATTCTCAAACATA
NC_000913	255918	38	+	b0238	gpt	xanthine-guanine phosphoribosyltransferase	Nucleotide transport and metabolism	255977	256435	59	CTCATGTGAAATACTGGTTTTTAGTGCGCCAGATCTCTATAATCTCGCGCA
NC_000913	256502	214	+	b0239	frsA	fermentation/respiration switch protein	Secondary metabolites biosynthesis, transport and catabolism	256527	257771	25	CACTGCCGGGCGTTGTTCTTTTTAACTTCAGGCGGGTTACAATAGTTTCCA
NC_000913	257810	618	+	b0240	crl	Crl transcriptional regulator	Not in COGs	257829	258230	19	CGCTTGTGTTAAAAATTTGCTAAATTTTGCCAATTTGGTAAAACAGTTGCA
NC_000913	259461	2	+	b0242	proB	gamma-glutamyl kinase-GP-reductase multienzyme complex	Amino acid transport and metabolism	259612	260715	151	AGATATATTACAGATTAATAATATTCTTAAAATGTGGTAATTTATTAAATC
NC_000913	259602	4	+	b0242	proB	gamma-glutamyl kinase-GP-reductase multienzyme complex	Amino acid transport and metabolism	259612	260715	10	ACAGTCCTGCTAAAACGTTCGTTTGATATCATTTTTCCTAAAATTGAATGG
NC_000913	262546	29	-	b4626	ykfN	,NCBI_nonoverlapping		262374	262436	110	GCAACTGGCTTGTTGCGGCAAAGCCGTAACAACGTAGTACGATGAACATTG
NC_000913	264906	2	-	b0249	ykfF	CP4-6 prophage, predicted protein	Not in COGs	264528	264767	139	AGGCCGGGCAGTTCGACGTCTACGTCAATGACCACAAAGCAGGGACCTTCA
NC_000913	265294	3	-	b0249	ykfF	CP4-6 prophage, predicted protein	Not in COGs	264528	264767	527	ATCAGGAATAAAACAACGACAAAGGAGACAAGAATGACAATACTTTCACTA
NC_000913	265986	8	-	b0251	yafY	CP4-6 prophage, inner membrane lipoprotein	Not in COGs	265334	265777	209	GATGTATCTGGACCTGGAGTATCAGTCCGGATATTGCCATTATCGCCATTG
NC_000913	266374	15	-	b4628	ykfK	Pseudo-Genes		266000	266191	183	TCACGCAACTGCAGTGACCGTTTAATGTTGCTGCTTTGTTAATATCGGACA
NC_000913	268449	4	-	b0253	ykfA	CP4-6 prophage, predicted GTP-binding protein	General function prediction only	267321	268184	265	AATCGGGGCTCTGAATTCAAAGTAACTTTATTACTAAGCATTATTTTGTGA
NC_000913	268690	5	-	b0253	ykfA	CP4-6 prophage, predicted GTP-binding protein	General function prediction only	267321	268184	506	GCGATTGCTGCCGCAGTTGACGGCTTGGGAGTTGTGCTTGAATCAAAACTA
NC_000913	269643	2	+	b0256	insI-1	transposase of IS30	Replication, recombination and repair	269827	270978	184	CTATGGATGTCGGCCTTTCCACAATGACGCGATGGGTGAAACAATTACGTG
NC_000913	271014	5	+	b0257	insO-1	CP4-6 prophage, partial transposase of insertion element IS911A, interrupted by insertion of IS30 element		271054	271479	40	GCATTGACAGATTGAATCTACAACCGCGCTCTTGATGTCAGACTCCCTGAA
NC_000913	271424	3	+	b0258	ykfC	CP4-6 prophage, conserved protein		272071	273216	647	AACGGAACCAAATCAGGTGTGGTGCGGTGATGTGACCTATAGTGTGCCCGG
NC_000913	274510	3	+	b0260	mmuP	MmuP APC transporter	Amino acid transport and metabolism	274549	275952	39	GGTGCAGGGTTGACTTTGCATTCTGTTAACAAACGCGGTATAACAAACCTT
NC_000913	275454	12	+	b0261	mmuM	homocysteine methyltransferase	Amino acid transport and metabolism	275939	276871	485	TACGCCGCTGATATTTTTAACTTCGTGATCCTGACGGCTATTCTTTCTGCA
NC_000913	279877	2	-	b4505	ykgN	predicted IS protein		279248	279586	291	TAAACGAGATATCACACCGTGTTTCGGAGCACGACTGGTGCAGGAAGGTCA
NC_000913	288412	18	-	b0272	yagI	CP4-6 prophage, predicted DNA-binding transcriptional regulator	Transcription	287628	288386	26	CGGCTCCATTTCATTGATTTTTCATCCCGAAAAAGGTACGTTTTCGCCTTA
NC_000913	289564	489	-	b0273	argF	ornithine carbamoyltransferase chain F	Amino acid transport and metabolism	288525	289529	35	ATTGTGAAATGGGGTTGCAAATGAATAATTACACATATAAAGTGAATTTTA
NC_000913	294703	57	-	b0279	yagM	CP4-6 prophage, predicted protein	Not in COGs	293169	294023	680	AGCTCGCTGGTGTATTAATTCAAGTAAAACAACTCAATCCTTTAACGATCC
NC_000913	294844	130	-	b0280	yagN	CP4-6 prophage, predicted protein	Not in COGs	294363	294803	41	AAATATCATCAACTATTGATCAAGATAGATTTTCATGTATCGTAATACACA
NC_000913	296748	42	-	b0281	intF	CP4-6 prophage, predicted phage integrase	Replication, recombination and repair	294920	296320	428	GCGGAGGAATAACAATTGCCACTCAGGAAACTTTCAGGCCATATATTGAAA
NC_000913	297066	8	-	b0282	yagP	predicted transcriptional regulator LYSR-type		296605	297015	51	GCACCCGTCGGGATATTCCCCAAAGCCCGGGATGCGCATACTCTGGCACTC
NC_000913	298157	2	-	b0283	yagQ	conserved protein	Posttranslational modification, protein turnover, chaperones	296994	297950	207	TCGTTAATCACGATATGGCGGGGTATGAGGTGCCGGTTCATGCGGATATCC
NC_000913	301804	4	-	b0286	yagT	aldehyde ferredoxin oxidoreductase, Fe-S subunit	Energy production and conversion	301108	301797	7	CATCAGCACTCTCGCAACGCACTCTTATTTTCCCCTTTAGAATACCGGAGG
NC_000913	302198	184	+	b0287	yagU	inner membrane protein that contributes to acid resistance	Function unknown	302215	302829	17	TACATTTGCCTTGTTTTATGAATACTCCTGAAGAGGTGTATAACATAATGG
NC_000913	303520	6	-	b0288	ykgJ	predicted ferredoxin	General function prediction only	303077	303406	114	AGCCTGCTAACGAGTGGTTTAATCACGAATTAGTACGTAAAATCGGTAACG
NC_000913	303751	13	-	b0288	ykgJ	predicted ferredoxin	General function prediction only	303077	303406	345	CGGGGAATCACTATCTGGTCTATAACGACAAATTCATTAAGATTAGCGATT
NC_000913	316783	2	-	b0300	ykgA	predicted DNA-binding transcriptional regulator, repressor		315674	316360	423	TTAAAAGGTTTTTGTCGTCTTAGGTAAAATACATGATTAATATCAATCATG
NC_000913	318002	6	-	b0303	ykgI	predicted protein	Not in COGs	317555	317791	211	GCATCACTGCTGTGTGTTGACTCCCACGAGATGATCAATATAGTGAAAATG
NC_000913	328585	6	-	b0313	betI	BetI transcriptional repressor	Transcription	327971	328558	27	AAGACACATTTTATATTGAACGTCCAATCAATAACCGCTTTAATAGATAAA
NC_000913	331503	8	+	b0315	yahA	phosphodiesterase, c-di-GMP-specific	Signal transduction mechanisms	331595	332683	92	GAGGTAAAGATAATCTTCTTGATAGTGATGTGGGATGTTATACGTATGGCA
NC_000913	335361	2	+	b0320	yahF	predicted acyl-CoA synthetase with NAD(P)-binding domain and succinyl-CoA synthetase domain	Energy production and conversion	336002	337549	641	GCACTCACTCACTTTGATGATCTGTTCCGGCATGGTGATAAGGTTCAGTTT
NC_000913	344476	52	+	b0327	yahM	predicted protein	Not in COGs	344628	344873	152	TTTGTGAATGTGTTGGTTGACATTCATATGAAAAAAATCATAATTCCATCA
NC_000913	345656	1750	+	b0329	yahO	predicted protein	Not in COGs	345708	345983	52	CTTATTTCCGGTTACTGGCGTTTATGCCCTGACTGAACTAATTATTAATCA
NC_000913	347691	11	-	b0330	prpR	PrpR transcriptional dual regulator	Transcription | Signal transduction mechanisms	346081	347667	24	TCACCGCGTTTCATTGCAACAATTATGAAACAAGACTAAACCCAATATTCG
NC_000913	357938	6	-	b0338	cynR	CynR DNA binding transcriptional repressor	Transcription	357015	357914	24	GACTACTCGCCGATTGTCATAAGGTAAAAGTCTCATTTATGATGAGTTCCA
NC_000913	366762	35	-	b0345	lacI	LacI transcriptional repressor	Transcription	365652	366734	28	GACACCATCGAATGGCGCAAAACCTTTCGCGGTATGGCATGATAGCGCCCG
NC_000913	367817	9	+	b0347	mhpA	3-(3-hydroxyphenyl)propionate 2-hydroxylase	Energy production and conversion | Coenzyme transport and metabolism	367835	369499	18	TTTTAACAAAATAAGTTGCGCTGTACTGTGCGCGCAACGACATTTTGTCCG
NC_000913	374107	47	+	b0353	mhpT	MhpT MFS transporter	Carbohydrate transport and metabolism	374683	375894	576	GGAGGATATGATCGTTGACGTGGCGCTGGATCTGCGCAACAACAAATAATG
NC_000913	378813	2	-	b0356	frmA	formaldehyde dehydrogenase, glutathione-dependent	Energy production and conversion	377686	378795	18	CACTATTGAACTGGTTCGTGCCTATCTTAAATAGCTGAATCTATTACCATA
NC_000913	379124	8	-	b0357	frmR	regulator protein	Function unknown	378830	379105	19	TAGGGGGGTATGCATTGACATATAGAATACCCCCCTATAGTATATTGCATG
NC_000913	379170	6	-	b0357	frmR	regulator protein	Function unknown	378830	379105	65	CGACCACATTCACCGGATAAATTTTATTCTCCAGTGTTATATACTATAGGG
NC_000913	379669	5	-	b0357	frmR	regulator protein	Function unknown	378830	379105	564	CCTGTTACCAAAAACGCTTTTCACGACCGGTTATCGCTACACTAAATATTA
NC_000913	382114	9	-	b0362	yaiF	predicted protein, Interrupted-Genes		381728	382114	0	GTTGTTGGTGCCTTTAGCGCCGCTTTCCGTTGTGTATGTATTATTAGCTTA
NC_000913	382326	9	-	b0362	yaiF	predicted protein, Interrupted-Genes		381728	382114	212	CATAAAAGACTTTTATTTAGCCGCTTCGGTATCTTCAGTATATTTCCTATG
NC_000913	384474	2	-	b0364	yaiS	conserved protein	Function unknown	383283	383840	634	CACCGCCTGTGCCTGAAAAGCGATGAATGCCAGTGCGGCAAGAAGTGTGTT
NC_000913	388978	39	-	b0369	hemB	porphobilinogen synthase	Coenzyme transport and metabolism	387977	388951	27	GCGACAACTTTCGTAAAACATCCCTACCCTGCTTCAGGTATACTATGCCCC
NC_000913	392203	36	-	G0-10529	insEF-2	IS3 element transposase		390963	392134	69	AACGTTCACATCCAATACACCGCCGTTAGTTACGGTGATAGTATTGGCGTA
NC_000913	392607	21	-	G0-10529	insEF-2	IS3 element transposase		390963	392134	473	GCAGAGAAGGTCGCGTTGCTGTTGACGTCGTTTACGTAGATAATTTCTTTA
NC_000913	393035	2	+	b0375	yaiV	predicted DNA-binding transcriptional regulator	Signal transduction mechanisms	393685	394353	650	GATCGTCGGTGCGGCTGCAGGCTTCGCTAAAGGTGACATGAATGACCGTTC
NC_000913	393395	4	+	b0375	yaiV	predicted DNA-binding transcriptional regulator	Signal transduction mechanisms	393685	394353	290	CGACAGCATGCGTTATGAACTGGGTGTAGATGCAGGTTATACCTTCACCTA
NC_000913	395543	11	-	b0376	ampH	penicillin-binding protein	Defense mechanisms	394354	395511	32	TGCACTAATTCGCCCTTTGCAATCTATCAATGAGTAGTATAAATACGCTCA
NC_000913	395547	5	-	b0376	ampH	penicillin-binding protein	Defense mechanisms	394354	395511	36	TTATTGCACTAATTCGCCCTTTGCAATCTATCAATGAGTAGTATAAATACG
NC_000913	395607	2	+	b0377	sbmA	predicted transporter	Lipid transport and metabolism	395863	397083	256	CTACTCATTGATAGATTGCAAAGGGCGAATTAGTGCAATAATAGTGTTAAA
NC_000913	397062	4	+	b0378	yaiW	predicted DNA-binding transcriptional regulator	Not in COGs	397096	398190	34	AAACGTCTGCGCAGCTTTGAACATGAGCTGGATGGTGACAAAATTCAGGAA
NC_000913	397095	3	+	b0378	yaiW	predicted DNA-binding transcriptional regulator	Not in COGs	397096	398190	1	GGTGACAAAATTCAGGAAGTAACCCATACCTTGAGCTAAAAAGGAGAAGTA
NC_000913	399022	2	-	b0379	yaiY	inner membrane protein	Not in COGs	398249	398557	465	CATTGAAAACCACAATGTAATATTTTAACGCCCGATAATATTCTTATTGGG
NC_000913	398788	2	+	b0380	yaiZ	predicted inner membrane protein	Not in COGs	398817	399029	29	AATTACGAAAATGTTGTCTACACCACAGACGGTTGTTGCAGAATATGCAAG
NC_000913	398796	4	+	b0380	yaiZ	predicted inner membrane protein	Not in COGs	398817	399029	21	AAATGTTGTCTACACCACAGACGGTTGTTGCAGAATATGCAAGGATGTTGT
NC_000913	400587	26	+	b0382	iraP	anti-adaptor protein for sigma (S) stabilization	Not in COGs	400610	400870	23	AATACTTCCAGACACTATGAAGTTGTGAAACATAATGTTAACTTCTCCATA
NC_000913	402757	15	+	b0385	adrA	predicted diguanylate cyclase	Signal transduction mechanisms	402927	404042	170	AAAGTTTGACGCCACAGCAGCAAAAGATGCGCGAATGCAATAATCAAGCAA
NC_000913	404921	8	-	b0386	proC	pyrroline-5-carboxylate reductase monomer	Amino acid transport and metabolism	404059	404868	53	GGGTAATCCTCTATTGTGTCGCGCTTTTGCCTTCCGGCATAGTTCTGTTTA
NC_000913	405540	4	-	b0386	proC	pyrroline-5-carboxylate reductase monomer	Amino acid transport and metabolism	404059	404868	672	CGGTGTCATGAGAATAGCGATCATACCATCAAACTAGTACAATTTCGATTG
NC_000913	405502	136	+	b0388	aroL	shikimate kinase II	Amino acid transport and metabolism	405629	406153	127	ATTTATTATTTACACTTCATTCTTGAATATTTATTGGTATAGTAAGGGGTG
NC_000913	406145	14	+	b0389	yaiA	predicted protein	Not in COGs	406203	406394	58	AACCCAGCCAGGTGATTTCTGAAATTCGCAGCGCCCTGGCACAGACGATCA
NC_000913	406178	13	+	b0389	yaiA	predicted protein	Not in COGs	406203	406394	25	CCCTGGCACAGACGATCAATTGTTGATTTTCGAGCGCCTATACTTAACGTT
NC_000913	406326	34	+	b0390	aroM	conserved protein	Not in COGs	406652	407329	326	TAACCTGGTACCAACTCAGAGCCGATCATCCTAAACCAGACTCGTTGATCA
NC_000913	406972	2	+	b0391	yaiE	conserved protein	Function unknown	407401	407685	429	TATGACGTCATTTTATTAATGAGTACAGCAAACATTAGTAGTATGACTGCG
NC_000913	407822	3	+	b0392	ykiA	predicted protein		407893	408174	71	TTCAATTTCCGATATATTCATAATTTATCAAGGTTGATATAAATATCAGTG
NC_000913	409277	2	+	b0394	mak	manno(fructo)kinase	Transcription | Carbohydrate transport and metabolism	409368	410276	91	TTTTTGAACCACAGCATGATAATTTCCACGGCCTTGTCGTTAAATTTAGCG
NC_000913	411732	10	-	b0396	araJ	AraJ MFS transporter	Carbohydrate transport and metabolism	410521	411705	27	TGCTGGTCGTTATCCTGCAAGCTATCACTTTATTGGCTACGGTGATTGGTA
NC_000913	411751	6	-	b0396	araJ	AraJ MFS transporter	Carbohydrate transport and metabolism	410521	411705	46	GCGAATTATCTCTTGGCCTTGCTGGTCGTTATCCTGCAAGCTATCACTTTA
NC_000913	415507	2	-	b0397	sbcC	ATP-dependent dsDNA exonuclease	Replication, recombination and repair	411831	414977	530	TTCCGGCACAAAACTTTCCACCAGCCGACTACATCGCGCTCGGGCATATTC
NC_000913	416200	29	-	b0398	sbcD	ATP-dependent dsDNA exonuclease	Replication, recombination and repair	414974	416176	24	GTGGCGCAGAAAAAAGCAAATGGCACATCTGTTTGGGTATAATCGCGCCCA
NC_000913	416325	18	+	b0399	phoB	PhoB-Phosphorylated transcriptional dual regulator	Transcription | Signal transduction mechanisms	416366	417055	41	TGCGACGAGCTTTTCATAAATCTGTCATAAATCTGACGCATAATGACGTCG
NC_000913	416465	2	+	b0400	phoR	PhoR-P (his)	Signal transduction mechanisms	417113	418408	648	TGGTCTGCTTCGTGCTCGAACAAAATGGCTTTCAGCCGGTCGAAGCGGAAG
NC_000913	416477	2	+	b0400	phoR	PhoR-P (his)	Signal transduction mechanisms	417113	418408	636	TGCTCGAACAAAATGGCTTTCAGCCGGTCGAAGCGGAAGATTATGACAGTG
NC_000913	418645	54	+	b0401	brnQ	BrnQ branched chain amino acid LIVCS transporter	Amino acid transport and metabolism	418815	420134	170	TTTAGATCCCTCCTTGCTTTAAAACGTTATAAGCGTTTAAATTGCGCTTCA
NC_000913	419920	7	+	b0402	proY	ProY cryptic proline APC transporter	Amino acid transport and metabolism	420210	421583	290	CGCACTGGTTGTATTAAGTTTTACACGCTCATGGTGGCATAATTCGTCCCG
NC_000913	419972	10	+	b0402	proY	ProY cryptic proline APC transporter	Amino acid transport and metabolism	420210	421583	238	GTGATTGCTCCGCCGATGTTTATCAGCCTGCTTTTTGGTATTCTCGACGGG
NC_000913	421220	5	+	b0403	malZ	maltodextrin glucosidase	Carbohydrate transport and metabolism	421739	423556	519	ATTTTCAGCAAAACGTCGCGTCGCGGTATTCCGTGGGTTACGGTGCTGGTG
NC_000913	424202	4	-	b0404	acpH	acyl carrier protein phosphodiesterase	Function unknown	423561	424142	60	GAAATCGGTAACGCGCATGACACTGACTCAGACTAAAATAAGAGGCGGGTA
NC_000913	424206	9	-	b0404	acpH	acyl carrier protein phosphodiesterase	Function unknown	423561	424142	64	AGGAGAAATCGGTAACGCGCATGACACTGACTCAGACTAAAATAAGAGGCG
NC_000913	424567	8	-	b0404	acpH	acyl carrier protein phosphodiesterase	Function unknown	423561	424142	425	TCAAACAGTGCGCCGTGGCGCGCGGTCATTGTTGCGTTAATACTTTCGTCA
NC_000913	424209	27	+	b0405	queA	S-adenosylmethionine:tRNA ribosyltransferase-isomerase	Translation	424235	425305	26	AAAAGGGGGTAAAGGTTGCAGGGAGAGCGCCCCGGCACTAGACTACCCGCC
NC_000913	425117	2	+	b0406	tgt	tRNA-guanine transglycosylase monomer	Translation	425361	426488	244	ACGATACCCAAATCTTTATCTATCCGGGCTTCCAGTACAAAGTGGTCGATG
NC_000913	425279	3	+	b0406	tgt	tRNA-guanine transglycosylase monomer	Translation	425361	426488	82	ATCGCTTTTTTAGTTACGGTGATGCGATGTTTATCACGTACAATCCGCAGG
NC_000913	426000	27	+	b0407	yajC	Sec Protein Secretion Complex	Intracellular trafficking and secretion	426511	426843	511	TTTCTGTTAAAGGTCTGGTAGATATCGGTTTTGATGGCTACGCTGTCGGCG
NC_000913	426428	12	+	b0407	yajC	Sec Protein Secretion Complex	Intracellular trafficking and secretion	426511	426843	83	CGTTTGATGGCGGGTTTACGCAAGGCTATTGAAGAGGGTAAATTAGAGAGC
NC_000913	426744	3	+	b0408	secD	Sec Protein Secretion Complex	Intracellular trafficking and secretion	426871	428718	127	GTTCTGACGAACGGTGGCCTGGTTGGTCGCGTAACCAAAGTAGCGGAAAAC
NC_000913	426775	6	+	b0408	secD	Sec Protein Secretion Complex	Intracellular trafficking and secretion	426871	428718	96	TAACCAAAGTAGCGGAAAACGGCTACATTGCTATCGCGCTGAATGACACCA
NC_000913	428274	16	+	b0409	secF	Sec Protein Secretion Complex	Intracellular trafficking and secretion	428729	429700	455	CAGGGGCTGGAGGCTTGCCTTGCCGGTCTGCTGGTTTCTATTCTGTTCATG
NC_000913	429343	13	+	b0410	yajD	conserved protein	Not in COGs	429829	430176	486	TCGTTATTCCATATCGAGATTGACCTGACCATTGTGGCATCGTTGATGTCG
NC_000913	431315	9	-	b0411	tsx	nucleoside channel, receptor of phage T6 and colicin K	Cell wall/membrane biogenesis	430353	431237	78	ACTGTGAAACGAAACATATTTTTGTGAGCAATGATTTTTATAATAGGCTCC
NC_000913	431409	17	-	b0411	tsx	nucleoside channel, receptor of phage T6 and colicin K	Cell wall/membrane biogenesis	430353	431237	172	TTGATAGTAAAAGTTTGCAACAAGGGCGAAAGTCAGTACAATCCCCGCCCG
NC_000913	431598	7	-	b0411	tsx	nucleoside channel, receptor of phage T6 and colicin K	Cell wall/membrane biogenesis	430353	431237	361	CTGCCAGCGTCCTCGCCCCCAGCGATGTTGATATTCCGTTACAGTTAAAGG
NC_000913	432100	2	-	b0412	yajI	predicted lipoprotein	Not in COGs	431536	432075	25	TGAGATAAAGGATCGATGCTTTCGCTGCTTTTACCCTCTACCATTAGGCTA
NC_000913	432183	27	+	b0413	nrdR	NrdR transcriptional repressor	Transcription	432226	432675	43	CATCGATCCTTTATCTCAAAAGCGTTGCGCCTTTGTTGTATCGTCAGTTCA
NC_000913	432199	32	+	b0413	nrdR	NrdR transcriptional repressor	Transcription	432226	432675	27	CAAAAGCGTTGCGCCTTTGTTGTATCGTCAGTTCAGGGTAAAATAGATTTC
NC_000913	432240	2	+	b0414	ribD	fused diaminohydroxyphosphoribosylaminopyrimidine deaminase / 5-amino-6-(5-phosphoribosylamino)uracil reductase	Coenzyme transport and metabolism	432679	433782	439	AATAGATTTCCGTTAACCACCTGGTCAGGACGCCGTATGCATTGCCCATTC
NC_000913	433660	48	+	b0415	ribE	6,7-dimethyl-8-ribityllumazine synthase	Coenzyme transport and metabolism	433871	434341	211	CGGGTTTAGTCGATGAGCTGATTGTCTATATCGCACCTAAACTATTAGGCA
NC_000913	433836	105	+	b0415	ribE	6,7-dimethyl-8-ribityllumazine synthase	Coenzyme transport and metabolism	433871	434341	35	CCCGGCTCGAAAGGGAAGCAGCGCACGAAATATTATGCTAAAATCCGCCCC
NC_000913	433880	7	+	b0416	nusB	transcription antitermination protein NusB	Transcription	434361	434780	481	CCGCCCCCCTGCGGGGCCATACTCGAACCCGAAGGAAGAAAATGAACATTA
NC_000913	434315	3	+	b0416	nusB	transcription antitermination protein NusB	Transcription	434361	434780	46	AAGCTGGCAACAAAGGTGCAGAAGCTGCACTGACCGCGCTTGAAATGATTA
NC_000913	434519	4	+	b0417	thiL	thiamine monophosphate kinase	Coenzyme transport and metabolism	434858	435835	339	GAACAGGATGTAAAAGACGTTGACGTCCTGTACTTCCGTGAGCTGCTGGCC
NC_000913	435805	8	+	b0418	pgpA	phosphatidylglycerophosphatase A	Lipid transport and metabolism	435813	436331	8	ATCGAAGGGCTTTGTTTTATTCGTGACGGCGAACCTGTTACATTAGACTGG
NC_000913	437453	19	-	b0419	yajO	putative NAD(P)H-dependent xylose reductase	Energy production and conversion	436385	437359	94	TCATAGACTCTAAATAATTCGAGTTGCAGGAAGGCGGCAAACGAGTGAAGC
NC_000913	439443	11	-	b0420	dxs	1-deoxyxylulose-5-phosphate synthase	Coenzyme transport and metabolism | Lipid transport and metabolism	437539	439401	42	CTGAACAGTCACTCGATACCTCGGCACTGGAAGCGCTAGCGGACTACATCA
NC_000913	439621	7	-	b0420	dxs	1-deoxyxylulose-5-phosphate synthase	Coenzyme transport and metabolism | Lipid transport and metabolism	437539	439401	220	TTCCAGGTTCAGGATGACATCCTGGATGTGGTGGGAGATACTGCAACGTTG
NC_000913	440401	3	-	b0421	ispA	geranyl diphosphate synthase / farnesyl diphosphate synthase	Coenzyme transport and metabolism	439426	440325	76	CGAACGCGGCGTGCAGCTGGCACGTCAGGGGCAGGCCAAATTACAACAAGC
NC_000913	440597	37	-	b0422	xseB	exonuclease VII, small subunit	Replication, recombination and repair	440325	440567	30	TACCATTGCGCGTTATTTGCTATTTGCCCTGAGTCCGTTACCATGACGGGG
NC_000913	440769	65	-	b0422	xseB	exonuclease VII, small subunit	Replication, recombination and repair	440325	440567	202	TGGCTTTTGATGGTGATTTCCGGGAACAATTTAATGATAAACTTCATGGCG
NC_000913	440691	8	+	b0423	thiI	ThiI	Coenzyme transport and metabolism	440773	442221	82	AATGGTAAGGTGATGTGCACAGCAAAGCGATGTTAGTGGTATACTTCCGCG
NC_000913	440763	4	+	b0423	thiI	ThiI	Coenzyme transport and metabolism	440773	442221	10	GGGCTGCTGTATTTTTCCCTATACAAGTCGCTTAAGGCTTGCCAACGAACC
NC_000913	443640	29	+	b0426	yajQ	nucleotide binding protein	Function unknown	443907	444398	267	GTTAAATATCGAACCATCTGTCTCAACCAGATTCACGCTACAATAAGGTTG
NC_000913	445911	5	-	b0427	yajR	YajR MFS transporter	Carbohydrate transport and metabolism	444526	445890	21	TAAAAAATCCGCATGTTTACCCCATTCGTTTGCCGCTTTACACTAGTCGCG
NC_000913	446080	4	-	b0427	yajR	YajR MFS transporter	Carbohydrate transport and metabolism	444526	445890	190	TCTCTATCATCGCCATCACTGCCCTCTCGGTGATGATGTCCGTTGATTTTA
NC_000913	446105	5	-	b0427	yajR	YajR MFS transporter	Carbohydrate transport and metabolism	444526	445890	215	ATCTGGGCGCGCAAGCTGTTCGGCTTCTCTATCATCGCCATCACTGCCCTC
NC_000913	446164	7	-	b0427	yajR	YajR MFS transporter	Carbohydrate transport and metabolism	444526	445890	274	CGGTTAGCGTCTGGTGGTTAGGTATGGCTCTGCGCGGTTATAAAGTTGCTG
NC_000913	446321	3	-	b0427	yajR	YajR MFS transporter	Carbohydrate transport and metabolism	444526	445890	431	GATTACCAGGCGGCAAACATTCCGGTATTGCCAGTGGTAAAAGGCATTTCG
NC_000913	446438	7	-	b0427	yajR	YajR MFS transporter	Carbohydrate transport and metabolism	444526	445890	548	GTGATCGGCTACTGTGCGGTAACCGGTGAGTTCGATAGCGGCGCAGCGATC
NC_000913	447058	2	-	b0428	cyoE	heme O synthase	Posttranslational modification, protein turnover, chaperones	446039	446929	129	GTGGTACAGGTTCTGGTGCATCTGGTGTGCTTCCTGCACATGAATACCAAA
NC_000913	447204	4	-	b0428	cyoE	heme O synthase	Posttranslational modification, protein turnover, chaperones	446039	446929	275	ATCACAGCGGCGCGTCCCATGGCAGCGTAAAAACCTACATGACAGGCTTTA
NC_000913	447216	4	-	b0428	cyoE	heme O synthase	Posttranslational modification, protein turnover, chaperones	446039	446929	287	GTCATTCTACCGATCACAGCGGCGCGTCCCATGGCAGCGTAAAAACCTACA
NC_000913	447411	6	-	b0429	cyoD	cytochrome bo terminal oxidase subunit IV	Energy production and conversion	446941	447270	141	CTGGTCGGCACGCACGGTCTGCACGTCACTTCTGGTCTTATCTGGATGGCG
NC_000913	447420	13	-	b0429	cyoD	cytochrome bo terminal oxidase subunit IV	Energy production and conversion	446941	447270	150	TTCTTTGCGCTGGTCGGCACGCACGGTCTGCACGTCACTTCTGGTCTTATC
NC_000913	447452	12	-	b0429	cyoD	cytochrome bo terminal oxidase subunit IV	Energy production and conversion	446941	447270	182	TGGGTCCGGATCGCAGCGGCTTCCTGTCAGCGTTCTTTGCGCTGGTCGGCA
NC_000913	448373	8	-	b0430	cyoC	cytochrome bo terminal oxidase subunit III	Energy production and conversion	447270	447884	489	TCGTTTGAGCCAGCAGATTGACCCGCAGTTCCACACCATGCTGATGATTGC
NC_000913	448488	4	-	b0430	cyoC	cytochrome bo terminal oxidase subunit III	Energy production and conversion	447270	447884	604	CGTTCGGTTTCAAACTGAACGAAACCTGGGGTAAACGCGCGTTCTGGTTCT
NC_000913	450370	12	-	b0431	cyoB	cytochrome bo terminal oxidase subunit I	Energy production and conversion	447874	449865	505	TTCTTCATCTACCCGGAACAGGGCATTGCTACCGTGAATGAAATCGCTTTC
NC_000913	450537	5	-	b0431	cyoB	cytochrome bo terminal oxidase subunit I	Energy production and conversion	447874	449865	672	CACACTCCAATAAAGTGGAAGCTGTGGTCTGGACGGTACCTATCTTAATCA
NC_000913	450877	245	-	b0432	cyoA	cytochrome bo terminal oxidase subunit II	Energy production and conversion	449887	450834	43	AGGAATTTAATCATGTTTACAGTAATGTAACCTTCCCGTAAAATGCCCACA
NC_000913	453376	2	-	b0433	ampG	AmpG muropeptide MFS transporter	Carbohydrate transport and metabolism	451294	452769	607	ACCAAACACGCTTAAGAGTCTCTGAGAGCCCGAACATGTTCAAAAAAATCC
NC_000913	453433	882	-	b0434	yajG	predicted lipoprotein	Cell wall/membrane biogenesis	452813	453391	42	TACATGCCTTACCCACTTCCCCTCGCCGTTGGCAATGTTATGATGGCGGGA
NC_000913	453658	160	+	b0435	bolA	BolA transcriptional dual regulator	Signal transduction mechanisms	453696	454013	38	TTTGTTGTTAAGCTGCAATGGAAACGGTAAAAGCGGCTAGTATTTAAAGGG
NC_000913	454058	170	+	b0436	tig	trigger factor, a molecular chaperone involved in cell division	Posttranslational modification, protein turnover, chaperones	454357	455655	299	GCGTAAAAACGCATTTGCAACTGTCGGCGCTTTTCCAGTATGTTGCTAAAG
NC_000913	455801	20	+	b0437	clpP	ClpAXP	Intracellular trafficking and secretion | Posttranslational modification, protein turnover, chaperones	455901	456524	100	AAGCCTCTTTCGGTGTTAGCGTAACAACAAAAGATTGTTATGCTTGAAATA
NC_000913	456560	26	+	b0438	clpX	ClpAXP	Posttranslational modification, protein turnover, chaperones	456650	457924	90	ACCCATCGTAATTGATGCCAGAGGCGCAACTGTGCCGCTATACTTATCCAG
NC_000913	458039	89	+	b0439	lon	DNA-binding, ATP-dependent protease La	Posttranslational modification, protein turnover, chaperones	458112	460466	73	TCTATTCTCGGCGTTGAATGTGGGGGAAACATCCCCATATACTGACGTACA
NC_000913	460556	3639	+	b0440	hupB	transcriptional dual regulator HU-beta, NS1 (HU-1)	Replication, recombination and repair	460675	460947	119	AGGCTAATTCGGGCTTGCCAGCCTTTTTTTGTCTCGCTAAGTTAGATGGCG
NC_000913	460692	6	+	b0441	ppiD	periplasmic folding helper protein	Posttranslational modification, protein turnover, chaperones	461139	463010	447	AGTGCGATATAAATTATAAAGAGGAAGAGAAGAGTGAATAAATCTCAATTG
NC_000913	460696	6	+	b0441	ppiD	periplasmic folding helper protein	Posttranslational modification, protein turnover, chaperones	461139	463010	443	CGATATAAATTATAAAGAGGAAGAGAAGAGTGAATAAATCTCAATTGATCG
NC_000913	460770	14	+	b0441	ppiD	periplasmic folding helper protein	Posttranslational modification, protein turnover, chaperones	461139	463010	369	ATCTCTAAAGCTGCGGCTGGCCGTGCGTTAGATGCTATTATTGCTTCCGTA
NC_000913	460819	7	+	b0441	ppiD	periplasmic folding helper protein	Posttranslational modification, protein turnover, chaperones	461139	463010	320	TAACTGAATCTCTGAAAGAAGGGGATGATGTAGCACTGGTAGGTTTTGGTA
NC_000913	463134	8	+	b0442	ybaV	conserved protein	Replication, recombination and repair	463161	463532	27	TCTGAACATTGCCATTTGTTTACTGTTTTCACTGCCGTTAAGGTGATTCCA
NC_000913	467579	30	+	b0447	ybaO	putative LRP-like transcriptional regulator	Transcription	467607	468065	28	AAACCGCACAGAATAAATTGTCGTGATTTCACCTTTAAAATAAAATTAAAA
NC_000913	467628	129	+	b0448	mdlA	predicted multidrug transporter subunit of ABC superfamily: ATP-binding component	Defense mechanisms	468095	469867	467	AAGAGAAAAAAATTCTCTGTGGAAGGGCTATGTTAGATAAAATTGACCGTA
NC_000913	471781	5	+	b0450	glnK	uridylyl-[GlnK]	Amino acid transport and metabolism	471822	472160	41	CTCTCTTTCTCGTTTTTCATTTCTGGCACACCGCTTGCAATACCTTCTTCG
NC_000913	474530	2	+	b0453	ybaY	predicted outer membrane lipoprotein	Function unknown	474603	475175	73	TACGGGCTAATTACAGGCAGAAATGCGTGATGTGTGCCACACTTGTTGACG
NC_000913	475672	5807	+	b0455	ffs	4.5S RNA component of the signal recognition particle (SRP)		475672	475785	0	CGGGGCAGCAGTGATAATGCGCCTGCGCGTTGGTTCTCAACGCTCTCAATG
NC_000913	475842	38	+	b0456	ybaA	conserved protein	Function unknown	475896	476249	54	GCCTCCCACCGTTTCGTCAAAAAATCCCAACATGGCTAAACTTTAACCACA
NC_000913	477988	13	-	b0457	ylaB	conserved inner membrane protein	Signal transduction mechanisms	476291	477841	147	TTTTACCCTCGCTCGCGCCGAATCAACATCTTAAGTTAGGGTTACATACCA
NC_000913	478512	66	-	b0458	ylaC	predicted inner membrane protein	Not in COGs	478005	478475	37	TGTGGTAGATCTGTTACTTCCCCTCTACTATTCCCACGTTAAAATAGGGTG
NC_000913	479168	3	-	b0459	maa	maltose acetyltransferase	General function prediction only	478591	479142	26	GATGTAATGGGAACGTTCTCTTCACTGACTTTTCGTCTTACTGTGTTGCCG
NC_000913	479377	7	-	b0459	maa	maltose acetyltransferase	General function prediction only	478591	479142	235	TCAGATAATGAACTGGCGGTATTTTACTCAGCCGCAGATCACCGCCTCGCC
NC_000913	479548	16	-	b0460	hha	haemolysin expression modulating protein	Not in COGs	479314	479532	16	TCAATGCGACGAAAGAGAATCCTGCGAGTTTATCTTGTTAGAATTATTACA
NC_000913	479647	12	-	b0460	hha	haemolysin expression modulating protein	Not in COGs	479314	479532	115	ATCTGGATGACACCTTTATGTTGTTCAGTAGTTATGGTATTAATATGCAGG
NC_000913	480019	53	-	b0461	tomB	protein that modulates Hha toxicity	Not in COGs	479558	479932	87	TTTCGTAATAATGCGATGAAAACCTGCAAAGAGTGGCTTATAGTTAAGCTA
NC_000913	485064	47	-	b0463	acrA	AcrA membrane fusion protein	Cell wall/membrane biogenesis	483650	484843	221	TAACGCCAGCTGCTTTTGCAATCTCGCCCAGCGAGGTGGATGATACCCCCT
NC_000913	485202	61	-	b0463	acrA	AcrA membrane fusion protein	Cell wall/membrane biogenesis	483650	484843	359	TTAATACTGAGAGTGGATCGCCAGGGAATTTTGCCTGATACTCAAGCTCTA
NC_000913	484493	3	+	b0464	acrR	AcrR transcriptional repressor	Transcription	484985	485632	492	CCGAGCAGTTTCTGATAACGATTCACCGTCAATTGCGCGATATTGGCTGCA
NC_000913	485716	22	+	b0465	kefA	KefA	Cell wall/membrane biogenesis	485760	489122	44	TTTTCGTCGTTGCTATTCTGGTTCACTGCGTCGTGATATTCTTGCGGTTTG
NC_000913	489862	3	-	b0466	ybaM	small protein involved in the cell envelope stress response	Not in COGs	489334	489495	367	GTGCGACAACACTACAGGCTTGTCTCGACGAGGCGGGCGATAATCTGGCTG
NC_000913	490112	3	-	b0467	priC	primosomal replication protein N''	Replication, recombination and repair	489509	490036	76	CAGCGTACCCAGCACTACCGCCAGCCAGCCAATGATGATTAAAATGATTCG
NC_000913	490663	5	-	b0467	priC	primosomal replication protein N''	Replication, recombination and repair	489509	490036	627	AATGCCGGGTTTTGGGTAGTCCTGAATGCTTTTGATGCTATTTTTGAGATA
NC_000913	490083	6	+	b0468	ybaN	conserved inner membrane protein	Function unknown	490106	490483	23	TCACGATAAGACCTCAATGAAAATGATAATTGTTATGCTAAAGTAGCCACT
NC_000913	490183	5	+	b0469	apt	adenine phosphoribosyltransferase	Nucleotide transport and metabolism	490636	491187	453	GGCTGGCTGGCGGTAGTGCTGGGTACGCTGGGCGTGGTATTACCGGTATTA
NC_000913	490822	3	+	b0470	dnaX	DNA polymerase III, gamma subunit	Replication, recombination and repair	491316	493247	494	ACTTGCTGGTTGAGCGTTACAAAAATGCGGGCATTACCAAAGTTGTCGGCA
NC_000913	491280	7	+	b0470	dnaX	DNA polymerase III, gamma subunit	Replication, recombination and repair	491316	493247	36	ATGTGCATTCAGCCTCGCCGTTCTGACGGGGCTGTGTTAGCATTACCCCTT
NC_000913	493188	31	+	b0471	ybaB	conserved DNA-binding protein	Function unknown	493300	493629	112	AAGAAAAACTTGCGCAGGCGCGCGAGTCCATTATTGCGGATAATAATATTC
NC_000913	493438	3	+	b0472	recR	recombination and repair	Replication, recombination and repair	493629	494234	191	AGCTGGAAGTCACCGGCGAATCTGGCGCAGGTCTGGTAAAAGTGACCATCA
NC_000913	493541	2	+	b0472	recR	recombination and repair	Replication, recombination and repair	493629	494234	88	CGACAAAGAGATGCTGGAAGACCTGGTGGCTGCAGCATTCAACGACGCAGC
NC_000913	493818	7	+	b0473	htpG	HtpG monomer	Posttranslational modification, protein turnover, chaperones	494344	496218	526	TCACCCGGGCGATGTCGGAAATCGGCCACTGCGCCGATTGCCGCACTTTCA
NC_000913	494040	4	+	b0473	htpG	HtpG monomer	Posttranslational modification, protein turnover, chaperones	494344	496218	304	ATGATATCGGGCTTGATCGTCTGGAACAGCGTCTGGCAGAGGAAAAAATCA
NC_000913	496357	20	+	b0474	adk	adenylate kinase	Nucleotide transport and metabolism	496399	497043	42	GCCCCAGGTGCCTTTCTTGAGGCAATCGCCTGTTGGTGGTATCGTTTATCG
NC_000913	497066	70	+	b0475	hemH	ferrochelatase	Coenzyme transport and metabolism	497279	498241	213	CGCTGATCTGGAAAAAATCCTCGGCTAATTCGAAAGCGCGCACGGACAGTC
NC_000913	499323	15	+	b0477	gsk	inosine-guanosine kinase	Carbohydrate transport and metabolism	499349	500653	26	AACTGGCTGCGTCTCGCGCGCTCCCGTCAGATTGTGTTAACATTCGCCGCT
NC_000913	502520	37	-	b0478	ybaL	YbaL CPA2 transporter	Inorganic ion transport and metabolism	500786	502462	58	TCAATAATTATTCATGAACATCATCAATGAAATTGTCATAAACTATTACCT
NC_000913	504107	3	+	b0480	ushA	5'-nucleotidase / UDP-sugar hydrolase	Nucleotide transport and metabolism	504138	505790	31	ATCTTCACCGGACGCAGACTTGTCTATGATGTCGCGTCATACTATTTTTCA
NC_000913	504112	4	+	b0480	ushA	5'-nucleotidase / UDP-sugar hydrolase	Nucleotide transport and metabolism	504138	505790	26	CACCGGACGCAGACTTGTCTATGATGTCGCGTCATACTATTTTTCAACACG
NC_000913	506444	8	-	b0481	ybaK	Cys-tRNA (Pro) and Cys-tRNA (Cys) deacylase	Function unknown	505827	506306	138	CGCTATTGGCCCGTCAAAGAGGAATTTCATTTTTTTATTATTATGCCGTCA
NC_000913	506428	425	+	b4585	micM	MicM small regulatory RNA		506428	506511	0	TCTTGCCTAAGAGTATTGGCAGGATGGTGAGATTGAGCGACAATCGAGTTA
NC_000913	507321	330	-	b0482	ybaP	conserved protein	Function unknown	506510	507304	17	AGTCTCCAACTCCATTTGCGCCATCCCTCACCGCGCGCTAGCATGATATTT
NC_000913	510635	95	-	b0484	copA	Cu (+)-exporting ATPase	Inorganic ion transport and metabolism	508099	510603	32	TTTATTAATTTCTTGACCTTCCCCTTGCTGGAAGGTTTAACCTTTATCACA
NC_000913	510795	2	+	b0485	ybaS	glutaminase	Amino acid transport and metabolism	510865	511797	70	CATTTATCTCTTTGTTTTCCTGTAGTTAAGTTGCGGGTGCTAAGTTAAATC
NC_000913	511443	3	+	b0486	ybaT	YbaT APC transporter	Amino acid transport and metabolism	511800	513092	357	TCCGCCGGATATCTCTATTGTGATGCAATGGAAGCCTGTGACGTGTATACC
NC_000913	512925	31	+	b0487	cueR	CueR transcriptional dual regulator	Transcription	513217	513624	292	GCTACCTGGCGGTGTTTGTGGTGGCGATCCGCCTGCGTCATGATATTCACG
NC_000913	515049	34	-	b0489	qmcA	predicted protease, membrane anchored	Posttranslational modification, protein turnover, chaperones	514080	514997	52	TCGCAGGAATAAGGGGGAACTCTCTTTCAGTAATCAGGTATAATTTGTTTA
NC_000913	514855	4	+	b0490	ybbL	predicted transporter subunit: ATP-binding component of ABC superfamily	General function prediction only	515143	515820	288	CTTGCTCCATCATATTGATCTTGCGACCAATGCGATCCATAAACGGCACCA
NC_000913	519021	45	-	b0494	tesA	multifunctional acyl-CoA thioesterase I and protease I and lysophospholipase L1	Amino acid transport and metabolism	518363	518989	32	TGGTCTCGCCACGTTTGACAACCAGCTCAACTCCGGTGAGGATGGAGAGTT
NC_000913	518570	2	+	b0495	ybbA	YbbA/YbbP ABC transporter	Secondary metabolites biosynthesis, transport and catabolism	518957	519643	387	TCTTTGGCGAGTTTGGGGTAAATGGCGCTAAAGGCTTCATTATAACGGCGA
NC_000913	518802	2	+	b0495	ybbA	YbbA/YbbP ABC transporter	Secondary metabolites biosynthesis, transport and catabolism	518957	519643	155	GGCGCGCCAGTCCTTGTTGCGAGGTGTCGCCGCTGATGCTGGCATTAACTA
NC_000913	519490	3	+	b0496	ybbP	YbbA/YbbP ABC transporter	Secondary metabolites biosynthesis, transport and catabolism	519640	522054	150	AATGGTCGACCTGATGTGCTGTTTGCCGACGAACCCACCGGCAACCTTGAC
NC_000913	526492	14	+	b0498	ybbC	predicted protein	Not in COGs	526805	527173	313	ACTAATGGAAAATATTTTGCATCTAAGGCAGAAACTGATAATTTAAGAAAG
NC_000913	527354	12	+	b0500	ybbD	predicted protein		527864	528124	510	TAAGGAGTCGGGGCTGTACTACAACCGGAACCGGTACTACGATCCGTTGCA
NC_000913	529274	14	-	b0502	ylbG	predicted DNA-binding transcriptional regulator		528869	529240	34	ATCTGACACATGGCCTTGAAAGGTTGAGAGTTACCGGTTTTGATATGAGTG
NC_000913	530477	12	-	b0503	ybbB	tRNA 2-selenouridine synthase	General function prediction only	529356	530450	27	CGCAGTTAAAAATCAAGTTTCCTTGCGCGTTGGCGCGTAAAATAGCGCGCA
NC_000913	531328	9	+	b0505	allA	ureidoglycolate lyase	Nucleotide transport and metabolism	531675	532157	347	CACGCTGCGAGTCGTACGGAAAAACAGCGCTACTCCGGTATTCTCTTCCAG
NC_000913	531840	23	+	b0506	allR	AllR transcriptional repressor	Transcription	532235	533050	395	ACGATTTGGCGCTGGTTGAGATTCTTGAGCAAGACTGTACGCTTATCAGCA
NC_000913	532856	17	+	b0507	gcl	glyoxylate carboligase	General function prediction only	533140	534921	284	CCTTGCTGAAGGACCTGGAACAAGCGCGTGAACTGGGCTATACCGTAGATA
NC_000913	537711	3	+	b0512	allB	allantoinase monomer	Nucleotide transport and metabolism	538371	539732	660	GTTGTGGCCTATATTCTGTTTGCGGTCGCCGGGGTATGTATTATTGCCGGA
NC_000913	539286	5	+	b0513	ybbY	predicted uracil/xanthine transporter	Nucleotide transport and metabolism	539789	541090	503	CGCCGATCCGCGATCTGGAAAACCAGAAAGGCATGTGGGAAAAACTGTTTA
NC_000913	543805	3	-	b0515	allE	S-ureidoglycine aminohydrolase	General function prediction only	542485	543270	535	ACGGCGAATCAAACCATGCAGGCACCACGCCGATGGGTTATCGTCGTGATA
NC_000913	551905	2	-	b0522	purK	N5-carboxyaminoimidazole ribonucleotide synthetase monomer	Nucleotide transport and metabolism	550750	551817	88	AGCTGGCGCGGCAAACGCGGCGTTACTGGCAGCACAAATTCTTGCGACTCA
NC_000913	552365	32	-	b0523	purE	N5-carboxyaminoimidazole ribonucleotide mutase	Nucleotide transport and metabolism	551814	552323	42	CAGCCACGCAACCGTTTTCCTTGCTCTCTTTCCGTGCTATTCTCTGTGCCC
NC_000913	553192	2	-	b0524	lpxH	UDP-2,3-diacylglucosamine hydrolase	Function unknown	552441	553163	29	CAACCGGTCGTAGCGGTATGCACCAGGACGTGCCAAAAGAAGACGTTATCA
NC_000913	553516	2	-	b0524	lpxH	UDP-2,3-diacylglucosamine hydrolase	Function unknown	552441	553163	353	GCGAAGGTTTTTACAACAACACCATTTTCCACCGTGTTATCAACGGCTTTA
NC_000913	553781	125	-	b0525	ppiB	peptidyl-prolyl cis-trans isomerase B (rotamase B)	Posttranslational modification, protein turnover, chaperones	553166	553660	121	AAGATTCCGTTTAGACATGTGTGGGTAATTGAGTTGCGTATAATACCCATA
NC_000913	553639	18	+	b0526	cysS	cysteinyl-tRNA synthetase	Translation	553834	555219	195	AACTGTTTCAGGTGCTTTATCGTCAAAAGTTTTGATGACAATATCGCCGTG
NC_000913	557004	73	-	b0529	folD	bifunctional 5,10-methylene-tetrahydrofolate dehydrogenase/ 5,10-methylene-tetrahydrofolate cyclohydrolase	Coenzyme transport and metabolism	556098	556964	40	AATCTGAAACGAAACCTGACAGCGCGCCCCGCTTCTGACAAAATAGGCGCA
NC_000913	565236	6	-	b0537	intD	DLP12 prophage, predicted integrase	Replication, recombination and repair	564038	565201	35	CACGGCAAGCCTGCATTGCGGCGCTTCAGTCTCCGCTGCATACTGTCCAGG
NC_000913	565315	50	+	b4508	ybcD	Pseudo-Genes		565674	565910	359	GCCGCAATGCAGGCTTGCCGTGTTGTGAGGTACCCGGATATTATCGTGAGG
NC_000913	567508	2	+	b0543	emrE	EmrE SMR transporter	Inorganic ion transport and metabolism	567538	567870	30	GGGAACACAATGATGAAACAGGTGAGTTGAGTTCAAACTGTAGTACAATTC
NC_000913	570410	2	+	b0546	ybcM	DLP12 prophage, predicted DNA-binding transcriptional regulator	Transcription	570677	571474	267	GGTGGCATTGGACTGTTGTTAATATTCCAGCAACAGTAACATATTTGCCCG
NC_000913	571542	247	+	b4588	ylcH	DLP12 prophage, hypothetical protein	Not in COGs	571591	571692	49	GCAATTCTATCGATTTTGATTTTGGGAAATCAACACGGCATAATTATGTCA
NC_000913	572979	3	+	b0551	ybcQ	DLP12 prophage, predicted antitermination protein	Not in COGs	573179	573562	200	GACCATCACCGAAATGGGGAATGAATGATGTTTGAGTTTAATATGGCAGAA
NC_000913	575298	28	-	b0552	insH-2	IS5 transposase and trans-activator	Replication, recombination and repair	573960	574976	322	CCGGTAAAAATGCAGAAGTTTGGGCCGCAGGTCTGAAATATGACGCTAACA
NC_000913	576093	331	-	b0553	nmpC	outer membrane porin protein, locus of qsr prophage, prophage genes and phage related functions		574981	576048	45	CAAAACTTACATCTTGAAATAATCACATTGATTAGATGAATATTTATCGCG
NC_000913	576509	7	+	b0554	essD	DLP12 prophage, predicted phage lysis protein	Not in COGs	576621	576836	112	ACTTCGTCACACAGCTTAAACCCGCCGTCGAGCGGGTTTTTCCATTTTTTG
NC_000913	578144	26	-	b0557	borD	bacteriophage lambda Bor protein homolog	Not in COGs	577823	578116	28	TCAACTCATTGTTTAGGGTTTGTTTAATTTTCTACACATACGATTCTGCGA
NC_000913	579054	5	-	b0558	ybcV	DLP12 prophage, predicted protein	General function prediction only	578407	578817	237	ATTTTGTCGCTCCATGCGCTTGCTCTTCATCTAGCGGTTAAAATATTACTT
NC_000913	579694	4	-	b4589	ylcI	hypothetical protein	Not in COGs	579474	579668	26	AATTGATCTGCATCAACTTAACGTAAAAACAACTTCAGACAATACAAATCA
NC_000913	579776	10	+	b0560	nohB	DLP12 prophage, DNA packaging protein	Replication, recombination and repair	580057	580602	281	AAGTTGATGCAGATCAATTAATACGATACCTGCGTCATAATTGATTATTTG
NC_000913	582200	37	-	b0562	ybcY	DLP12 prophage, predicted SAM-dependent methyltransferase		581375	581959	241	TGCGATTTCCAGATCTACAGCATCCTGCAGTGGCGCAATATACTCACTGAA
NC_000913	582819	2	+	b0564	appY	AppY DNA binding transcriptional activator	Transcription	582904	583653	85	GAAATTTATTAAAATTTGCAAACTATAATTTTGTGTATAAAAATATAAATG
NC_000913	584887	3632	-	b0565	ompT	outer membrane protease VII (outer membrane protein 3b)	Cell wall/membrane biogenesis	583903	584856	31	GGAGCAATATGTAATTGACTCATTAAGTTAGATATAAAAAATACATATTCA
NC_000913	594522	10	-	b0570	cusS	CusS-P (his)	Signal transduction mechanisms	592551	593993	529	ACGGGCTGAATGGCTACCATCTGGCGATGACCGGTGATTATGATCTGATAA
NC_000913	594546	16	-	b0570	cusS	CusS-P (his)	Signal transduction mechanisms	592551	593993	553	GTTTTGTGGTCGATTTGGCCGACAACGGGCTGAATGGCTACCATCTGGCGA
NC_000913	594684	192	-	b0571	cusR	CusR--P (asp) transcriptional activator	Transcription | Signal transduction mechanisms	593983	594666	18	TTTGCCAATAAGCGATTGCCATCTGATCCCGCTACTCTAGAATTGCCCGGG
NC_000913	594797	48	+	b0572	cusC	outer membrane factor of the CusCFBA copper/silver efflux system	Cell wall/membrane biogenesis | Intracellular trafficking and secretion	594823	596196	26	TCATTTTTCTGTCACCGGAAAATCAGAGCCTGGCGAGTAAAGTTGGCGGCA
NC_000913	596063	7	+	b0573	cusF	periplasmic copper/silver-binding protein	Function unknown	596354	596686	291	TCTGGCATCGCTGCAAATTACTTTGCAACGGGCGCGGGCATTATATCAGCA
NC_000913	597440	2	+	b0575	cusA	copper/silver transporting efflux system	Inorganic ion transport and metabolism	597937	601080	497	CCAAAGATAACGTGGTAGCGAAAATTCAGGGTATGGACCCGGTGTGGGTCA
NC_000913	597453	3	+	b0575	cusA	copper/silver transporting efflux system	Inorganic ion transport and metabolism	597937	601080	484	GGTAGCGAAAATTCAGGGTATGGACCCGGTGTGGGTCACTGCTGCGATCCC
NC_000913	604078	2	-	b0577	ybdG	predicted mechanosensitive channel	Cell wall/membrane biogenesis	602639	603886	192	GCAGAATTTGGTCTGAAAGAGAAAGGCTACACCAGTCTGGTGGTTGTTCCG
NC_000913	604080	2	-	b0577	ybdG	predicted mechanosensitive channel	Cell wall/membrane biogenesis	602639	603886	194	ATGCAGAATTTGGTCTGAAAGAGAAAGGCTACACCAGTCTGGTGGTTGTTC
NC_000913	604386	2	-	b0577	ybdG	predicted mechanosensitive channel	Cell wall/membrane biogenesis	602639	603886	500	ACGAGCGTAAAATGCTTGATGCCTCGCACGTCGTGGTGTTCTGTGCAAAAA
NC_000913	604676	25	-	b0578	nfsB	dihydropteridine reductase monomer	Energy production and conversion	603994	604647	29	GCGCATTTTTCTCGCTTACCATTTCTCGTTGAACCTTGTAATCTGCTGGCA
NC_000913	605135	12	-	b0579	ybdF	conserved protein	Function unknown	604741	605109	26	CTGGCGGATTAAACGTCGATTATCGCCGTACTTCGCGGCATACTTTGCTTA
NC_000913	605425	3	-	b0580	ybdJ	predicted inner membrane protein	Not in COGs	605174	605422	3	CTTACAGAAGAATATCCCTGACAATGGTGTTTTAACTTACATTTAACAATG
NC_000913	605445	3	-	b0580	ybdJ	predicted inner membrane protein	Not in COGs	605174	605422	23	GTGACTAAGCCGGGAATTGCCTTACAGAAGAATATCCCTGACAATGGTGTT
NC_000913	606946	16	-	b0581	ybdK	carboxylate-amine ligase	Function unknown	605488	606606	340	GCCCCAGGGTTGATAGAAATATCTCCTGGGGCTTCATCTTTCCAGACCTCA
NC_000913	607179	2	+	b0582	insL-2	IS186/IS421 transposase	Replication, recombination and repair	607288	608400	109	TCGGAGACTCGCTGTGTGAGTTTACGGTGAAGGAACGTAATATTGAGTTTA
NC_000913	611862	15	-	b0584	fepA	FepA, outer membrane receptor for ferric enterobactin (enterochelin) and colicins B and D	Inorganic ion transport and metabolism	609477	611717	145	ATATTGATAATATTATTGATAACTATTTGCATTTGCAATAGCGTAATGGCG
NC_000913	617434	2	+	b0587	fepE	ferric enterobactin (enterochelin) transport	Cell wall/membrane biogenesis	617477	618610	43	TTACAAACTTCAGCTTCGGATAATTATCACCAACTGGTAAAGTGAGCGCCG
NC_000913	621457	81	-	b0590	fepD	Ferric Enterobactin Transport System	Inorganic ion transport and metabolism	620408	621412	45	TCAAATATTTTAAATACCTATTCTTAGGCTGCACATGCTAACATATCCAAA
NC_000913	621481	4	+	b0591	entS	EntS MFS transporter	Not in COGs	621523	622773	42	GAAATTAATTATCGTTATCGATCTTATTTGGATATGTTAGCATGTGCAGCC
NC_000913	621509	6	+	b0591	entS	EntS MFS transporter	Not in COGs	621523	622773	14	TGGATATGTTAGCATGTGCAGCCTAAGAATAGGTATTTAAAATATTTGATG
NC_000913	623950	18	-	b0592	fepB	Ferric Enterobactin Transport System	Inorganic ion transport and metabolism	622777	623733	217	TCTGCAACTCGGGGTTGCATCTGGTTGTGGTTACAATGAAAATGAGAAGCA
NC_000913	624054	4	+	b0593	entC	isochorismate synthase 1	Coenzyme transport and metabolism | Secondary metabolites biosynthesis, transport and catabolism	624108	625283	54	CGTTACCTCAAGAGTTGACATAGTGCGCGTTTGCTTTTAGGTTAGCGACCG
NC_000913	629081	43	+	b0598	cstA	peptide transporter induced by carbon starvation	Signal transduction mechanisms	629117	631222	36	ACATGGTTGCTGTGTTGTTAAATTGTACAAAGATGTTATAGAAACAAAATG
NC_000913	631232	44	+	b4512	ybdD	conserved protein	Function unknown	631405	631602	173	ATGTCGAGGAGATCGTGGCGCAGGCAAAAGGCGCACACTAAAGTCAGAGTG
NC_000913	632746	59	-	b0599	ybdH	predicted oxidoreductase	Energy production and conversion	631612	632700	46	TGACGAAGTTGCGTGTTGAAGGCACTATAACACGATGCTAGTATTTGGCAA
NC_000913	632780	41	+	b0600	ybdL	methionine aminotransferase, PLP-dependent	Amino acid transport and metabolism	632809	633969	29	CATCTAAACGTCTTGATTGCCAAATACTAGCATCGTGTTATAGTGCCTTCA
NC_000913	637059	8	-	b0603	ybdO	predicted DNA-binding transcriptional regulator LYSR-type	Transcription	635939	636841	218	CAACAGGCCGTGGGGTTGCCCGATCAGAAAACGCTTAATATCATTATGGGG
NC_000913	637954	25	-	b0604	dsbG	DsbG<SUB>oxidized</SUB>	Posttranslational modification, protein turnover, chaperones	637050	637796	158	TTTCCAGGTGACCGTGTAATCTGAACTACCCTTTGGTATCTTCAGTGCCTG
NC_000913	638144	126	+	b0605	ahpC	AhpC component	Posttranslational modification, protein turnover, chaperones	638168	638731	24	TAATGGAAACGCATTAGCCGAATCGGCAAAAATTGGTTACCTTACATCTCA
NC_000913	638431	36	+	b0606	ahpF	AhpF component	Posttranslational modification, protein turnover, chaperones	638976	640541	545	TCTACCGATACTCACTTCACCCACAAAGCATGGCACAGCAGCTCTGAAACC
NC_000913	638779	81	+	b0606	ahpF	AhpF component	Posttranslational modification, protein turnover, chaperones	638976	640541	197	TAAATTTCCTTCGTCTTTCACGCCATAGCGGCGTTGGCGTCGCCCGCTCAC
NC_000913	641126	8	-	b0607	uspG	universal stress protein UP12	Signal transduction mechanisms	640662	641090	36	TAAGGAAAAAGAACCAGACAAATATCAGGGATAAATATTATAATCATGGCG
NC_000913	643568	32	-	b0610	rnk	regulator of nucleoside diphosphate kinase	Transcription	642780	643190	378	CTTTGCCAAAAGCTGGGGAAAAGAGAACGTGAAAGCAGTTAAGCTAACGTG
NC_000913	644257	67	-	b0611	rna	RNase I, cleaves phosphodiester bond between any two nucleotides	Translation	643420	644226	31	CCCGCCAGGTAAGCCCACCTGGCGGGCTTTTTTATGATTTAATAGATAGTA
NC_000913	656473	3085	+	b0623	cspE	transcription antiterminator and regulator of RNA stability	Transcription	656515	656724	42	TAGTAAAGTTACACTGGACAAAGCGTACCACAATTGGTGTACTGGTAACCG
NC_000913	656590	163	+	b0625	ybeM_1	Pseudo-Genes		657254	657481	664	AGTGGTTTAATGAGTCCAAAGGATTCGGTTTCATTACTCCGGAAGACGGCA
NC_000913	656624	255	+	b0625	ybeM_1	Pseudo-Genes		657254	657481	630	TACTCCGGAAGACGGCAGCAAAGACGTGTTCGTACACTTCTCTGCAATCCA
NC_000913	658096	20	+	b0627	tatE	TatABCE protein export complex	Not in COGs	658170	658373	74	TTTTTACTCGGCGCTTGATTCACCTTGTTACAGATTGCTATTGTGTGCGCG
NC_000913	659524	26	-	b0628	lipA	lipoate synthase monomer	Coenzyme transport and metabolism	658474	659439	85	GCGACCGCTTTGGCTGCTTTCAGGTCCGTTTCAATGATATACTGCCAGTCG
NC_000913	660765	5	-	b0629	ybeF	predicted DNA-binding transcriptional regulator, LYSR-type	Transcription	659648	660601	164	ATATCTGCTAATGCTTTACATCTCCTTCGCGTTTGTATATTTTCTTTATCA
NC_000913	661806	9	-	b0630	lipB	lipoyl-protein ligase	Coenzyme transport and metabolism	660860	661501	305	AAACTTAACGAACTGCTTGAATTCCCTACTCCTTTTACTTACAAAGTTATG
NC_000913	662523	21	-	b0631	ybeD	conserved protein	Function unknown	661602	661865	658	TACCGAATGAATACTCGATCTATAAAGAAAAAGAATTTACGTTTAACGGTA
NC_000913	663224	336	-	b0632	dacA	D-alanyl-D-alanine carboxypeptidase, fraction A, penicillin-binding protein 5	Cell wall/membrane biogenesis	661975	663186	38	TCACGCGGAAAGTCAGATGCCTGCCGGTAGTGCATTTGCTATAGTAGGGCA
NC_000913	664555	88	-	b0633	rlpA	rare lipoprotein RlpA	Cell wall/membrane biogenesis	663325	664413	142	TGCTGATATTATTCGTTTATGTCTTCGTAAATATTGGTATGGTAAGCGGTA
NC_000913	666192	4	-	b0634	mrdB	rod shape-determining membrane protein, sensitivity to radiation and drugs	Cell cycle control, mitosis and meiosis	664424	665536	656	GGATCGATCGCCTCTCCGAATGGATGGGTAAATTCGGTTATGGTCATTACA
NC_000913	667625	2	-	b0635	mrdA	cell shape, peptidoglycan synthetase, penicillin-binding protein 2	Cell wall/membrane biogenesis	665539	667440	185	GGAACGCTGGAAGCTGGATGGTCGCGACGTCAGTCTACTGATTGGCGGGCC
NC_000913	668160	4	-	b0636	rlmH	23S rRNA m (3)psi1915 methyltransferase	Function unknown	667471	667938	222	TCAAAGGTCAGGACATCATCGCCTTAGACGTTCAGGGCAAATCCAGCATCA
NC_000913	668201	2	-	b0636	rlmH	23S rRNA m (3)psi1915 methyltransferase	Function unknown	667471	667938	263	TAAAGCACTCCAGGATTTTGTTATCGACAAAATTGATGACCTCAAAGGTCA
NC_000913	670125	40	-	b0639	nadD	nicotinate-mononucleotide adenylyltransferase	Coenzyme transport and metabolism	669154	669795	330	TGATGCTTTGTTGATGGGAAAAAGTAAGCGCGCATTGCATATTCTTCAGCA
NC_000913	671076	2	-	b0640	holA	DNA polymerase III, delta subunit	Replication, recombination and repair	669797	670828	248	CAGCAGAGTATCAGATGATCATGACGGTTAATGCGACCGTGTTGATCCCCG
NC_000913	671326	2	-	b0640	holA	DNA polymerase III, delta subunit	Replication, recombination and repair	669797	670828	498	GCGGTGTTAATCACCGCCGGGTGTGGCTGGCATCTGCGTGATACCACGCAG
NC_000913	671383	2	-	b0640	holA	DNA polymerase III, delta subunit	Replication, recombination and repair	669797	670828	555	CGTTGGCTAAGCGCGGGAGGAAGCGTGCGATATCTGGCAACATTGTTGTTA
NC_000913	674068	168	-	b0642	leuS	leucyl-tRNA synthetase	Translation	671424	674006	62	GAGTGCGCGAAAGGCTGTTTTGACGCGGACGTTTGGGCTATGCTATGCGGA
NC_000913	674216	72	+	b0643	ybeL	conserved protein	Not in COGs	674241	674723	25	TGTGGGCGTATTAGCAAAGCAAGGAACAAAGAACGTCTATTATTATAGTCA
NC_000913	676387	6	-	b0644	ybeQ	conserved protein	General function prediction only	674793	675770	617	ACCAAAGGTATAACCGGCAAAGTATTGCCGCCAGTTACTATAATAACGTAG
NC_000913	675568	14	+	b0645	ybeR	predicted protein	Not in COGs	675934	676641	366	CTTGCTCATTATCTTTATGACGGCTTTTATCCTCGGTATACTTTTGCCCTA
NC_000913	683266	39	-	b0650	hscC	Hsc62, Hsp70 family chaperone, binds to RpoD and inhibits transcription	Posttranslational modification, protein turnover, chaperones	680946	682616	650	TGATGGCGAAAACGCTGCGTGAAAGTGCGGAACCTGTCACCATTGTGTCTA
NC_000913	686062	2	-	G0-9383	sroC	SroC small RNA		685904	686066	4	GACGAAATGAAAGCACTGTTCAAAGAACCGAATGACAAGGCACTGAACTAA
NC_000913	686066	3	-	G0-9383	sroC	SroC small RNA		685904	686066	0	GTCAGACGAAATGAAAGCACTGTTCAAAGAACCGAATGACAAGGCACTGAA
NC_000913	687022	2	-	b0655	gltI	GltIJKL glutamate ABC transporter	Signal transduction mechanisms | Amino acid transport and metabolism	686062	686970	52	TAACAGGCACAACACTGCACAATAAAGTTGCAGACGATAACAACACAAACA
NC_000913	688931	3	-	b0656	insH-3	IS5 transposase and trans-activator	Replication, recombination and repair	687220	688236	695	TGTCGGCAAATGGTATTGAGCTTACTGCGGCTATTTGCTACGAGATCATTC
NC_000913	690112	13	-	b0657	lnt	apolipoprotein N-acyltransferase	Cell wall/membrane biogenesis	688566	690104	8	GGATGACTCACCCCAGCCGAAGCTGGATGAATAAAACCGAAACTGGATAGA
NC_000913	690116	23	-	b0657	lnt	apolipoprotein N-acyltransferase	Cell wall/membrane biogenesis	688566	690104	12	TCCCGGATGACTCACCCCAGCCGAAGCTGGATGAATAAAACCGAAACTGGA
NC_000913	691105	6	-	b0658	ybeX	predicted ion transport protein	Inorganic ion transport and metabolism	690129	691007	98	AAACAGAGATTATGCTTGCTCTGGGCTATGAGGATCCGTACATTGCCGAGA
NC_000913	691133	9	-	b0658	ybeX	predicted ion transport protein	Inorganic ion transport and metabolism	690129	691007	126	GACGAAGCAGAAGAAATGGAAGCCCTCGAAACAGAGATTATGCTTGCTCTG
NC_000913	691692	3	-	b0659	ybeY	conserved protein involved in translation	General function prediction only	691097	691564	128	CCATCGAAGTGCTGGCCGATGTCGAAGAGATCAGCTTTAACTTCTTCCACA
NC_000913	691694	3	-	b0659	ybeY	conserved protein involved in translation	General function prediction only	691097	691564	130	CGCCATCGAAGTGCTGGCCGATGTCGAAGAGATCAGCTTTAACTTCTTCCA
NC_000913	692652	87	-	b0660	ybeZ	predicted protein with nucleoside triphosphate hydrolase domain	Signal transduction mechanisms	691561	692640	12	TCTTTATTGCAATGCTTGCGCCTTTTTCCTGTGGCGTGAATAATTTCCTTA
NC_000913	694214	35	-	b0661	miaB	isopentenyl-adenosine A37 tRNA methylthiolase MiaB	Translation	692754	694178	36	GATAACGCTCATACTGGTCACAACGGCAGCAAAGCATTACACTATGCGCCC
NC_000913	694300	5	+	b0662	ubiF	2-octaprenyl-3-methyl-6-methoxy-1,4-benzoquinone hydroxylase	Energy production and conversion | Coenzyme transport and metabolism	694324	695499	24	AGTATGAGCGTTATCAGCCCTTAGGGGTAAAAATCCTGTAAACTTAAAGCA
NC_000913	698862	3	-	b0674	asnB	asparagine synthetase B	Amino acid transport and metabolism	696736	698400	462	CAGGTCTGGAGACGATTCTGGTGCTTTCTGGTGTTTCGTCGCTCGACGATA
NC_000913	699961	7	-	b0675	nagD	ribonucleotide monophosphatase	Carbohydrate transport and metabolism	698797	699549	412	TGCCAACGCTGCCATTGAACAACGGGTGTTGAATCTGTTAAAGCAGGGCTA
NC_000913	701088	167	-	b0676	nagC	NagC transcriptional dual regulator	Transcription | Carbohydrate transport and metabolism	699597	700817	271	TGCCAACATTGAACAGTTCATTTTTGCGGGTAAAACAATATACTACCGTAA
NC_000913	702396	215	-	b0677	nagA	N-acetylglucosamine-6-phosphate deacetylase	Carbohydrate transport and metabolism	700826	701974	422	AAATTCATCTGTTTATGGGCGGTGTAGGTAACGACGGTCATATTGCATTTA
NC_000913	702878	15	-	b0678	nagB	glucosamine-6-phosphate deaminase	Carbohydrate transport and metabolism	702034	702834	44	TCAGGTCGGATTGACGCCTGTCTGCGCAAATCCAGGTTACGCTTAAAGATG
NC_000913	702929	13	-	b0678	nagB	glucosamine-6-phosphate deaminase	Carbohydrate transport and metabolism	702034	702834	95	TCACTCCCTTTTACTGGCTAAACCAGAAAACTTATTTTATCATTCAAAAAA
NC_000913	702547	2	+	b0679	nagE	N-acetylglucosamine PTS permease	Carbohydrate transport and metabolism	703167	705113	620	TCCGGGGCGTTGCCGTTGAGAAGGTTGATGTTTTCTGCTGGAATATCAACG
NC_000913	705286	102	+	b0680	glnS	glutaminyl-tRNA synthetase	Translation	705316	706980	30	AAAAAACTAACAGTTGTCAGCCTGTCCCGCTTATAAGATCATACGCCGTTA
NC_000913	706998	4	+	b0681	chiP	ChiP	Not in COGs	707557	708963	559	CTGCGTGATACCTGGGCGAAAGTAGGCGAGTAATTTTAAGTTTCGCTATGC
NC_000913	707515	3	+	b0681	chiP	ChiP	Not in COGs	707557	708963	42	AGCGAGACTTTTCTCAACGCTACTTTTTTAATTTTTATTTTTTCGCTGTTC
NC_000913	709876	28	-	b0683	fur	Fur-Fe+2 transcriptional dual regulator	Inorganic ion transport and metabolism	709423	709869	7	CAAATTCTGTCACTTCTTCTAATGAAGTGAACCGCTTAGTAACAGGACAGA
NC_000913	709939	46	-	b0683	fur	Fur-Fe+2 transcriptional dual regulator	Inorganic ion transport and metabolism	709423	709869	70	CCAGGGACTTGTGGTTTTCATTTAGGCGTGGCAATTCTATAATGATACGCA
NC_000913	710051	8	-	b4637	uof	RyhB-regulated fur leader peptide	Not in COGs	709862	709948	103	TAATTGCTACAAATTTGTAACTTTTGCTGTTGTACCTGTACAATGTCCCGG
NC_000913	710082	5	-	b4637	uof	RyhB-regulated fur leader peptide	Not in COGs	709862	709948	134	ACGCCGTATTAATAGATAATGCCAATCAAAATAATTGCTACAAATTTGTAA
NC_000913	710796	5	-	b0684	fldA	oxidized flavodoxin 1	Energy production and conversion	710158	710688	108	TAGTCAGGGCATCGTTTAAATTTCCACTTTCATGTAGCACAGTGTGCAGTC
NC_000913	711173	889	-	b0685	ybfE	LexA-regulated protein	Not in COGs	710828	711121	52	CGCGCGTGGGCGTTGGCGTGACTCATCGCGCTGATGTATTATGGCGCGCTA
NC_000913	712056	35	-	b0686	ybfF	esterase	General function prediction only	711261	712025	31	TAAACCTTATTTGTTGCAGCCCTGTGGCACAATGGTCAACATAATACCCTA
NC_000913	712169	33	+	b0687	seqA	SeqA, negative modulator of initiation of replication	Replication, recombination and repair	712210	712755	41	CTGCAAGCCAGGCTTGACGCTATCCGCTGCCGGGATTTATTCATATACTCC
NC_000913	712171	33	+	b0687	seqA	SeqA, negative modulator of initiation of replication	Replication, recombination and repair	712210	712755	39	GCAAGCCAGGCTTGACGCTATCCGCTGCCGGGATTTATTCATATACTCCTG
NC_000913	712218	26	+	b0688	pgm	phosphoglucomutase	Carbohydrate transport and metabolism	712781	714421	563	CCTGGCGACTTGTATTCAGCTAAGACACTGCACTGGATTAAGATGAAAACG
NC_000913	714116	2	+	b0689	ybfP	putative pectinase	Not in COGs	714635	715129	519	CGCAGGAACACTACAACGAACTGGCAAAACGCTTTGGTGCGCCGAGCTACA
NC_000913	716283	10	-	b4636	ybfI	,NCBI_nonoverlapping		715944	716093	190	AAAGTTGCAAACTTTGTTGCTTTTGTTGGCGCGATGTATAGCTTTTATGCG
NC_000913	721432	7	-	b0694	kdpE	KdpE-Phosphorylated	Transcription | Signal transduction mechanisms	720279	720956	476	ATAATCTACTGGATATGGCGCGAATTCAGTCCGGCGGCTTTAATTTGAAGA
NC_000913	723712	288	-	b0695	kdpD	KdpD-P (his)	Signal transduction mechanisms	720953	723637	75	GCGTAATCTCAGCGTTGAACAGCTCACGCAACTGATCGCAAAATACAGCCA
NC_000913	727975	2	-	b0698	kdpA	potassium ion P-type ATPase transporter	Inorganic ion transport and metabolism	726282	727955	20	CCGGCGTATTGCTGGTGTTTTTATTACTGGGTTATCTGGTTTATGCCCTGA
NC_000913	728295	4	+	b0699	ybfA	predicted protein	Not in COGs	728357	728563	62	AGTGGTCGGATGAGTAGTAAAATTACACAAAAGGCGGTACTATTTTCATCA
NC_000913	734541	3	+	b0704	ybfC	predicted protein	Not in COGs	734873	735442	332	GTAAATTGCCGGACATAGCGAAACAATTAAGACTGCCATATCCTATTGACC
NC_000913	738203	12	+	b0707	ybgA	conserved protein	Function unknown	738224	738733	21	AACAGGATTAACTTCACAAATATCATTTCTCAACGTCTACACTTACTCCTG
NC_000913	738646	5	+	b0708	phr	deoxyribodipyrimidine photolyase (photoreactivation)	Replication, recombination and repair	738730	740148	84	GGCGAGCAACCACTTCTTGCGCCGCTGATGCGTATCAAACACTATATGGCG
NC_000913	741892	3	-	b0709	dtpD	DtpD peptide POT Transporter	Amino acid transport and metabolism	740298	741779	113	AGACGCAAATTGTTTATATCATCACGCTTCAGCTAATGTATATTTATGCAA
NC_000913	742021	8	+	b0710	ybgI	conserved metal-binding protein	Function unknown	742050	742793	29	TCAAAAGATTGGCTATCGACGAACTGGCGAGGTAACGCTATGTTAACGGTG
NC_000913	742384	2	+	b0711	ybgJ	putative carboxylase	Amino acid transport and metabolism	742816	743472	432	CTGGCATTTGCCGCTTGACGCACATCCTGAGCTGGGCAATAACGCACAGCT
NC_000913	747051	2	-	b0715	abrB	predicted regulator	General function prediction only	745946	746992	59	AGAAAATTGCTGATTTTCCCCTTTTCCTTGATTGCTGTTATTTTTTCCTGG
NC_000913	748520	2	-	b0716	ybgO	predicted fimbrial-like adhesin protein	Not in COGs	747144	748205	315	GACCATGCGATACTTCAGGTCGCTATTCAAAGTCGTATTAAATTGTTCTGG
NC_000913	752527	3	-	b0719	ybgD	predicted fimbrial-like adhesin protein	Cell motility | Intracellular trafficking and secretion	751452	752018	509	CGATGGGTATTCCGTCTTCCATGTTCACCGTCATTTTCGCAATGGCACGTA
NC_000913	752532	3	-	b0719	ybgD	predicted fimbrial-like adhesin protein	Cell motility | Intracellular trafficking and secretion	751452	752018	514	GAAAGCGATGGGTATTCCGTCTTCCATGTTCACCGTCATTTTCGCAATGGC
NC_000913	752548	4	-	b0719	ybgD	predicted fimbrial-like adhesin protein	Cell motility | Intracellular trafficking and secretion	751452	752018	530	ACTCTGGTATCATCCTGAAAGCGATGGGTATTCCGTCTTCCATGTTCACCG
NC_000913	752551	3	-	b0719	ybgD	predicted fimbrial-like adhesin protein	Cell motility | Intracellular trafficking and secretion	751452	752018	533	TCTACTCTGGTATCATCCTGAAAGCGATGGGTATTCCGTCTTCCATGTTCA
NC_000913	752629	5	-	b0719	ybgD	predicted fimbrial-like adhesin protein	Cell motility | Intracellular trafficking and secretion	751452	752018	611	AAGTGGCTATGGAGCTGGAAAACATCGCGCTGAACGACCCGTACTTTATCG
NC_000913	753906	182	-	b0720	gltA	citrate synthase monomer	Energy production and conversion	752408	753691	215	AACAGTGTGGAAGTATTGACCAATTCATTCGGGACAGTTATTAGTGGTAGA
NC_000913	754178	2074	+	b0721	sdhC	succinate dehydrogenase membrane protein	Energy production and conversion	754400	754789	222	CTATATGTAGGTTAATTGTAATGATTTTGTGAACAGCCTATACTGCCGCCA
NC_000913	754488	12	+	b0722	sdhD	succinate dehydrogenase membrane protein	Energy production and conversion	754783	755130	295	GGACCTACAGACCATCCGGTTCCCCATCACGGCGATAGCGTCCATTCTCCA
NC_000913	754499	26	+	b0722	sdhD	succinate dehydrogenase membrane protein	Energy production and conversion	754783	755130	284	CCATCCGGTTCCCCATCACGGCGATAGCGTCCATTCTCCATCGCGTTTCCG
NC_000913	754672	27	+	b0722	sdhD	succinate dehydrogenase membrane protein	Energy production and conversion	754783	755130	111	TGGGGCATCCTTACCGCTCTGGCGTATCACGTCGTCGTAGGTATTCGCCAC
NC_000913	754870	29	+	b0723	sdhA	succinate dehydrogenase flavoprotein	Energy production and conversion	755130	756896	260	TACATGATTTCATCCTCGTTCGCGCTACCGCTATCGTCCTGACGCTCTACA
NC_000913	756524	2	+	b0724	sdhB	succinate dehydrogenase iron-sulfur protein	Energy production and conversion	756912	757628	388	AATAATCGTAACGGTGAAGATCCGGTGGCGATCCGTAAAGCGCTGCAAGAA
NC_000913	756535	3	+	b0724	sdhB	succinate dehydrogenase iron-sulfur protein	Energy production and conversion	756912	757628	377	CGGTGAAGATCCGGTGGCGATCCGTAAAGCGCTGCAAGAATGTATGCAGCA
NC_000913	756548	4	+	b0724	sdhB	succinate dehydrogenase iron-sulfur protein	Energy production and conversion	756912	757628	364	GTGGCGATCCGTAAAGCGCTGCAAGAATGTATGCAGCATAACTTCTCGGTC
NC_000913	756638	4	+	b0724	sdhB	succinate dehydrogenase iron-sulfur protein	Energy production and conversion	756912	757628	274	TTGAAAGTGATCCGCGAGCGTCTGAAAAATGCCCGTCTGGATGACACTTCC
NC_000913	756647	3	+	b0724	sdhB	succinate dehydrogenase iron-sulfur protein	Energy production and conversion	756912	757628	265	ATCCGCGAGCGTCTGAAAAATGCCCGTCTGGATGACACTTCCAGCGAGTTC
NC_000913	756656	2	+	b0724	sdhB	succinate dehydrogenase iron-sulfur protein	Energy production and conversion	756912	757628	256	CGTCTGAAAAATGCCCGTCTGGATGACACTTCCAGCGAGTTCAACACCCAG
NC_000913	756715	3	+	b0724	sdhB	succinate dehydrogenase iron-sulfur protein	Energy production and conversion	756912	757628	197	GTGCCTGGAACTGGATAACCTGATGGAAACGGCGTATGCAACGGCTGTTTC
NC_000913	757260	22	+	b0726	sucA	subunit of E1(0) component of 2-oxoglutarate dehydrogenase	Energy production and conversion	757929	760730	669	TCCGCGATTTGGTGGTAGACATGGGACAATTCTATGCGCAATATGAGAAAA
NC_000913	757268	10	+	b0726	sucA	subunit of E1(0) component of 2-oxoglutarate dehydrogenase	Energy production and conversion	757929	760730	661	TTGGTGGTAGACATGGGACAATTCTATGCGCAATATGAGAAAATTAAGCCT
NC_000913	760407	124	+	b0727	sucB	2-oxoglutarate dehydrogenase complex	Energy production and conversion	760745	761962	338	ATCCGAAGGGCGTGAAGCGCGTAGTGATGTGTTCTGGTAAGGTTTATTACG
NC_000913	761575	3	+	b0728	sucC	succinyl-CoA synthetase, beta subunit	Energy production and conversion	762237	763403	662	GTGGTTTACCACAACTATTTCGACGTCAGCATGGCGGTTTCTACGCCGCGC
NC_000913	761907	2	+	b0728	sucC	succinyl-CoA synthetase, beta subunit	Energy production and conversion	762237	763403	330	GCTGTCCTACGATCACCGTCTGATCGATGGTCGCGAATCCGTGGGCTTCCT
NC_000913	762019	2	+	b0728	sucC	succinyl-CoA synthetase, beta subunit	Energy production and conversion	762237	763403	218	AAGTTTCACCTGCACTGTAGACCGGATAAGGCATTATCGCCTTCTCCGGCA
NC_000913	763095	2	+	b0729	sucD	succinyl-CoA synthetase, alpha subunit	Energy production and conversion	763403	764272	308	TGGGTACGATGGACATCGTTAAACTGCACGGCGGCGAACCGGCTAACTTCC
NC_000913	770509	21	+	b0733	cydA	cytochrome bd-I terminal oxidase subunit I	Energy production and conversion	770681	772249	172	TTCAACAAAAACCTGTTTATTGTAAGGATTTTGCGGCGTAATATATACGTG
NC_000913	772157	2	+	b0734	cydB	cytochrome bd-I terminal oxidase subunit II	Energy production and conversion	772265	773404	108	TGCTGATTTGCGGCCTGTATACCCTGTTCCTGGTGGCAGAATTGTTCTTAA
NC_000913	773412	10	+	b4515	ybgT	small membrane protein	Function unknown	773419	773532	7	CACCAAAGAAGATATTGAACGTAACACCCACTCTCTGTACTAAGTAAGGAG
NC_000913	773934	69	+	b0736	ybgC	esterase/thioesterase	General function prediction only	773975	774379	41	CTTAACTTGCCCTCATTCCCAAACCTCAATCGCGCGCGTATAGTAGCAGCG
NC_000913	774483	2	+	b0738	tolR	The Colicin A Import System	Intracellular trafficking and secretion	775072	775500	589	ATCATGTTGATTTTGATTGGTTTTTCAATCGCATCTTGGGCCATTATTATC
NC_000913	774486	3	+	b0738	tolR	The Colicin A Import System	Intracellular trafficking and secretion	775072	775500	586	ATGTTGATTTTGATTGGTTTTTCAATCGCATCTTGGGCCATTATTATCCAG
NC_000913	776484	3	+	b0740	tolB	The Colicin A Import System	Intracellular trafficking and secretion	776963	778255	479	GGCCGCAGAGGCAGATGATATTTTCGGTGAGCTAAGCTCTGGTAAGAATGC
NC_000913	776696	2	+	b0740	tolB	The Colicin A Import System	Intracellular trafficking and secretion	776963	778255	267	AAACCTGTACGCTGCGCATAAAACTGGCACCCGATGGTATGTTACTGGATA
NC_000913	776729	2	+	b0740	tolB	The Colicin A Import System	Intracellular trafficking and secretion	776963	778255	234	ATGGTATGTTACTGGATATCAAACCTGAAGGTGGCGATCCCGCACTTTGTC
NC_000913	778140	6	+	b0741	pal	The Colicin A Import System	Cell wall/membrane biogenesis	778290	778811	150	GGATGAAACGCCAAGTCTGGCACCTAACGGCACTATGGTAATCTACAGCTC
NC_000913	778145	8	+	b0741	pal	The Colicin A Import System	Cell wall/membrane biogenesis	778290	778811	145	AAACGCCAAGTCTGGCACCTAACGGCACTATGGTAATCTACAGCTCTTCTC
NC_000913	778513	2	+	b0742	ybgF	predicted periplasmic protein	Function unknown	778821	779612	308	TCGTCTGCAAATGCAACAGCTGCAGCAGAACAACATCGTTTACTTCGATCT
NC_000913	778521	3	+	b0742	ybgF	predicted periplasmic protein	Function unknown	778821	779612	300	AAATGCAACAGCTGCAGCAGAACAACATCGTTTACTTCGATCTGGACAAGT
NC_000913	778533	4	+	b0742	ybgF	predicted periplasmic protein	Function unknown	778821	779612	288	TGCAGCAGAACAACATCGTTTACTTCGATCTGGACAAGTACGATATCCGTT
NC_000913	778560	2	+	b0742	ybgF	predicted periplasmic protein	Function unknown	778821	779612	261	ATCTGGACAAGTACGATATCCGTTCTGACTTCGCTCAAATGCTGGATGCAC
NC_000913	778599	4	+	b0742	ybgF	predicted periplasmic protein	Function unknown	778821	779612	222	TGCTGGATGCACATGCAAACTTCCTGCGTAGCAACCCGTCTTACAAAGTCA
NC_000913	778721	2	+	b0742	ybgF	predicted periplasmic protein	Function unknown	778821	779612	100	GCCGTTAAGATGTACCTGCAGGGTAAAGGCGTTTCTGCAGACCAGATCTCC
NC_000913	781272	5	+	b0750	nadA	quinolinate synthase	Coenzyme transport and metabolism	781308	782351	36	TAGCATATAAAACAAATTACACCGATAACAGCGAATATTACGCTAATGTCG
NC_000913	784057	6	-	b0752	zitB	ZitB zinc CDF transporter	Inorganic ion transport and metabolism	783105	784046	11	CACTTCTAAAAGCAGTATGATGTCATAAAGTTAAGTGAGAATAATTAAGGG
NC_000913	784070	9	-	b0752	zitB	ZitB zinc CDF transporter	Inorganic ion transport and metabolism	783105	784046	24	CCTTTTAATTTTTCACTTCTAAAAGCAGTATGATGTCATAAAGTTAAGTGA
NC_000913	784685	6	-	b0753	ybgS	conserved protein	Not in COGs	784160	784540	145	AAAACGCCAGATTGTCGCGAAAAACGAGATCTCTCCTACAATTTCTAACTG
NC_000913	784815	385	+	b0754	aroG	2-dehydro-3-deoxyphosphoheptonate aldolase	Amino acid transport and metabolism	784856	785908	41	TAGTGTAAAACCCCGTTTACACATTCTGACGGAAGATATAGATTGGAAGTA
NC_000913	786852	16	-	b0755	gpmA	phosphoglyceromutase 1 monomer	Carbohydrate transport and metabolism	786066	786818	34	GTTATGCGTAAGCATTGCTGTTGCTTCGTCGCGGCAATATAATGAGAATTA
NC_000913	786855	21	-	b0755	gpmA	phosphoglyceromutase 1 monomer	Carbohydrate transport and metabolism	786066	786818	37	ATGGTTATGCGTAAGCATTGCTGTTGCTTCGTCGCGGCAATATAATGAGAA
NC_000913	786893	23	-	b0755	gpmA	phosphoglyceromutase 1 monomer	Carbohydrate transport and metabolism	786066	786818	75	TATTCACAACAACCTTACACTGCGCCACTATTTTCGCTATGGTTATGCGTA
NC_000913	788066	42	-	b0756	galM	galactose-1-epimerase	Carbohydrate transport and metabolism	787020	788060	6	AAAACAGGTATTAAAGAGACTTTTTACGTTTGTAAACCATCACAAGGAGCA
NC_000913	789238	2	-	b0757	galK	galactokinase	Carbohydrate transport and metabolism	788054	789202	36	CCCAGCGAGACCTGACCGCAGAACAGGCAGCAGAGCGTTTGCGCGCAGTCA
NC_000913	791602	2	-	b0759	galE	UDP-glucose 4-epimerase monomer	Cell wall/membrane biogenesis	790262	791278	324	CAATTGTTGTTTGTTTCGCACCACGCTGAAGATGCGCCTGCCTGTATTACC
NC_000913	793885	5	-	b0761	modE	ModE-MoO<sub>4</sub> (2-) transcriptional dual regulator	General function prediction only	793079	793867	18	CTTTTGTGCGGTCAGCTTTGCGTGGCGTTCGTTTTCCGTCACAATAAGACT
NC_000913	793974	61	+	b0762	ybhT	small membrane protein involved in the cell envelope stress response	Not in COGs	793996	794145	22	ACCGCACAAAAGGGGAGTGCTTTTCTGTGCTTAGCGGTTAGAATAGTCTCA
NC_000913	794105	8	+	b0763	modA	molybdate ABC transporter	Inorganic ion transport and metabolism	794312	795085	207	CATCATCCTGGGTCTGATTTACGGTCTTGGTGAAGTATTCAACATCTTTTC
NC_000913	795291	4	+	b0765	modC	molybdate ABC transporter	Inorganic ion transport and metabolism	795777	796835	486	CTACCGCTGGTGTTACCGCCCGTGGTCGTCGGTTACTTATTATTAGTTTCG
NC_000913	795583	4	+	b0765	modC	molybdate ABC transporter	Inorganic ion transport and metabolism	795777	796835	194	TTGTTGGTACGGTACTGGCTTTTGCTCGTTCTCTCGGTGAGTTTGGTGCAA
NC_000913	797688	4	-	b0766	ybhA	pyridoxal phosphatase / fructose 1,6-bisphosphatase	General function prediction only	796836	797654	34	TTAAAACGCAGAATTTTGTCCGATAGTGGTATCGGTGTACCATTCGCGCAG
NC_000913	798120	3	-	b0766	ybhA	pyridoxal phosphatase / fructose 1,6-bisphosphatase	General function prediction only	796836	797654	466	TCGACGACGCCCACTGGCAGGCCATCTTCCAGACGCGTTACGCTCACGTTA
NC_000913	797506	28	+	b0767	pgl	6-phosphogluconolactonase	Carbohydrate transport and metabolism	797809	798804	303	TACAGCAAATAGCAGGTGTATCCAGCGCCAGCGCCTGATAAAAAGGATGAA
NC_000913	806546	18	-	b0772	ybhC	outer membrane lipoprotein	Carbohydrate transport and metabolism	805221	806504	42	TTTGTCTTTTTACCTTCCCGTTTCGCTCAAGTTAGTATAAAAAAGCAGGCT
NC_000913	806823	33	-	b0772	ybhC	outer membrane lipoprotein	Carbohydrate transport and metabolism	805221	806504	319	TGCCAGACGGCGTTTTGCAGACGCGTACCGACTTTGGTAAAACCGGGTACG
NC_000913	808513	27	-	b0774	bioA	adenosylmethionine-8-amino-7-oxononanoate aminotransferase monomer	Coenzyme transport and metabolism	807191	808480	33	GCTTCTCCAAAACGTGTTTTTTGTTGTTAATTCGGTGTAGACTTGTAAACC
NC_000913	808524	24	+	b0775	bioB	biotin synthase monomer	Coenzyme transport and metabolism	808567	809607	43	TTGTCATAATCGACTTGTAAACCAAATTGAAAAGATTTAGGTTTACAAGTC
NC_000913	812685	3	+	b0779	uvrB	DNA repair, excision nuclease subunit B	Replication, recombination and repair	812749	814770	64	TCAGAAATATTATGGTGATGAACTGTTTTTTTATCCAGTATAATTTGTTGG
NC_000913	815894	22	-	b0780	ybhK	predicted transferase with NAD(P)-binding Rossmann-fold domain	Function unknown	814962	815870	24	TATTGGCAGGTTAATTGCTGTTTCCCCGCAATTTGCGCTACTGTAGCGCGG
NC_000913	816137	177	+	b0781	moaA	molybdopterin biosynthesis protein A	Coenzyme transport and metabolism	816267	817256	130	TAGCGAAAGTGTGGATGGTAAAAATCTCATTTACACGCTAGTATCGGCATA
NC_000913	817452	6	+	b0783	moaC	molybdopterin biosynthesis protein C	Coenzyme transport and metabolism	817793	818278	341	ATCACGTTGTCGATAAAGCCATTGTGAAAGAAAACCGCTACGCTATTCGCG
NC_000913	819081	1118	+	b0786	ybhL	predicted inner membrane protein	General function prediction only	819107	819811	26	TTTACGCTGCGTCGATGCACAGCCTCATCATTTTGCAGTATCCTTAAGATA
NC_000913	819426	4	+	b0787	ybhM	conserved inner membrane protein	General function prediction only	820016	820729	590	GCTTTATTCGGCGCTGACGGGTCTTACGCTTTCCAGTATATTCATTGTCTA
NC_000913	821951	2	-	b0788	ybhN	conserved inner membrane protein, predicted DNA-binding transcriptional regulator	Function unknown	820765	821721	230	TCATCATCCACGATCGTCATTTTAACCAGACGCTGCGCGATAATCTGAACG
NC_000913	823747	4	-	b0790	ybhP	predicted DNase	General function prediction only	822959	823720	27	AAATTCCGTAAGACCGCACCTTTTTGTGACGCCGACTACACTATTTCAATG
NC_000913	826947	9	-	b0793	ybhS	YbhF/YbhR/YbhS ABC transporter	Defense mechanisms	825342	826475	472	ATCTCGGCTATATGGCGCAAAAATTTTCGCTCTACGGTAACCTGACGGTCG
NC_000913	828214	4	-	b0794	ybhF	YbhF/YbhR/YbhS ABC transporter	Defense mechanisms	826468	828204	10	CCGATGATGCGTTACGCCAGGGAATGCCAGTGACGGTACAATTCGGTGACG
NC_000913	828217	9	-	b0794	ybhF	YbhF/YbhR/YbhS ABC transporter	Defense mechanisms	826468	828204	13	ACGCCGATGATGCGTTACGCCAGGGAATGCCAGTGACGGTACAATTCGGTG
NC_000913	829581	2	-	b0795	ybhG	predicted membrane fusion protein	Defense mechanisms	828197	829195	386	AGGAAGCCGAACGCTTGTTCGCGCAACCACAGCCTGATCGGGCTGCCATCC
NC_000913	829893	142	-	b0796	ybiH	predicted DNA-binding transcriptional regulator	Not in COGs	829195	829866	27	AATTCTTAGCCATACTGGACAACTCCCCTATGGAGTCATAATCTTAATCAA
NC_000913	829920	65	-	b0796	ybiH	predicted DNA-binding transcriptional regulator	Not in COGs	829195	829866	54	AATTATCCCTGTGACTGGCGTTGCTAAAATTCTTAGCCATACTGGACAACT
NC_000913	830009	11	+	b0797	rhlE	ATP-dependent RNA helicase	Translation | Transcription | Replication, recombination and repair	830095	831459	86	ACAGGGATAATTTATGCGCTGCGTCACAAAAACTGCTACACTCCGCTCCCT
NC_000913	832239	2	-	b0798	ybiA	conserved protein	Function unknown	831691	832173	66	AAAACCTGAAATACTGTATAAACAGCCAATATTGTGGCATTTTTCGGTTTT
NC_000913	835541	16	+	b0801	ybiC	predicted dehydrogenase	Energy production and conversion	835574	836659	33	ATTCCTGCATCTTTATTGACCTTCCCACGCCCGGCGTGCAGCATAAAAATA
NC_000913	837195	4	-	b0802	ybiJ	predicted protein	Not in COGs	836888	837148	47	AATTCTCTTCGATTTTATCTCTCGTAAAAAAACGTGATACTCATCACATCG
NC_000913	837198	7	-	b0802	ybiJ	predicted protein	Not in COGs	836888	837148	50	GTCAATTCTCTTCGATTTTATCTCTCGTAAAAAAACGTGATACTCATCACA
NC_000913	837776	5	-	b0803	ybiI	conserved protein	Signal transduction mechanisms	837413	837679	97	ACGGCGAAAGTGAAGAGATCCTGTCGCTGCTTAATCTTTATCATAATCTGC
NC_000913	838071	9	-	b0803	ybiI	conserved protein	Signal transduction mechanisms	837413	837679	392	CATCCACAAAACGGCTGGATGCGTACTGACCTTTCTGCCACGCTGTTTTTA
NC_000913	840886	5	-	b0805	fiu	putative outer membrane receptor for iron transport	Inorganic ion transport and metabolism	838472	840754	132	TAAATAAATGTATTTCTTTTTCGCGCAATGGGTGATAGAAAATCGCTCCAA
NC_000913	840889	5	-	b0805	fiu	putative outer membrane receptor for iron transport	Inorganic ion transport and metabolism	838472	840754	135	ATGTAAATAAATGTATTTCTTTTTCGCGCAATGGGTGATAGAAAATCGCTC
NC_000913	844929	55	-	b0808	ybiO	predicted mechanosensitive channel	Cell wall/membrane biogenesis	842478	844703	226	GCAGCACGTCTCTTAATAAGACACATTGCCTGATGCGCTACGCTTATCAGG
NC_000913	841538	14	+	b0807	rlmF	23S rRNA m (6)A1618 methyltransferase	General function prediction only	841555	842481	17	ACGCAGCCAGATATTTACCCTGTCGCGTTATGCGGGTATCTTACGCCGCTG
NC_000913	846039	3	-	b0809	glnQ	glutamine ABC transporter	Amino acid transport and metabolism	844964	845686	353	TACGCATCGACCCATTTACTGCGGCGGTGGTCACCATCATGATCAACTCCG
NC_000913	846055	2	-	b0809	glnQ	glutamine ABC transporter	Amino acid transport and metabolism	844964	845686	369	ATGGCGTTTAACGACTTACGCATCGACCCATTTACTGCGGCGGTGGTCACC
NC_000913	846522	13	-	b0810	glnP	glutamine ABC transporter	Amino acid transport and metabolism	845683	846342	180	GTGACAAAGTCAACGGCGCGTTGAAAACCCTGCGCGAGAACGGAACTTACA
NC_000913	846585	13	-	b0810	glnP	glutamine ABC transporter	Amino acid transport and metabolism	845683	846342	243	TAGGTGACTCTCTGGAAGCGCAGCAATACGGTATTGCGTTCCCGAAAGGTA
NC_000913	847270	251	-	b0811	glnH	glutamine ABC transporter	Signal transduction mechanisms | Amino acid transport and metabolism	846481	847227	43	GAAAAATCAAGGAGTTGCAAAACTGGCACGATTTTTTCATATATGTGAATG
NC_000913	848173	69	-	b0812	dps	stationary phase nucleoid protein that sequesters iron and protects DNA from damage	Inorganic ion transport and metabolism	847631	848134	39	TAGGAACAGCCAGAATAGCGGAACACATAGCCGGTGCTATACTTAATCTCG
NC_000913	849350	2	-	b0813	rhtA	threonine and homoserine exporter	General function prediction only	848433	849320	30	TCAACAAATGCTCAACCAGCATTGGGTATATCCAGTACACTCCACGCTTTA
NC_000913	849351	68	+	b0814	ompX	outer membrane protein X	Cell wall/membrane biogenesis	849673	850188	322	TTACGTAATGAACCAGGCATCCTTTCTCCCACAAATATCTAGACTTAAGTA
NC_000913	849374	46	+	b0814	ompX	outer membrane protein X	Cell wall/membrane biogenesis	849673	850188	299	TTCTCCCACAAATATCTAGACTTAAGTAAAGCGTGGAGTGTACTGGATATA
NC_000913	849378	47	+	b0814	ompX	outer membrane protein X	Cell wall/membrane biogenesis	849673	850188	295	CCCACAAATATCTAGACTTAAGTAAAGCGTGGAGTGTACTGGATATACCCA
NC_000913	849436	107	+	b0814	ompX	outer membrane protein X	Cell wall/membrane biogenesis	849673	850188	237	TTGAGCATTTGTTGAAAAAATTTTCCCCCGTTTTGACTAAAATGCGCCAGG
NC_000913	849446	77	+	b0814	ompX	outer membrane protein X	Cell wall/membrane biogenesis	849673	850188	227	GTTGAAAAAATTTTCCCCCGTTTTGACTAAAATGCGCCAGGATTGATGGAA
NC_000913	851845	3	-	b0815	ybiP	predicted hydrolase, inner membrane	General function prediction only	850237	851820	25	ACTCTTCACGCACTCTTGCAGGTATTGACCCTTGACGCCAGGGTAAGCACA
NC_000913	852058	4	-	b0815	ybiP	predicted hydrolase, inner membrane	General function prediction only	850237	851820	238	AACCTTCCGATAAATAGCGGCGTCGCGGTACGCCGCTTCACTCCTGCTTTC
NC_000913	852270	1402	-	b4416	rybA	RybA small RNA		852175	852263	7	TAACGTTTTAGCAATAGCTATATAATATAGCCTGTGCTATATCTGTATGTA
NC_000913	852360	24	+	b0817	mntR	MntR-Mn (2+) DNA binding transcriptional repressor	Transcription	852406	852873	46	CTAAAACGTTAATTTTTTGTACCTTCGCAACTCTGGTTTACAATGTGCGCA
NC_000913	855023	19	-	b0819	ybiS	L,D-transpeptidase YbiS	Function unknown	854047	854967	56	TCGTACACATCTGATTTCACTGTGAGCTGGAATGAACTTATAATGCGCTTC
NC_000913	858852	3	-	b0821	ybiU	predicted protein	Not in COGs	857019	858284	568	ATGCCCCCGAAGCATTTGTCGCACTGATGGCAAAACACTACCATCGCCTGA
NC_000913	858868	2	-	b0821	ybiU	predicted protein	Not in COGs	857019	858284	584	GCATATGTCAGCGAAAATGCCCCCGAAGCATTTGTCGCACTGATGGCAAAA
NC_000913	859490	2	-	b0822	ybiV	sugar phosphatase	General function prediction only	858436	859251	239	CGCGAAACGCTGCTGGATGCGAAAAAACATCCCGATCAGTATCGCGATCTG
NC_000913	859688	2	-	b0822	ybiV	sugar phosphatase	General function prediction only	858436	859251	437	GACCATCTTGGCCCTACTGCGGTCATTGGCTCAGTGGGTAAACTGCCTACG
NC_000913	859820	2	-	b0822	ybiV	sugar phosphatase	General function prediction only	858436	859251	569	GGCGGCAACTATTACGCGGGTACGTCATCAATCTCCGCTAACGTACCGTTT
NC_000913	859890	2	-	b0822	ybiV	sugar phosphatase	General function prediction only	858436	859251	639	TCGCGCTTATCAGACCTATATCGACGAACTGAAACAGTACCATAATCCGCG
NC_000913	865048	22	-	b0826	moeB	molybdopterin biosynthesis	Coenzyme transport and metabolism	863603	864352	696	ATTGCTTCACTGGGGATTGCCGAAGTTCCGGTGATTCGTAAAGTGCGTGTA
NC_000913	865617	39	-	b0827	moeA	molybdopterin biosynthesis	Coenzyme transport and metabolism	864352	865587	30	ACGCCCGAGGTGGCATACAGTCTGTGGCGTTTTTCTGACATAATAGGCAAA
NC_000913	865760	249	+	b0828	iaaA	beta cleavage product of IaaA	Amino acid transport and metabolism	865791	866756	31	ATTCAAAAATTGAATGAGTAATTCATAAAAATTCTGATATTTATAGCAAAA
NC_000913	866664	2	+	b0829	gsiA	gsiABCD glutathione ABC transporter	General function prediction only	866776	868614	112	GTGGCTTAATCGCTATCGACCATGAAGGGAATGTCGCGCTACCGTTTAACA
NC_000913	870037	2	+	b0831	gsiC	gsiABCD glutathione ABC transporter	Amino acid transport and metabolism | Inorganic ion transport and metabolism	870190	871110	153	CTGAAAACTAATGATCCGGCGGAAAAGACCCGCTTATATAAGGCGGCGCAG
NC_000913	870663	19	+	b0832	gsiD	gsiABCD glutathione ABC transporter	Amino acid transport and metabolism | Inorganic ion transport and metabolism	871113	872024	450	TTTCCGGCATTTGCTCTGGGGATGCTTTTAATTCAGGTATTCTCCGTTGAA
NC_000913	877292	75	-	b0835	rimO	ribosomal protein S12 D88 methylthiotransferase	Translation	875933	877258	34	GAATGAGATTGCGATACAAATTTTATCCAGAACTCTGTAGAATCCCTGCCC
NC_000913	877440	14	+	b0836	bssR	regulator of biofilm formation	Not in COGs	877471	877854	31	AATTGATCCTGGACAGCATTTTGCTCAAAAAATAGCCATACTATTTAATTG
NC_000913	877945	111	+	b0837	yliI	aldose sugar dehydrogenase	Carbohydrate transport and metabolism	877965	879080	20	TTTTTGTAAAAATGAATTTGTTATCTCCTCCACTGACTACGCTTTAAGCCA
NC_000913	879742	31	-	b0838	yliJ	predicted glutathione S-transferase	Posttranslational modification, protein turnover, chaperones	879077	879703	39	TTTTTTGCCAGCTGTTGCTTAAAAGTTAACTTTACTTCACCATCGGAGTCC
NC_000913	879894	10	+	b0839	dacC	penicillin-binding protein 6	Cell wall/membrane biogenesis	879950	881152	56	TTACCAACTTACGGTTTCTTTAAGTTTGTGTGTGCGTTATTAATCACCAAA
NC_000913	879903	6	+	b0839	dacC	penicillin-binding protein 6	Cell wall/membrane biogenesis	879950	881152	47	TACGGTTTCTTTAAGTTTGTGTGTGCGTTATTAATCACCAAACTTATCATA
NC_000913	881986	8	-	b0840	deoR	DeoR transcriptional repressor	Transcription | Carbohydrate transport and metabolism	881199	881957	29	CAAAGGCTGGGTGCGTGACTGATCTCTGCTAAAAAGTGTAGTATTGAGCGG
NC_000913	882331	7	-	b0840	deoR	DeoR transcriptional repressor	Transcription | Carbohydrate transport and metabolism	881199	881957	374	TTTTCCGCACGACCGACCCTTTGTCGAAAATATCGGCTATAACTTCCTGCA
NC_000913	882728	20	-	b0841	ybjG	undecaprenyl pyrophosphate phosphatase	Lipid transport and metabolism	882015	882611	117	TACGCTTTCTTTAAGTTTTATTTAACCTATGCCCGTTACAATCACCCACCG
NC_000913	885073	3	-	b0843	ybjH	predicted protein	Not in COGs	884169	884453	620	GATGTTTTTAATGGCGAGCTATCGAAGGATGCGTTTGCTACTGTCGTGGAA
NC_000913	885103	4	-	b0843	ybjH	predicted protein	Not in COGs	884169	884453	650	AACGGCGGCTGGGTAGTGAGCGAAGGCAAAGATGTTTTTAATGGCGAGCTA
NC_000913	885615	2	-	b0844	ybjI	FMN phosphatase	General function prediction only	884539	885354	261	TTTGTCGATAGCGCCTGGGTCGCTGGGGTGTCTGTTGTACTCTGGGGACTG
NC_000913	887280	812	-	b4417	rybB	RybB small RNA		887200	887280	0	TTTTTTGCACAACCGCAGAACTTTTCCGCAGGGCATCAGTCTTAATTAGTG
NC_000913	889097	3	-	b0847	ybjL	predicted transporter	General function prediction only	887357	889042	55	GTTTAGGTGCGCTGAATGAATCTGCGCCCTGAATTCTGGTAAAAAACATTA
NC_000913	889216	2	-	b0847	ybjL	predicted transporter	General function prediction only	887357	889042	174	GTGGCGTTCAGTAAGATAAAGCCGCTTCGCATTCCATGCTAATATAGGCCA
NC_000913	889239	2	+	b0848	ybjM	predicted inner membrane protein	Not in COGs	889312	889689	73	AGGTATCAACGGCTATATGAATTGCGTTGGCCTATATTAGCATGGAATGCG
NC_000913	889999	9	-	b0849	grxA	oxidized glutaredoxin 1	Posttranslational modification, protein turnover, chaperones	889719	889976	23	CAGGTTAAACCTACTTTCAGCGAATACATTTTAGCGTGATCATTACAGGCA
NC_000913	890086	25	+	b0850	ybjC	predicted inner membrane protein	Not in COGs	890136	890423	50	GTAGGTTTAACCTGTTGCATTAATTGCTAAAAGCTATAACTGTTAAACACA
NC_000913	890313	2	+	b0851	nfsA	NADPH nitroreductase monomer	Energy production and conversion	890407	891129	94	AAGTGCAGATTCTGATGATTTTTCTCGGTGTTTTGCTCATGCTTCCCGCTG
NC_000913	890337	3	+	b0851	nfsA	NADPH nitroreductase monomer	Energy production and conversion	890407	891129	70	TCGGTGTTTTGCTCATGCTTCCCGCTGCGGTGGTGGTTATTCTTCAGGTGG
NC_000913	891158	12	+	b0852	rimK	ribosomal protein S6 modification protein	Translation | Coenzyme transport and metabolism	891190	892092	32	ACAGGGTTGGGCGACGCGCTAAAACCGCCACGTCGATGTATGATACGCGGG
NC_000913	892149	7	+	b0853	ybjN	predicted oxidoreductase	Not in COGs	892180	892656	31	TCACATTACTGATCATGGTTTTGCCTGCGCTTTTTGCGTAAGCTGTGCCGG
NC_000913	892864	18	+	b0854	potF	putrescine ABC transporter	Amino acid transport and metabolism	893007	894119	143	TTTTAATCCGAGCTATAGTCTCAAACCCTGGCTAAAGTTATTCTTGCGATG
NC_000913	893584	5	+	b0855	potG	putrescine ABC transporter	Amino acid transport and metabolism	894214	895347	630	TGTCTCTTTCCTGGATGCGCCAGAAGAAGTTTTTGCTACCGTGTTGAATTA
NC_000913	893892	3	+	b0855	potG	putrescine ABC transporter	Amino acid transport and metabolism	894214	895347	322	TATTCGCCATGCCTGCGGATGCCAAAAACAAAGACGAAGCCTATCAGTTCC
NC_000913	894889	3	+	b0856	potH	putrescine ABC transporter	Amino acid transport and metabolism	895357	896310	468	ATCAGGAAGAGGCGATGACCATGGCGGGGCGCATCGCCATTATGAATCGTG
NC_000913	899849	986	-	b0860	artJ	arginine ABC transporter	Signal transduction mechanisms | Amino acid transport and metabolism	899067	899798	51	ATTTAATCATGTTTATTGCATATAAATTCACTTGATGGCATTGTTATCCCA
NC_000913	901240	2	-	b0861	artM	arginine ABC transporter	Amino acid transport and metabolism	900089	900757	483	GTGGTGCTGTTTATCTATTTTGGCTCCTCGCAGCTGCTGCTGACGCTTTCG
NC_000913	903189	2	-	b0864	artP	arginine ABC transporter	Amino acid transport and metabolism	902229	902957	232	GTTACTTAGGCGGTAGCGTTCATGCCACGGCGGGTACGCTCCGTCAGTCCA
NC_000913	903745	5	-	b0865	ybjP	predicted lipoprotein	Not in COGs	903175	903690	55	AAGCCTTCGATCTCAAAAGCATTATCAGACTGATACGCTATTATTGAAAGG
NC_000913	903754	71	+	b0866	ybjQ	conserved protein	Function unknown	903816	904139	62	TAAGCGATCGCTCTGAAAGCGTTCTACGATAATAATGATATCCTTTCAATA
NC_000913	903782	50	+	b0866	ybjQ	conserved protein	Function unknown	903816	904139	34	ATAATAATGATATCCTTTCAATAATAGCGTATCAGTCTGATAATGCTTTTG
NC_000913	906120	10	-	b0868	ybjS	predicted NAD(P)H-binding oxidoreductase with NAD(P)-binding Rossmann-fold domain	Cell wall/membrane biogenesis | Carbohydrate transport and metabolism	904963	905976	144	CTGTTTTACTGGTTATTGATGATCCCCGCGCATCTGTTTATTTTTCGCGGA
NC_000913	908543	70	-	b0870	ltaE	LtaA	Amino acid transport and metabolism	907516	908517	26	TGAAGTGATCGAACTGGCGAAAACAAACTGGCTAAGGTAAAAAGGGTGGCA
NC_000913	910299	12	-	b0871	poxB	pyruvate oxidase monomer	Amino acid transport and metabolism | Coenzyme transport and metabolism	908554	910272	27	CTTTCTCTCCCATCCCTTCCCCCTCCGTCAGATGAACTAAACTTGTTACCG
NC_000913	911691	2	-	b0872	hcr	NADH oxidoreductase	Energy production and conversion	910405	911373	318	TGTGGTAAATATCGCTTTAACAAACTTGAGTTTGGCGATATCGAAGGTCTG
NC_000913	911723	3	-	b0872	hcr	NADH oxidoreductase	Energy production and conversion	910405	911373	350	TGCCGGATGACTGCCTGATCCTGACCCTCGCCTGTGGTAAATATCGCTTTA
NC_000913	913361	14	-	b0873	hcp	hybrid-cluster protein	Energy production and conversion	911385	913037	324	GCGGCGTTTTTTAATGATCTGGCCCGTGAACTGATTGCTATTATGTTGATC
NC_000913	914118	132	-	b0874	ybjE	predicted transporter	Function unknown	913181	914080	38	CCTTTTAATTGCAACTTTACTCGTCCTTCCGCTTTCAGTAGTGTGTCATCG
NC_000913	915454	23	-	b0875	aqpZ	AqpZ water MIP channel	Carbohydrate transport and metabolism	914575	915270	184	TTTATTACGCCTAAAGGATTAAATCTTTTGCGTGCACTACACTGTCAATCA
NC_000913	915643	10	-	b0875	aqpZ	AqpZ water MIP channel	Carbohydrate transport and metabolism	914575	915270	373	CCCCTCCAGAAATATGTGACTTATCCTTTACGCTGGCAGTATAACGGGAAA
NC_000913	918326	241	-	b0877	ybjX	conserved protein	Function unknown	917351	918307	19	AATCACACTATTGATGTTTGGTTAAGATACGCAATGGTGAAATCGACGCCA
NC_000913	921899	1229	-	b0880	cspD	DNA replication inhibitor	Transcription	921589	921813	86	CCCCTGTCAAATGCTTGACGGCTCGCCCTAATTCTCTAAATTGTATTTCTA
NC_000913	921583	368	+	b0881	clpS	specificity factor for ClpA-ClpP chaperone-protease complex	Function unknown	922136	922456	553	GCCAGCCGATCGGGCTGGCATTTTGCCTTTAGGATGTACACAATGAGACAG
NC_000913	922231	10	+	b0882	clpA	ClpAXP	Posttranslational modification, protein turnover, chaperones	922487	924763	256	GAAAAAGTTCGCGACGCGCTAAAACCGCCATCTATGTATAAAGTGATATTA
NC_000913	922301	23	+	b0882	clpA	ClpAXP	Posttranslational modification, protein turnover, chaperones	922487	924763	186	CGATGGAGTTTGTTATTGACGTGTTACAAAAATTCTTTTCTTATGATGTAG
NC_000913	922434	10	+	b0882	clpA	ClpAXP	Posttranslational modification, protein turnover, chaperones	922487	924763	53	CAAAGTGGCGATGGTGAACAAGTACGCGAGGGAGAATGAGCATCCATTGCT
NC_000913	925702	215	-	b0884	infA	protein chain initiation factor IF-1	Translation	925448	925666	36	TTTAGCGCGCAAATCTTTACTTATTTACAGAACTTCGGCATTATCTTGCCG
NC_000913	925907	136	-	b0884	infA	protein chain initiation factor IF-1	Translation	925448	925666	241	AGAATGAATGTTTTCGGCACATTTCTCCCCAGAGTGTTATAATTGCGGTCG
NC_000913	926682	10	-	b0885	aat	leucyl, phenylalanyl-tRNA-protein transferase	Posttranslational modification, protein turnover, chaperones	925951	926655	27	CAGGGGCGTTATTACCAGTTCAAGCAGGGTTTGTAAGCTATTATTGAACGA
NC_000913	926750	21	-	b0885	aat	leucyl, phenylalanyl-tRNA-protein transferase	Posttranslational modification, protein turnover, chaperones	925951	926655	95	AACAAATAATAGTGATGGACAACGGGCAAATTATTGAGCAAGGTACTCACG
NC_000913	930221	48	-	b0887	cydD	glutathione ABC transporter CydDC	Posttranslational modification, protein turnover, chaperones | Energy production and conversion	928419	930185	36	CCATGCGACTATGGGTCGCCTTTATTTTTTCCCCGTTGTAACATTGCTCTG
NC_000913	931301	27	-	b0888	trxB	thioredoxin reductase monomer	Posttranslational modification, protein turnover, chaperones	930308	931273	28	AAATCGTCATACTCTTTTTTTACGTCTGTAAATTCCCTACAATCCTGCCCA
NC_000913	931551	25	+	b0889	lrp	Lrp transcriptional dual regulator	Transcription	931818	932312	267	AATCGATGTTTTGCTTTGACAATCCCCTGGTGTTTTGCGAAAACATTCGAG
NC_000913	932152	24	+	b0890	ftsK	essential cell division protein FtsK	Cell cycle control, mitosis and meiosis	932447	936436	295	CGCTGTACAAAAACTTGAAGAAATTCAGGAGTGTCATTTAGTATCCGGTGA
NC_000913	936004	4	+	b0891	lolA	periplasmic chaperone, effects translocation of lipoproteins from inner membrane to outer	Cell wall/membrane biogenesis	936592	937206	588	GCGAATATTCCGACCCGTATCGCCTTTACCGTATCCAGTAAGATTGACTCA
NC_000913	936182	6	+	b0891	lolA	periplasmic chaperone, effects translocation of lipoproteins from inner membrane to outer	Cell wall/membrane biogenesis	936592	937206	410	CCGTGGTGCAGGACTGGAAAGCGCGTGGTCGCCCACAGTATGTTGATGGCA
NC_000913	936642	6	+	b0892	rarA	recombination factor	Replication, recombination and repair	937217	938560	575	ATGATGAAAAAAATTGCCATCACCTGTGCATTACTCTCAAGCTTAGTAGCA
NC_000913	938588	103	+	b0893	serS	seryl-tRNA synthetase	Translation	938651	939943	63	GCCCCATAAAACGCTACCGTTAATGTTATCGTTGCGGTAATGTTGTTACTG
NC_000913	939635	2	+	b0894	dmsA	dimethyl sulfoxide reductase, chain A	Energy production and conversion	940182	942626	547	CAGAAAAAGTCCTGCAGTTGCTGGGCCTGCCGTACCGTAAAATCATCCTTT
NC_000913	939704	2	+	b0894	dmsA	dimethyl sulfoxide reductase, chain A	Energy production and conversion	940182	942626	478	TTGGCGCTTGCAAAACTTACGACCTGGAAGTATGGATCCCGGCACAGAACA
NC_000913	939708	3	+	b0894	dmsA	dimethyl sulfoxide reductase, chain A	Energy production and conversion	940182	942626	474	CGCTTGCAAAACTTACGACCTGGAAGTATGGATCCCGGCACAGAACACCTA
NC_000913	944839	89	-	b0897	ycaC	predicted hydrolase monomer	Secondary metabolites biosynthesis, transport and catabolism	944154	944780	59	AAAAATTTCATGGTCACAGCAAACTCATATTTCCCGTCTATGCTTTCAGAG
NC_000913	945064	78	+	b0898	ycaD	YcaD MFS transporter	Carbohydrate transport and metabolism	945094	946242	30	CGCGTATTTTCACCCATTGACAATGTTTTTGGCGGTGGCATGATGCGCATG
NC_000913	945849	7	+	b0899	ycaM	YcaM predicted APC amino acid transporter	Amino acid transport and metabolism	946452	947882	603	AGCATTGGTTTCTGGATGGCGGTACTGGTCAGTGCGGGTATCCTTGGACAA
NC_000913	946093	15	+	b0899	ycaM	YcaM predicted APC amino acid transporter	Amino acid transport and metabolism	946452	947882	359	ATCAACTGGTGGCGATGAACCAGGCCTTACTGTTGAGCTATACTGTGGGAA
NC_000913	948821	12	-	b0900	ycaN	putative transcriptional regulator LYSR-type	Transcription	947883	948791	30	GTTCTGGAGCGCACTTTACGCAGGCGGCATAATCCTGTAAACGTGATGATT
NC_000913	950923	7	-	b0902	pflA	pyruvate formate-lyase activating enzyme	Posttranslational modification, protein turnover, chaperones	949563	950303	620	AGTCTGTTCTGACCATCACTTCTAACGTTGTGTATGGTAAGAAAACGGGTA
NC_000913	950929	5	-	b0902	pflA	pyruvate formate-lyase activating enzyme	Posttranslational modification, protein turnover, chaperones	949563	950303	626	CGACTCAGTCTGTTCTGACCATCACTTCTAACGTTGTGTATGGTAAGAAAA
NC_000913	953033	7	-	b0903	pflB	pyruvate formate-lyase (inactive)	Energy production and conversion	950495	952777	256	GTTGCCAGCGGTTTTGAGCACAGTATCGCAAACATGTTTATGATCCCGATG
NC_000913	953131	15	-	b0903	pflB	pyruvate formate-lyase (inactive)	Energy production and conversion	950495	952777	354	TGGCAAACCTGATGGTATGTCTGGCAGTATGGATGAGTTATTCTGGCCGCA
NC_000913	953726	56	-	b0904	focA	FocA formate FNT transporter	Inorganic ion transport and metabolism	952832	953689	37	AGCCAGGCGAGATATGATCTATATCAATTTCTCATCTATAATGCTTTGTTA
NC_000913	955881	9	-	b0905	ycaO	conserved protein	Function unknown	954095	955855	26	GCATGGCGGCGGTGATAGCGCCTTTGAGATAAAACCCGTATTATTGCGCGC
NC_000913	955959	18	+	b0906	ycaP	conserved inner membrane protein	Function unknown	955985	956677	26	AGGCGCTATCACCGCCGCCATGCCGATGAACTGTTGACTATGCTTTTAGCG
NC_000913	956802	92	+	b0907	serC	phosphohydroxythreonine aminotransferase / 3-phosphoserine aminotransferase	Amino acid transport and metabolism | Coenzyme transport and metabolism	956876	957964	74	ACGGTTTTACTCATTGCGATGTGTGTCACTGAATGATAAAACCGATAGCCA
NC_000913	957335	5	+	b0908	aroA	3-phosphoshikimate-1-carboxyvinyltransferase	Amino acid transport and metabolism	958035	959318	700	GGCAACTCTCTGATAATGCTGCTTATATGCATTATTGCCCGAATGAAACCA
NC_000913	957885	10	+	b0908	aroA	3-phosphoshikimate-1-carboxyvinyltransferase	Amino acid transport and metabolism	958035	959318	150	TGGCCTTCATGCACTGAAAGGTCACCGTGTGGTCGGCGGAATGCGCGCTTC
NC_000913	959191	3	+	b0909	ycaL	putative heat shock protein	Posttranslational modification, protein turnover, chaperones	959487	960251	296	TCCTCCGGAAAAACTGAACTTTGCCGAGATCGCGACATACAATGATCACCG
NC_000913	959207	4	+	b0909	ycaL	putative heat shock protein	Posttranslational modification, protein turnover, chaperones	959487	960251	280	AACTTTGCCGAGATCGCGACATACAATGATCACCGGATGGCGATGTGTTTC
NC_000913	960386	9	+	b0910	cmk	cytidylate kinase	Nucleotide transport and metabolism	960424	961107	38	TTTTGCACACAACGTTAACGATTTGTGGCGTCGGCGCGTATAATGCGCGCG
NC_000913	960941	112	+	b0911	rpsA	30S ribosomal subunit protein S1	Translation	961218	962891	277	TCGCCGCATGCTACAGTTGCAGGAGAAGGGCTTTAGTGTTAACTTTGAGCG
NC_000913	961085	195	+	b0911	rpsA	30S ribosomal subunit protein S1	Translation	961218	962891	133	CACCACCTTAAGCATTGAGCAAGTGATTGAAAAAGCGCTACAATACGCGCG
NC_000913	962974	71	+	b0912	ihfB	integration host factor (IHF), beta subunit	Replication, recombination and repair	963051	963335	77	TTTGTTGAGTTTACTTGACAGATTGCAGGTTTCGTCCTGTAATCAAGCACT
NC_000913	963053	3	+	b0913	ycaI	conserved inner membrane protein	General function prediction only	963543	965807	490	TGCAGCAACAGCAGCCGCTTAATTTGCCTTTAAGGAACCGGAGGAATCATG
NC_000913	963056	6	+	b0913	ycaI	conserved inner membrane protein	General function prediction only	963543	965807	487	AGCAACAGCAGCCGCTTAATTTGCCTTTAAGGAACCGGAGGAATCATGACC
NC_000913	963084	3	+	b0913	ycaI	conserved inner membrane protein	General function prediction only	963543	965807	459	AAGGAACCGGAGGAATCATGACCAAGTCAGAATTGATAGAAAGACTTGCCA
NC_000913	963125	4	+	b0913	ycaI	conserved inner membrane protein	General function prediction only	963543	965807	418	AGACTTGCCACCCAGCAATCGCACATTCCCGCCAAGACGGTTGAAGATGCA
NC_000913	965817	12	+	b0914	msbA	ATP-binding lipopolysaccharide transport protein	Defense mechanisms	965844	967592	27	GGTATCATCAGTGGTTTGGCGTGCCAGTGGATAACGGGTAGAATATGCGGC
NC_000913	965818	12	+	b0914	msbA	ATP-binding lipopolysaccharide transport protein	Defense mechanisms	965844	967592	26	GTATCATCAGTGGTTTGGCGTGCCAGTGGATAACGGGTAGAATATGCGGCT
NC_000913	968584	3	+	b0916	ycaQ	conserved protein	Function unknown	968612	969844	28	AAACTGCTTACGCAACTAACCTTGCTGGCTTCTGGCAACTAGTTACGCCGC
NC_000913	969867	624	+	b0917	ycaR	conserved protein	Function unknown	969896	970078	29	CGGCTGGGAAATAGACCCCGTCGCATAAATGATTATGATAAGATTTATGCA
NC_000913	969956	2	+	b0918	kdsB	3-deoxy-D-manno-octulosonate cytidylyltransferase	Cell wall/membrane biogenesis	970075	970821	119	GTCTGCTTGAAATCATTGCCTGCCCGGTTTGCAACGGAAAACTTTGGTATA
NC_000913	970338	3	+	b0919	ycbJ	conserved protein	Not in COGs	970975	971868	637	CATCAGTCAGGAACAGAACGTCTGGCGGAAGTTGTCGAAAAATGCGCATTC
NC_000913	972961	7	-	b0920	ycbC	conserved inner membrane protein	Function unknown	971845	972624	337	CTGTTTTGCGCGGTCGATCATCTGCGCAGAAAGATCGCATAAAATGACCTG
NC_000913	972095	2	+	b0921	smtA	predicted S-adenosylmethionine-dependent methyltransferase	Coenzyme transport and metabolism	972760	973545	665	TCGCCCGCGGCAGATGTGATGCGGAGGTCACCAGCAGGAAAGGGGCGTCAC
NC_000913	973119	19	+	b0922	mukF	Ca (2+)-binding protein involved in chromosome partitioning	Cell cycle control, mitosis and meiosis	973542	974864	423	GATGTTGCTTCGCATTTGGAAACGCCCGTTGATCTGATATTGTTCCATGCG
NC_000913	973219	9	+	b0922	mukF	Ca (2+)-binding protein involved in chromosome partitioning	Cell cycle control, mitosis and meiosis	973542	974864	323	CAGTGTTGCGTCCAGGCGGCGTGTTGTCGTTAATGTTCTACAATGCGCATG
NC_000913	975132	13	+	b0924	mukB	cell division protein involved in chromosome partitioning	Cell cycle control, mitosis and meiosis	975549	980009	417	ACCACGCTGATCCCTCGTTCCGTCTTGTCGGAACTGGATATGATGGTCGGG
NC_000913	980154	28	+	b0925	ycbB	L,D-transpeptidase YcbB	Function unknown	980270	982117	116	TCTTTACATTAGGTTATGTAAAAACGTATCGGCGTTTATATACTGAAGATA
NC_000913	980263	53	+	b0925	ycbB	L,D-transpeptidase YcbB	Function unknown	980270	982117	7	CAAGTCGTAAAATAACAGCCTGGCTATTCAGAGTATGATAAAAACAGGGGG
NC_000913	982246	80	+	b0926	ycbK	conserved protein	Function unknown	982298	982846	52	GGGGTTGAGTCATCTTGACGTCTGCTTTACGGGCGGTTAAGGTGCCTCTTG
NC_000913	982306	38	+	b0927	ycbL	predicted metal-binding enzyme	General function prediction only	982873	983520	567	AGTGCATATAAACGATAACATTGACCTGTAGACTTGATTATCATGGACAAA
NC_000913	982310	24	+	b0927	ycbL	predicted metal-binding enzyme	General function prediction only	982873	983520	563	CATATAAACGATAACATTGACCTGTAGACTTGATTATCATGGACAAATTCG
NC_000913	982485	57	+	b0927	ycbL	predicted metal-binding enzyme	General function prediction only	982873	983520	388	TACCGGAGAGTCAATCAAAGCGGAGTTTTTCGATGGCAGAGGCTATATTCA
NC_000913	982798	27	+	b0927	ycbL	predicted metal-binding enzyme	General function prediction only	982873	983520	75	ATTCGCAAAGCCGCGTTATCTATGCGCGCAGGTGGTGTAGGATATTATCCA
NC_000913	984967	274	-	b0928	aspC	aspartate aminotransferase, PLP-dependent	Amino acid transport and metabolism	983742	984932	35	TTTCATCAGTAATAGTTGGAATTTTGTAAATCTCCCGTTACCCTGATAGCG
NC_000913	986315	28	-	b0929	ompF	The Colicin A Import System	Cell wall/membrane biogenesis	985117	986205	110	GTAGCACTTTCACGGTAGCGAAACGTTAGTTTGAATGGAAAGATGCCTGCA
NC_000913	988266	837	-	b0930	asnS	asparaginyl-tRNA synthetase	Translation	986808	988208	58	ATTTGCGAATTCTGCTTGTCTGATTGCAGATGCCAGGTAACATAGGTATCC
NC_000913	989637	180	-	b0931	pncB	nicotinate phosphoribosyltransferase	Coenzyme transport and metabolism	988377	989579	58	TATGGTGTGATCGGGGTTCAATAAATTGCGAAACAAGGTATACTCCAGCAG
NC_000913	989629	5	+	b0932	pepN	aminopeptidase N	Amino acid transport and metabolism	989845	992457	216	TAGGTGCGCAGTAGCGTCCTCGTACAGGAGCGTTTAGTACAATAAACATCT
NC_000913	989738	12	+	b0932	pepN	aminopeptidase N	Amino acid transport and metabolism	989845	992457	107	TGCCACCTTTCTGGTCGATGGCATTACGCGGTGTATGTTATAAAAATGTAG
NC_000913	989814	7	+	b0932	pepN	aminopeptidase N	Amino acid transport and metabolism	989845	992457	31	GATGAAGATTCTGCATAGCGCGATTTACGCAACAGGAATAGACTGAACACC
NC_000913	989845	7	+	b0932	pepN	aminopeptidase N	Amino acid transport and metabolism	989845	992457	0	ACAGGAATAGACTGAACACCAGACTCTATAAAAGATGCTAAAGGTTATTTA
NC_000913	993362	2	-	b0933	ssuB	aliphatic sulfonate ABC transporter	Inorganic ion transport and metabolism	992500	993267	95	CGCGGGAGTTTTTGCAAACGGACGTGGTGGTAGTCGCTATTATTCTTTACG
NC_000913	996391	2	+	b0938	ycbQ	predicted fimbrial-like adhesin protein	Cell motility | Intracellular trafficking and secretion	997091	997630	700	TCCTGAGCTTTCAGTGCGCTTAAAACTGGTTTAAGGGCATAATCGACCGCC
NC_000913	998353	2	+	b0940	ycbS	predicted outer membrane usher protein	Cell motility | Intracellular trafficking and secretion	998439	1001039	86	CTTTGATAAATACCAATTTTCTCTGCCAAAGGGGGCCAAAAATAGCAGCGT
NC_000913	1002883	3	+	b0944	ycbF	predicted periplasmic pilin chaperone	Cell motility | Intracellular trafficking and secretion	1003170	1003880	287	CGTTTTTCTCATGGGAATTATGGCCCGGAGAAATCTTTCATCATTAATTTG
NC_000913	1003961	421	+	b0945	pyrD	dihydroorotate oxidase	Nucleotide transport and metabolism	1003991	1005001	30	TGCCGCAGGTCAATTCCCTTTTGGTCCGAACTCGCACATAATACGCCCCCG
NC_000913	1005076	43	+	b0946	ycbW	predicted protein	Not in COGs	1005175	1005717	99	AAGATAATCAGGGCTTTATTTTCAGCCCTGGTTGTTTTATATTCATCGCTG
NC_000913	1006848	3	-	b0947	ycbX	protein involved in base analog detoxification	General function prediction only	1005714	1006823	25	AATTGTTGCGCATTATAGCTAATAAGCGCGTCATGTCATAAAGTTGAGGGC
NC_000913	1006425	4	+	b0948	rlmL	23S rRNA m (2)G2445 methyltransferase	Replication, recombination and repair	1007067	1009175	642	GCAAGAAGGTAAGGATAGCCATCAGCAAATGACAGAGGTACAGTGTTGTGG
NC_000913	1006895	5	+	b0948	rlmL	23S rRNA m (2)G2445 methyltransferase	Replication, recombination and repair	1007067	1009175	172	TAAGCCCTCAACTTTATGACATGACGCGCTTATTAGCTATAATGCGCAACA
NC_000913	1006936	5	+	b0948	rlmL	23S rRNA m (2)G2445 methyltransferase	Replication, recombination and repair	1007067	1009175	131	ATGCGCAACAATTTTCTTAGCGCCTGTCCCATTAGGCTATTTTATTTGTCA
NC_000913	1010883	4	+	b0950	pqiA	paraquat-inducible protein A	Function unknown	1011224	1012477	341	GGCAAAAGCAGAAACTGTAAAACGCAGCAGTAGCAAACTAAGCTATAAATT
NC_000913	1010889	7	+	b0950	pqiA	paraquat-inducible protein A	Function unknown	1011224	1012477	335	AGCAGAAACTGTAAAACGCAGCAGTAGCAAACTAAGCTATAAATTGCAGCG
NC_000913	1011916	2	+	b0951	pqiB	paraquat-inducible protein B	General function prediction only	1012482	1014122	566	ACGGGGATACGTCAGGGGCTGCGTTCGTGCTCCTGTTGTACGGCAATCCTT
NC_000913	1012046	4	+	b0951	pqiB	paraquat-inducible protein B	General function prediction only	1012482	1014122	436	CGCTGCTTGTAACGTCCATCATGCTGTATCTTCCGGCTAATATTTTGCCCA
NC_000913	1014873	493	+	b0953	rmf	ribosome modulation factor	Translation	1014938	1015105	65	CGTGAATTTTGCGCATTGACGGCAGTTATGATTCGCGGTATTGCTTAACTG
NC_000913	1015720	24	-	b0954	fabA	3-hydroxydecanoyl-[acp] dehydrase	Lipid transport and metabolism	1015175	1015693	27	CCGAACTGATCGGACTTGTTCAGCGTACACGTGTTAGCTATCCTGCGTGCT
NC_000913	1017547	128	-	b0955	ycbZ	putative ATP-dependent protease	Posttranslational modification, protein turnover, chaperones	1015762	1017522	25	GGTGCTTTCTACGTGTGCTGTAGTGCCGGTTACGGTATAATCGCGGCTTTG
NC_000913	1019409	442	-	b0957	ompA	outer membrane protein 3a (II*,G,d)	Cell wall/membrane biogenesis	1018236	1019276	133	TGACGGAGTTCACACTTGTAAGTTTTCAACTACGTTGTAGACTTTACATCG
NC_000913	1020172	42	-	b0958	sulA	SOS cell division inhibitor	Cell cycle control, mitosis and meiosis	1019633	1020142	30	TTTCCGAAAATAGGGTTGATCTTTGTTGTCACTGGATGTACTGTACATCCA
NC_000913	1020306	124	+	b0959	sxy	transcriptional coactivator for CRP	Transcription	1020361	1020990	55	AACATAAATTAATCTTGCCCCTTAAGAATAAGTTGCCTATTTTCGTAGTTA
NC_000913	1023425	7	-	b0960	yccS	predicted inner membrane protein	Function unknown	1020953	1023106	319	TTTACCTTACCGCTGACACGATCCTGCTGGGAGATCACTAAACTGTCTCTG
NC_000913	1023602	24	-	b0961	yccF	conserved inner membrane protein	Function unknown	1023125	1023571	31	CCGTCAGAGAAAACGTGCTCCAGCCCAAAAAAACGTTACAATTGCCGCCCA
NC_000913	1026264	22	-	b0963	mgsA	methylglyoxal synthase	Carbohydrate transport and metabolism	1025780	1026238	26	AGGCTTTTTCGGTCTTTATCTTGCAGCGATAAGTGCTTACAGTAATCTGTA
NC_000913	1028090	86	-	b0966	hspQ	heat shock protein, hemimethylated DNA-binding protein	Function unknown	1027627	1027944	146	AATCATCGCGGATGCCGCAATTGATGCCGGTCGTGATGTACAATTTATAGA
NC_000913	1029556	2	-	b0967	rlmI	23S rRNA m (5)C1962 methyltransferase monomer	General function prediction only	1028002	1029192	364	GCCACCAAAATTGCTGGCCTGCCAAAACCGGTAAAATGTATTTAACGGATA
NC_000913	1029915	7	-	b0969	yccK	sulfur transfer protein	Inorganic ion transport and metabolism	1029562	1029891	24	TTTCATAGCCTCGCTTTATGCGGGGCTTTGTTTTTTGTTACACTGCCGCCA
NC_000913	1030034	14	-	b0969	yccK	sulfur transfer protein	Inorganic ion transport and metabolism	1029562	1029891	143	CGGTGAGACGAACTATATTCGTGCCACGGTTAGCCTGTATGTTTCGCTGTA
NC_000913	1030059	11	-	b0969	yccK	sulfur transfer protein	Inorganic ion transport and metabolism	1029562	1029891	168	TTGAAACCAGCAACATCATTCATGGCGGTGAGACGAACTATATTCGTGCCA
NC_000913	1030669	232	-	b0970	yccA	putative carrier/transport protein, substrate or modulator of FtsH-mediated proteolysis	General function prediction only	1029982	1030641	28	TGGGTAAAACTTCTGGGTGCCCTTACGCATTATCATTATGCTGCTTAATTA
NC_000913	1030673	93	-	b0970	yccA	putative carrier/transport protein, substrate or modulator of FtsH-mediated proteolysis	General function prediction only	1029982	1030641	32	AAGATGGGTAAAACTTCTGGGTGCCCTTACGCATTATCATTATGCTGCTTA
NC_000913	1030832	3	+	b0972	hyaA	hydrogenase 1, small subunit	Energy production and conversion	1031362	1032480	530	ACGCCCTGAGAATTTCGACAGGCAAAAGAAAAAGGGGTTAGCATTTAGCTA
NC_000913	1034673	4	+	b0975	hyaD	protein involved in processing of HyaA and HyaB proteins	Energy production and conversion	1034993	1035580	320	ATCTGTTTCTGGCAAAACGTCCGAGTGCCGATATAGGCCATAATCCCATCG
NC_000913	1034982	3	+	b0975	hyaD	protein involved in processing of HyaA and HyaB proteins	Energy production and conversion	1034993	1035580	11	CCACCATGGTCAACGGCTACCGTAGCCACAAATTTGGCAAAATAAGTAACA
NC_000913	1039587	4	+	b4592	yccB	small predicted membrane protein	Not in COGs	1039668	1039760	81	TGGTAATCGTGCTGATATTTTTGCCCATTGTGTTGCTCTACACTCTCTGGA
NC_000913	1039684	8	+	b0980	appA	acid phosphatase	Not in COGs	1039840	1041138	156	TAACGAAAACGAGTTGTACTAAGGAGCAGAAACAATGTGGTATTTACTTTG
NC_000913	1048249	5	-	b0985	gfcC	conserved protein	Not in COGs	1047168	1047914	335	CCCACAATGGACGTCTTTTAAAAACCGTCAAACTTAATAATAATCTGCTGG
NC_000913	1050528	27	+	b0990	cspG	cold shock protein CspG	Transcription	1050684	1050896	156	CGGCTAAAATAAAATTTGCTTAATCTCAATTATCATGCGTTAATAGCTGCG
NC_000913	1051218	36	+	b4517	gnsA	predicted regulator of phosphatidylethanolamine synthesis	Not in COGs	1051290	1051463	72	TAACCTGTTGATTATTGAATCTTTCGGGGAGATGGCTTATAACATTTCTTA
NC_000913	1052901	2	-	b0992	yccM	predicted 4Fe-4S membrane protein	Energy production and conversion	1051512	1052585	316	TCAGTTAATGGGGACGGAGAAGATCCACGAATGGCTGGTATTATTTACACA
NC_000913	1055404	9	-	b0993	torS	TorS-P (his850)	Signal transduction mechanisms	1052657	1055401	3	CTAGATGCATTCCGCTTTGCGACTCAACCTTTTTCACCTAAAGTGCACCGA
NC_000913	1055446	5	-	b0993	torS	TorS-P (his850)	Signal transduction mechanisms	1052657	1055401	45	GCAGTACGCGCATGATAGCCTCATCAATAATAAGGCTTTATGCTAGATGCA
NC_000913	1057456	4	-	b0995	torR	TorR transcriptional dual regulator	Transcription | Signal transduction mechanisms	1056485	1057177	279	AAATGCACCGACTGTTTATATTCTTCATACACCGGTTGCATACTGTGGCAA
NC_000913	1057576	2	-	b0995	torR	TorR transcriptional dual regulator	Transcription | Signal transduction mechanisms	1056485	1057177	399	TGAGCAATAAAGGTCTGGTAGATATCATTGCTCGCTTCCAGTTTGCGCTTC
NC_000913	1063258	27	-	b1000	cbpA	CbpA monomer	Posttranslational modification, protein turnover, chaperones	1062078	1062998	260	TTCAAATAATTATTTGCAGTGCAACTAATTCCATGTATATTACTACCCATA
NC_000913	1066897	4	-	b1003	yccJ	predicted protein	Not in COGs	1066087	1066314	583	CGAGGAGTGGTTAGAAATGGCTAAAGTTCTGGTGCTTTATTATTCCATGTA
NC_000913	1066980	3	-	b1004	wrbA	WrbA monomer	General function prediction only	1066335	1066931	49	AAGTGGTTGTGAAATTTGCACTCTGAAAAGGACGTCTTATCTTTAAATAAG
NC_000913	1066981	3	-	b1004	wrbA	WrbA monomer	General function prediction only	1066335	1066931	50	TAAGTGGTTGTGAAATTTGCACTCTGAAAAGGACGTCTTATCTTTAAATAA
NC_000913	1067448	2	-	b1004	wrbA	WrbA monomer	General function prediction only	1066335	1066931	517	ATTCGTCATTGATTAGCCCGGCTAGTTGTCGCTTTTGCCGTGACTGCTCTT
NC_000913	1070455	4	-	b1008	rutE	predicted malonic semialdehyde reductase	Energy production and conversion	1069588	1070178	277	GAGGCAGAAGACGCGCTGGCACTGGCGCATTTTCAGGGCAAAAATAATTTA
NC_000913	1078434	6	+	b1015	putP	PutP proline SSS transporter	Amino acid transport and metabolism | General function prediction only	1078528	1080036	94	GGTGTGTTAAATCGATTGTGAATAACCAGCGCTTCCGGCAGGATACGGTCG
NC_000913	1080520	48	+	b1016	efeU_1	hypothetical protein of the OFeT transport family, Oxidoreduction-driven Active Transporters		1080579	1080689	59	TTATAAACATTCCGCTTGTGTTTTTCTTTGCCGTAATGATAATCGCTATCA
NC_000913	1081190	6	+	b1018	efeO	conserved protein	Inorganic ion transport and metabolism	1081466	1082593	276	TTCTCTTCGTCGCCGCAGGGCTGGCAGCTGGTGCCATTCGCGCATTTCATG
NC_000913	1084166	221	+	b1020	phoH	ATP-binding protein	Signal transduction mechanisms	1084215	1085279	49	AAGTAAATATATTGTTGCAATAAATGCGAGATCTGTTGTACTTATTAAGTA
NC_000913	1091745	13	-	b1024	pgaA	partially N-deacetylated poly-beta-1,6-N-acetyl-D-glucosamine outer membrane porin	Not in COGs	1089089	1091512	233	CATCGGAATTTACTGATTTAATTATTTTAATCCTAATTTATTTTGAAAAAG
NC_000913	1091408	2	+	b1025	ycdT	diguanylate cyclase	Signal transduction mechanisms	1092099	1093457	691	GGCTGAGTATTACCCTTGCGAGCTTCAATAATCAATGCATCATAGGCGTTA
NC_000913	1094850	13	-	G0-10531	insEF-4	IS3 element transposase		1093498	1094669	181	TTCACCGTATGAGTTAAGTGTAATGAGAGATTTTCTTTGATAATTGACGGA
NC_000913	1097049	45	+	b1033	ghrA	glyoxylate reductase / hydroxypyruvate reductase	Amino acid transport and metabolism | Coenzyme transport and metabolism	1097109	1098047	60	GCGAAATCTGCTTTTTTTGCCACCGACCACGGATTTGTTATGCTGGTGGCC
NC_000913	1098209	2	+	b1035	ycdY	putative oxidoreductase component	General function prediction only	1098863	1099417	654	TTAAGTGATTACATTGCCCAGGCCAAACAAAAGGGCATTAAACTTTTTGCG
NC_000913	1098749	3	+	b1035	ycdY	putative oxidoreductase component	General function prediction only	1098863	1099417	114	GGGGAATTTGAAGAGTGTCTTAAAATCCTCGACGCGGTAGATTTTCCGCCA
NC_000913	1098841	2	+	b1035	ycdY	putative oxidoreductase component	General function prediction only	1098863	1099417	22	CCTTGAATCTCGCGGTATGGCACCGATTGCGGAATTTGCAGACCTTTAATT
NC_000913	1099519	11	+	b1036	ycdZ	predicted inner membrane protein	Not in COGs	1099519	1100010	0	ATGTGTGCTCGATCTCATTCATGGCCGCGTTTTCTGCTATCATGCGCGGCA
NC_000913	1103907	9	+	b1043	csgC	putative curli production protein	Not in COGs	1104184	1104516	277	CCCGTAACTCTGACTTGACTATTACCCAGCATGGCGGCGGTAATGGTGCAG
NC_000913	1104426	13	+	b1044	ymdA	predicted protein	Not in COGs	1104637	1104948	211	CCTGCTAATCAACCCATTGCTTTGACGAAGTTGAGTTTAAATATTTCCCCG
NC_000913	1105515	14	+	b1046	ymdC	predicted hydrolase	Lipid transport and metabolism	1105578	1106999	63	TTCAGAATTTATTACCCGTCACGCTTTACCCGAACAGGTATACTTTGTCTG
NC_000913	1108481	5	-	b1047	mdoC	protein required for succinyl modification of osmoregulated periplasmic glucans	Not in COGs	1107007	1108164	317	AGCACTTCCCCCTTTGTGTGCTTATATCGATCCGATCTATTTTAATGGATA
NC_000913	1108178	3	+	b1048	mdoG	periplasmic glucan (MDO) biosynthesis protein	Inorganic ion transport and metabolism	1108558	1110093	380	CGAGGAAATATTCACGTTGCGCGGGTACTGGGTTCATATATGGTTAACTAA
NC_000913	1108501	2	+	b1048	mdoG	periplasmic glucan (MDO) biosynthesis protein	Inorganic ion transport and metabolism	1108558	1110093	57	TACCGGGATTCTGTTGTCGGAATGGCTGGTTATCCATTAAAATAGATCGGA
NC_000913	1109654	3	+	b1049	mdoH	membrane glycosyltransferase, synthesis of membrane-derived oligosaccharide (MDO)	Cell wall/membrane biogenesis	1110086	1112629	432	GCTGGTGGAAATTCCAACCAACGATGAAACCAACGATAACATCGTCGCTTA
NC_000913	1109974	2	+	b1049	mdoH	membrane glycosyltransferase, synthesis of membrane-derived oligosaccharide (MDO)	Cell wall/membrane biogenesis	1110086	1112629	112	AGATAGTTGAAAGCACGGTGCGCTATAACCCGGTTACCAAAGGCTGGCGTC
NC_000913	1112152	5	+	b1050	yceK	predicted lipoprotein	General function prediction only	1112802	1113029	650	ATGGCGTGGCTGGATCTGCGTTTCCTGTTCTGGCTGGCACCGATTGTCTTC
NC_000913	1114767	36	-	b1053	mdtG	YceE drug MFS transporter	Carbohydrate transport and metabolism	1113487	1114713	54	TAAAAGCTCTCTGGATTGCGCCCCCTGGAAGTCGGGCGCATAATTAGTGTG
NC_000913	1115838	16	-	b1054	lpxL	lauroyl acyltransferase	Cell wall/membrane biogenesis	1114885	1115805	33	TCTTCAGCCACAAATTTTGGTTGCGGGCGAAAAAATGCGACAATACATACA
NC_000913	1115994	45	+	b1055	yceA	conserved protein	General function prediction only	1116030	1117082	36	GCGTAAAATGTGTGGATGTTAATTATCGATAATTGCTATATCATGCCGCGG
NC_000913	1118294	4	-	b1057	yceJ	predicted cytochrome b561	Energy production and conversion	1117703	1118269	25	TTGTTATTTTTGTGTTGCAATTCATTCTCCGACACGCCATTTTCTTTCTCT
NC_000913	1120141	2	-	b1059	solA	N-methyltryptophan oxidase	Amino acid transport and metabolism	1118691	1119809	332	TTAGGGGGCCATGATGGAAAAAAATAATGAAGTCATTCAGACTCATCCGCT
NC_000913	1120243	26	-	b1060	bssS	regulator of biofilm formation	Not in COGs	1119924	1120178	65	CCCCCTTTAAAAATTCGGTGAATACCCTTACTTATTGGTATACTGAAGTTG
NC_000913	1120748	13	-	b1061	dinI	DNA damage-inducible protein I	Not in COGs	1120465	1120710	38	TCCGTTAAACAATAAAAATCGTAGCTTCCTGTTGTCATTAGGTTATTTTAC
NC_000913	1121866	321	-	b1062	pyrC	dihydroorotase	Nucleotide transport and metabolism	1120784	1121830	36	CCCTTTATTTTTCGTGCAAAGGAAAACGTTTCCGCTTATCCTTTGTGTCCG
NC_000913	1122520	43	-	b1063	yceB	predicted lipoprotein	Not in COGs	1121936	1122496	24	TGGCGAGTTTATCGCTGGTGACACATGCTGCGTTGTGTCAGGATATTGACG
NC_000913	1123304	34	-	b1064	grxB	oxidized glutaredoxin 2	Posttranslational modification, protein turnover, chaperones	1122630	1123277	27	AACGCGACGCCTGATTTGATACTCCCCCCTGACTCCTTCATACTGAAAGTG
NC_000913	1124577	58	-	b1065	mdtH	YceL MFS transporter	Carbohydrate transport and metabolism	1123341	1124549	28	TGTCCCCGAAGTGATGGGAAAAGTCTTAGCGGCAATGCAGAATAGAAAGTG
NC_000913	1124745	20	+	b1066	rimJ	ribosomal-protein-S5-alanine N-acetyltransferase	Translation	1124785	1125369	40	GGCATTTTGGACTTTTCACAGGGTCTGGTTGCGCAGGTATAGTAATACTTA
NC_000913	1124848	3	+	b1067	yceH	conserved protein	Function unknown	1125380	1126027	532	GCAGTAACGTGCCAAAAGTGCGCTTAACCACAGACCGACTGGTCGTGCGTC
NC_000913	1127006	35	+	b1069	murJ	predicted peptidoglycan lipid II flippase	General function prediction only	1127062	1128597	56	CTGTAACATCTGGCGGTAGCAATTCACCATAATCCAGGTAGACTATTCGCC
NC_000913	1129417	14	-	b1071	flgM	anti-sigma factor for FliA (sigma 28)	Transcription | Cell motility | Intracellular trafficking and secretion	1129058	1129351	66	GCGTTGTTGATGCAGATGGGAATATTCTTATAAACCTGTAAGCTGTTAAAG
NC_000913	1143940	27	-	b1084	rne	RNase E	Translation	1140405	1143590	350	ATCTTGCTATAACAAGGCTTGCAGTGGAATAATGAGGCCGTTTCCGTGTCC
NC_000913	1143951	28	-	b1084	rne	RNase E	Translation	1140405	1143590	361	TGGTAAAAGTCATCTTGCTATAACAAGGCTTGCAGTGGAATAATGAGGCCG
NC_000913	1143985	12	-	b1084	rne	RNase E	Translation	1140405	1143590	395	GAAGTGAAAAAACTGTGAGTAAGCGGGTGATAAATGGTAAAAGTCATCTTG
NC_000913	1144163	58	+	b1086	rluC	23S rRNA pseudouridine synthase	Translation	1144163	1145122	0	ATAGAAAAATGAGTGGCGCGAATCCTGTTGGCTAATTAGAATCGCCAACCA
NC_000913	1145848	48	-	b1087	yceF	predicted protein	Cell cycle control, mitosis and meiosis	1145234	1145818	30	ATAACAAACATCAACCTGCAAAACGAAGCGCATAGTTTAAAATGGCTATCA
NC_000913	1145872	491	+	b1088	yceD	conserved protein	General function prediction only	1146017	1146538	145	TTTTTCCATCAGATATAGCGTATTGATGATAGCCATTTTAAACTATGCGCT
NC_000913	1146096	16	+	b1089	rpmF	50S ribosomal subunit protein L32	Translation	1146590	1146763	494	CGATCCGGTTCGTACGGCTCAAAAACGCCTTGATTACCAGGGTATCTATAC
NC_000913	1146291	23	+	b1089	rpmF	50S ribosomal subunit protein L32	Translation	1146590	1146763	299	TTGCGGGAAGCCGTTTACTCATCAGGTCTACACAACGTATTGTTTTAGTCC
NC_000913	1146438	28	+	b1089	rpmF	50S ribosomal subunit protein L32	Translation	1146590	1146763	152	AGATGAAATCATCCTCGCCTTGCCGGTAGTTCCGGTGCATGATTCTGAACA
NC_000913	1146521	31	+	b1089	rpmF	50S ribosomal subunit protein L32	Translation	1146590	1146763	69	GTGAACTGCCTGAAGAAGCGCAAAAGCCAAACCCATTTGCCGTATTAGCCA
NC_000913	1146661	24	+	b1090	plsX	fatty acid/phospholipid synthesis protein	Lipid transport and metabolism	1146844	1147914	183	CCAACCCGTTCCAAACGTGGCATGCGTCGTTCCCATGACGCGCTGACCGCA
NC_000913	1146752	19	+	b1090	plsX	fatty acid/phospholipid synthesis protein	Lipid transport and metabolism	1146844	1147914	92	ACCTGCGTCACCACATCACTGCCGACGGTTACTACCGCGGCCGCAAGGTCA
NC_000913	1147613	36	+	b1091	fabH	KASIII	Lipid transport and metabolism	1147982	1148935	369	GACGATGGAAGGTGTTGTCAGGATGTTCCTTTCTCTGCTGAAATCTCAGGG
NC_000913	1147652	18	+	b1091	fabH	KASIII	Lipid transport and metabolism	1147982	1148935	330	GAAATCTCAGGGTGAAGGGAAAAAACGGTCGTGGTGGCTACTGTTATTAAA
NC_000913	1148456	25	+	b1092	fabD	malonyl-CoA-ACP transacylase	Lipid transport and metabolism	1148951	1149880	495	TGGCGCGCACCTGCGATCCAACCGATCGTGGGACTATTATTATTTTTGGCG
NC_000913	1148740	21	+	b1092	fabD	malonyl-CoA-ACP transacylase	Lipid transport and metabolism	1148951	1149880	211	CAACTGGACTGGCTGGTTCCGCATCAGGCTAACCTGCGTATTATCAGTGCA
NC_000913	1149362	2	+	b1093	fabG	3-oxo-acyl-[acyl-carrier-protein] reductase	Lipid transport and metabolism | Secondary metabolites biosynthesis, transport and catabolism | General function prediction only	1149893	1150627	531	TGCAAGAAGCCGTACCGGAAGGCACGGGCGCTATGGCGGCAATCATCGGTC
NC_000913	1149608	3	+	b1093	fabG	3-oxo-acyl-[acyl-carrier-protein] reductase	Lipid transport and metabolism | Secondary metabolites biosynthesis, transport and catabolism | General function prediction only	1149893	1150627	285	CGCTGATGAAACCAGCAGCCGACAAACTGGCAGTAGAATTAGCGAAAATCA
NC_000913	1149717	4	+	b1093	fabG	3-oxo-acyl-[acyl-carrier-protein] reductase	Lipid transport and metabolism | Secondary metabolites biosynthesis, transport and catabolism | General function prediction only	1149893	1150627	176	TGGTGATGCCATCCGTGACGCACTGGTACGTCAGTTGTATAACCCGGTTCA
NC_000913	1150157	256	+	b1094	acpP	trans-delta (3)-cis-delta (5)-dodecenoyl-ACP	Lipid transport and metabolism | Secondary metabolites biosynthesis, transport and catabolism	1150838	1151074	681	AAATTCGCGCAGAATTTGGTGAAGTGGATATCCTGGTCAATAATGCCGGTA
NC_000913	1150896	25	+	b1095	fabF	KASII	Lipid transport and metabolism | Secondary metabolites biosynthesis, transport and catabolism	1151162	1152403	266	TATCGAAGAACGCGTTAAGAAAATTATCGGCGAACAGCTGGGCGTTAAGCA
NC_000913	1150955	12	+	b1095	fabF	KASII	Lipid transport and metabolism | Secondary metabolites biosynthesis, transport and catabolism	1151162	1152403	207	TTACCAACAATGCTTCTTTCGTTGAAGACCTGGGCGCGGATTCTCTTGACA
NC_000913	1150994	15	+	b1095	fabF	KASII	Lipid transport and metabolism | Secondary metabolites biosynthesis, transport and catabolism	1151162	1152403	168	ATTCTCTTGACACCGTTGAGCTGGTAATGGCTCTGGAAGAAGAGTTTGATA
NC_000913	1152219	6	+	b1096	pabC	para-aminobenzoate synthase multi-enzyme complex	Amino acid transport and metabolism | Coenzyme transport and metabolism	1152523	1153332	304	ATCTATGACCGGTCACCTGTTAGGTGCGGCGGGTGCAGTAGAATCTATCTA
NC_000913	1154157	3	+	b1098	tmk	dTMP kinase	Nucleotide transport and metabolism	1154347	1154988	190	GCAAACTTTCTCGTGCAGACCTGGAAACGCCGACAGCGTATAACACCTATA
NC_000913	1154373	8	+	b1099	holB	DNA polymerase III, delta prime subunit	Replication, recombination and repair	1154985	1155989	612	ATCTGAAAGTGCTTAAGGAAAAAAATGCGCAGTAAGTATATCGTCATTGAG
NC_000913	1156991	62	+	b1101	ptsG	enzyme II (glc)	Carbohydrate transport and metabolism	1157092	1158525	101	CGTGATAGCCGTCAAACAAATTGGCACTGAATTATTTTACTCTGTGTAATA
NC_000913	1156997	45	+	b1101	ptsG	enzyme II (glc)	Carbohydrate transport and metabolism	1157092	1158525	95	AGCCGTCAAACAAATTGGCACTGAATTATTTTACTCTGTGTAATAAATAAA
NC_000913	1160869	4	-	b1102	fhuE	outer membrane receptor for ferric iron uptake	Inorganic ion transport and metabolism	1158585	1160774	95	ATTCTCTGTTTGGTTTACATGACAAATATGAATGCGTATATTTCTCATTTG
NC_000913	1161078	52	+	b1103	hinT	purine nucleoside phosphoramidase	Carbohydrate transport and metabolism | Nucleotide transport and metabolism | General function prediction only	1161108	1161467	30	AACTCGACCATACTCTATACTCGCAGTGTGGCGCGGCGTAGCATGGCGCAA
NC_000913	1161536	12	+	b1105	ycfM	predicted outer membrane lipoprotein	General function prediction only	1161861	1162502	325	TTGGGCTGGTGTCTCTGGTGTTGTTACTGCTGGTGGGCTGTCGTTCACATC
NC_000913	1162026	4	+	b1106	thiK	thiamin kinase	Cell wall/membrane biogenesis	1162483	1163307	457	CAGCCGAGCCACAACAGCCTGTCCCCACAGTGCCCTCGGTGCCGACGATCC
NC_000913	1164167	9	+	b1108	ycfP	conserved protein	General function prediction only	1164366	1164908	199	CTTCACTGGATGCGGGTTGCGATATGATCCTGGTCTGCAATAATCGTAAAG
NC_000913	1164239	13	+	b1108	ycfP	conserved protein	General function prediction only	1164366	1164908	127	ATCTGTCACCGATCAAGGCAGAACGTGTTACACGTTTGTATCATAAAGGTT
NC_000913	1164666	3	+	b1109	ndh	NADH:ubiquinone oxidoreductase II	Energy production and conversion	1165308	1166612	642	GCCAGGTGATCTTCAACCCTAATTTGTTCCCTTATGAGAACATGGAAGGCA
NC_000913	1164761	3	+	b1109	ndh	NADH:ubiquinone oxidoreductase II	Energy production and conversion	1165308	1166612	547	GTGACCAACTTCCGTGAGAAGAATCGCGATCGTTGCCTGGTGATTTTGTCG
NC_000913	1164783	2	+	b1109	ndh	NADH:ubiquinone oxidoreductase II	Energy production and conversion	1165308	1166612	525	ATCGCGATCGTTGCCTGGTGATTTTGTCGCGTAATGATGAAGCGCTTAACA
NC_000913	1164866	2	+	b1109	ndh	NADH:ubiquinone oxidoreductase II	Energy production and conversion	1165308	1166612	442	TACGAGATTGTCTGGGACGAAGAGCAGACGCACAAATTCAAGAATATCTCC
NC_000913	1164870	3	+	b1109	ndh	NADH:ubiquinone oxidoreductase II	Energy production and conversion	1165308	1166612	438	AGATTGTCTGGGACGAAGAGCAGACGCACAAATTCAAGAATATCTCCCCGC
NC_000913	1166648	4	+	b1110	ycfJ	predicted protein	Function unknown	1166822	1167361	174	TTGAAGTTGCATTAATCGACGTACACTGGCGGATGTGGCATAAACGCCTCA
NC_000913	1168242	145	+	b1112	bhsA	protein involved in stress resistance and biofilm formation	Not in COGs	1168296	1168553	54	GTTATAAAAAATATCTTGTATGTGATCCAGATCACATCTATCATTTAGTTA
NC_000913	1173251	160	-	b1114	mfd	transcription-repair coupling factor	Transcription | Replication, recombination and repair	1169741	1173187	64	CCGGGGCGATTCAATTTGCTAAACCATGTCGATTACGGATAATGAACAGCA
NC_000913	1174600	6	-	b1115	ycfT	putative transport protein	Function unknown	1173315	1174388	212	TGAAATCCGTCTGGTTGCTGTAGCAAAGACACGAGTATATAAGCGAAAGCA
NC_000913	1174627	16	+	b1116	lolC	LolCDE ABC lipoprotein transporter	Cell wall/membrane biogenesis	1174650	1175849	23	ACAGTTCAGACGTTTACCCATCTTGCTTTCGCTTATATACTCGTGTCTTTG
NC_000913	1177580	3	+	b1119	nagK	N-acetyl-D-glucosamine kinase	Transcription | Carbohydrate transport and metabolism	1177816	1178727	236	GGCAGCCTGTGTGGTGTGATTATCGGCGTAGTGGTTTCACTGCAACTTACC
NC_000913	1177595	2	+	b1119	nagK	N-acetyl-D-glucosamine kinase	Transcription | Carbohydrate transport and metabolism	1177816	1178727	221	GTGATTATCGGCGTAGTGGTTTCACTGCAACTTACCCCGATTATTGAGTGG
NC_000913	1177764	3	+	b1119	nagK	N-acetyl-D-glucosamine kinase	Transcription | Carbohydrate transport and metabolism	1177816	1178727	52	GTCTTTTGGCAAGTTGGTATCCGGCGCGGCGCGCCAGTAATATTGACCCTG
NC_000913	1178057	2	+	b1120	cobB	protein deacetylase, Sir2 homolog	Transcription	1178743	1179582	686	TCCGGGAATGCCGGAAACAGAAGATGGTACGCTGTATGCCGCCAATGTCCC
NC_000913	1182069	2	-	b1123	potD	putrescine/spermidine ABC transporter	Amino acid transport and metabolism	1181006	1182052	17	TGGTGATGGTTATTGCCAGCCAGCTTATTGCTCGTGATAAAACGAAAGGTA
NC_000913	1182259	3	-	b1123	potD	putrescine/spermidine ABC transporter	Amino acid transport and metabolism	1181006	1182052	207	CCACTGGCAATGCCAGCGGTGGCGGCGGGCTGGGTGTTAAGCTTTACCCTG
NC_000913	1183128	2	-	b1124	potC	putrescine/spermidine ABC transporter	Amino acid transport and metabolism	1182049	1182843	285	GAAAAACTGGATAAGCCGTTGCTTGAGGCGGCGCGCGATCTCGGTGCCAGC
NC_000913	1183189	3	-	b1124	potC	putrescine/spermidine ABC transporter	Amino acid transport and metabolism	1182049	1182843	346	GATTATCGGTCTGGTTTACATTCTGCTGCCGTTTATGGTGATGCCGCTGTA
NC_000913	1183977	2	-	b1125	potB	putrescine/spermidine ABC transporter	Amino acid transport and metabolism	1182840	1183667	310	AGCAGCGCGTACGCGCCAACGTTGAAGGCCGCGAATGTAATATCTACGTTA
NC_000913	1184884	26	-	b1126	potA	putrescine/spermidine ABC transporter	Amino acid transport and metabolism	1183681	1184817	67	AATTCACAACAAAGATTGGCGATTCAAGCGGTTTGCCGTAGAATTACCGCC
NC_000913	1187488	108	-	b1128	ycfD	conserved protein	Function unknown	1186342	1187463	25	ATATGCCCATACTTCACGCATTACGTTAAGCATCCGTTATAATCGGTTGCA
NC_000913	1189051	5	-	b1129	phoQ	Modified PhoQ	Signal transduction mechanisms	1187539	1188999	52	TGATGTACTGATGGGACGTCTGCGCAAAAAAATTCAGGCACAATATCCCCA
NC_000913	1189695	6	-	b1130	phoP	PhoP-Phosphorylated transcriptional dual regulator	Transcription | Signal transduction mechanisms	1188999	1189670	25	TTTATTTAATGTTTACCCCCATAACCACATAATCGCGTTACACTATTTTAA
NC_000913	1189706	7	-	b1130	phoP	PhoP-Phosphorylated transcriptional dual regulator	Transcription | Signal transduction mechanisms	1188999	1189670	36	CTCCCCGCTGGTTTATTTAATGTTTACCCCCATAACCACATAATCGCGTTA
NC_000913	1191264	3	-	b1131	purB	5'-phosphoribosyl-4-(N-succinocarboxamide)-5-aminoimidazole lyase [multifunctional]	Nucleotide transport and metabolism	1189839	1191209	55	TGGCACCAGGTCGGCGGCGGACGTCTGCAACTGATGTTTTCTCGTAATCGC
NC_000913	1191327	3	-	b1131	purB	5'-phosphoribosyl-4-(N-succinocarboxamide)-5-aminoimidazole lyase [multifunctional]	Nucleotide transport and metabolism	1189839	1191209	118	AGCCCACAAGTGCAGGCGAAAGTTCGCGCAACCCTGCTGGCAGGCATTCGC
NC_000913	1191652	2	-	b1131	purB	5'-phosphoribosyl-4-(N-succinocarboxamide)-5-aminoimidazole lyase [multifunctional]	Nucleotide transport and metabolism	1189839	1191209	443	GCTGGCGGTTTTTGGCGGTAGCGAAGCCAACCTGCGCGTCGGGCTGGAAAC
NC_000913	1191869	3	-	b1132	hflD	lysogenization regulator	General function prediction only	1191213	1191854	15	ATTGAGCAGCGTCTGCCGCTGCCGGTCTGATTATTATCTTTACTTAAAACA
NC_000913	1191907	3	-	b1132	hflD	lysogenization regulator	General function prediction only	1191213	1191854	53	TCTTCTATAACGGTGAAGTGTGCCTCGGTGGCGGTATTATTGAGCAGCGTC
NC_000913	1192100	6	-	b1132	hflD	lysogenization regulator	General function prediction only	1191213	1191854	246	ATGTCTGTCGGGTTGATTGCCCAGCAGTTGCACTGGGTCGATCGCGAACCA
NC_000913	1193024	115	-	b1133	mnmA	tRNA (5-methylaminomethyl-2-thiouridylate)-methyltransferase	Translation	1191890	1192996	28	GCCTTTTACAAAGGGTGTCATCTAAAAGGCTGCGTGATAGAATACGCCGCC
NC_000913	1194166	21	-	b1134	nudJ	HMP-PP hydrolase /thiamin pyrophosphate hydrolase [multifunctional]	Nucleotide transport and metabolism	1193050	1193511	655	CTATTGTTTGCCGTCATGAAAGATGCGCGTTATTAGGCTATAATGCGGCAA
NC_000913	1194345	7	-	b1135	rluE	23S rRNA pseudouridine 2457 synthase	Translation	1193521	1194174	171	TGCAGGGTGATCTTCTTGCCTTGTGCCGGAACAACTACTTTACTTTCCATT
NC_000913	1194585	11	-	b1135	rluE	23S rRNA pseudouridine 2457 synthase	Translation	1193521	1194174	411	ACGCGATATTCACGAATCAGATCAAGAGTTTCAGCAGGCAGCCAGACGTCC
NC_000913	1194231	22	+	b1136	icd	isocitrate dehydrogenase	Energy production and conversion	1194346	1195596	115	CTAATAACGCGCATCTTTCATGACGGCAAACAATAGGGTAGTATTGACAAG
NC_000913	1194259	11	+	b1136	icd	isocitrate dehydrogenase	Energy production and conversion	1194346	1195596	87	AACAATAGGGTAGTATTGACAAGCCAATTACAAATCATTAACAAAAAATTG
NC_000913	1197479	11	-	b1138	ymfE	e14 prophage, predicted inner membrane protein	Not in COGs	1196756	1197460	19	ACCTACTGAAAAGTATATAATGACACTTAATTAAATATTACCATTACACTA
NC_000913	1200268	9	-	b1141	xisE	e14 prophage, predicted excisionase	Not in COGs	1200010	1200255	13	ACCGACCGTGCAGGGTCGATATGCTGAGACTAAGCAGTTAGTGTAGTAATA
NC_000913	1200492	19	+	b1143	ymfI	e14 prophage, predicted protein	Not in COGs	1200720	1201061	228	TAAGGAAAAAACTGGTACCGCCAAGACTACACACAGCATAAAGTTGTGGTG
NC_000913	1201938	3	-	b1144	ymfJ	e14 prophage, predicted protein	Not in COGs	1200999	1201307	631	GAAAAATGTTTCGACCTGCCTGTAGGATGGCTCGATCAAGAACACCAGACA
NC_000913	1202433	11	-	b1145	ymfK	e14 prophage, predicted repressor protein	Transcription | Signal transduction mechanisms	1201482	1202156	277	CTCATCGTTCTGTGGTTAAAAATTGAAAGTGTTCTGCTAATCTTTCGGATA
NC_000913	1208967	7	-	b1157	stfE	e14 prophage, predicted side tail fiber protein fragment, Pseudo-Genes		1208342	1208878	89	CCGCTTATCTTGTCTTCAAAAATCAGCTCGCATCCTGCACAGTTCAGCGCA
NC_000913	1209456	4	-	b1157	stfE	e14 prophage, predicted side tail fiber protein fragment, Pseudo-Genes		1208342	1208878	578	TTGCTGTTGTTTTACTTTCTTTTGTACACAAAGTGTCTTTAACTTTATTTA
NC_000913	1208372	4	+	b1158	pinE	e14 prophage, site-specific DNA recombinase	Replication, recombination and repair	1208908	1209462	536	ATTTAATATTGCTTTATGCATCAGGCTGCCCTCACGATATAGTTAAATGCA
NC_000913	1208568	4	+	b1158	pinE	e14 prophage, site-specific DNA recombinase	Replication, recombination and repair	1208908	1209462	340	ATATTTCATCAAAATAGAAATTAATCGTTGCATCAGTCACAATCGTGGATC
NC_000913	1212503	46	-	b1161	ycgX	predicted protein	General function prediction only	1211926	1212330	173	TAATTTCACCTTTATCCCGCCCCTTAGACAGAATGTTATAATCTGAACCCA
NC_000913	1213327	4	-	b1162	ycgE	YcgE transcriptional repressor	Transcription	1212551	1213282	45	TCTTATTTATACTTTGTACAATTTTAGCGTATATTGTACAAAGTATTATTG
NC_000913	1213336	8	-	b1162	ycgE	YcgE transcriptional repressor	Transcription	1212551	1213282	54	TAGCTGAAATCTTATTTATACTTTGTACAATTTTAGCGTATATTGTACAAA
NC_000913	1214728	72	-	b1163	ycgF	blue light-responsive regulator of YcgE	Signal transduction mechanisms	1213487	1214698	30	TTTTGGTATTAAAAGAAAGACACAAGAAGATATGTCTGTTACCGTCTTACT
NC_000913	1214529	11	+	b1164	ycgZ	predicted protein	Not in COGs	1215012	1215248	483	TATTATAGTGCCGTGGATCCTGGCATATAGCCCGATATATCATTTTAACCT
NC_000913	1215001	12	+	b1164	ycgZ	predicted protein	Not in COGs	1215012	1215248	11	GTACAAGTTTGCTATTGTTACTTCACTTAACATTGATTAACATTTTTAACA
NC_000913	1220421	3	+	b1170	ycgH_2	Interrupted-Genes		1220429	1221445	8	TTTCGAATATCAACTAAAACAACAAGGCAAAAACTGGTATTTGACAAGTTA
NC_000913	1222320	20	-	b1172	ymgG	predicted protein	Not in COGs	1221867	1222142	178	TTAAGATTATTCTCATTCACGTAAAAAACATAATTCCTATCATCACAGCCA
NC_000913	1223999	2	-	b1174	minE	cell division topological specificity factor and inhibitory component of the MinC-MinD-MinE system that regulates septum placement	Cell cycle control, mitosis and meiosis	1223502	1223768	231	TGTTAACGCGCTATAACCCAGGCCGCGTAAGCAGAGGTGACATGCTGAGCA
NC_000913	1224352	2	-	b1174	minE	cell division topological specificity factor and inhibitory component of the MinC-MinD-MinE system that regulates septum placement	Cell cycle control, mitosis and meiosis	1223502	1223768	584	CAACGTCATTCAGGGCGATGCAACGCTAAATCAGGCGTTAATTAAAGATAA
NC_000913	1224870	4	-	b1175	minD	membrane ATPase of the MinC-MinD-MinE system that regulates septum placement	Cell cycle control, mitosis and meiosis	1223772	1224584	286	AGATACCCCGGTGCGTTCCGGTCAGCGTATTTATGCTCCACAATGTGATCT
NC_000913	1224881	2	-	b1175	minD	membrane ATPase of the MinC-MinD-MinE system that regulates septum placement	Cell cycle control, mitosis and meiosis	1223772	1224584	297	ACGCGTTTAATAGATACCCCGGTGCGTTCCGGTCAGCGTATTTATGCTCCA
NC_000913	1224963	3	-	b1175	minD	membrane ATPase of the MinC-MinD-MinE system that regulates septum placement	Cell cycle control, mitosis and meiosis	1223772	1224584	379	CCTGACGGAAGGAAAGGAAAAAGCGCCACGTCCAGCTCCCACACCGCAGGC
NC_000913	1224966	4	-	b1175	minD	membrane ATPase of the MinC-MinD-MinE system that regulates septum placement	Cell cycle control, mitosis and meiosis	1223772	1224584	382	TATCCTGACGGAAGGAAAGGAAAAAGCGCCACGTCCAGCTCCCACACCGCA
NC_000913	1225216	2	-	b1175	minD	membrane ATPase of the MinC-MinD-MinE system that regulates septum placement	Cell cycle control, mitosis and meiosis	1223772	1224584	632	TCACTTTATCTGTGGTTCATCTGCATGAGGCAGAACCTAAGGTTATCCATC
NC_000913	1225222	2	-	b1175	minD	membrane ATPase of the MinC-MinD-MinE system that regulates septum placement	Cell cycle control, mitosis and meiosis	1223772	1224584	638	GTAGCTTCACTTTATCTGTGGTTCATCTGCATGAGGCAGAACCTAAGGTTA
NC_000913	1225362	65	-	b1176	minC	cell division inhibitor of the MinC-MinD-MinE and DicB-MinC systems that regulate septum placement	Cell cycle control, mitosis and meiosis	1224608	1225303	59	AATGGGAGGGTGACTTGCCTCAATATAATCCAGACTATAACATGCCTTATA
NC_000913	1225332	35	+	b1177	ycgJ	predicted protein	Not in COGs	1225823	1226191	491	GCTCGATTGGCGTGTTTGACATCCTGGCCTTACTCAATTAGCTATTAATCA
NC_000913	1225387	17	+	b1177	ycgJ	predicted protein	Not in COGs	1225823	1226191	436	CAGCGCGCGATGATGTTCCGAAGACTATAAGGCATGTTATAGTCTGGATTA
NC_000913	1225704	19	+	b1177	ycgJ	predicted protein	Not in COGs	1225823	1226191	119	GATACCCGTTATCTTAATATCCGCCACAGAATTGCTCTATCATAGAAACCG
NC_000913	1226888	2	-	b1178	ycgK	predicted protein	Not in COGs	1226294	1226695	193	ATACTTTTACTCTTTAAGATGCCAGGTTTTGGCATAAGCTAACATCAATGA
NC_000913	1226892	3	-	b1178	ycgK	predicted protein	Not in COGs	1226294	1226695	197	AAACATACTTTTACTCTTTAAGATGCCAGGTTTTGGCATAAGCTAACATCA
NC_000913	1227367	4	-	b1178	ycgK	predicted protein	Not in COGs	1226294	1226695	672	TCGGGCACTGCGCTGCCCATCTCTTTAATATGTTTGGCATAGTTACTGCCA
NC_000913	1226557	7	+	b1179	ycgL	conserved protein	Function unknown	1226904	1227230	347	ATGCACTTTCTGACCTTTTTTGGCATAGAAGGTATATGTATCGTAATCGTA
NC_000913	1228020	11	+	b1181	ycgN	conserved protein	Function unknown	1228053	1228499	33	GCCGCCTGAAAGCGGCGGCAAAACTTGCATCGCTGTGCCAGACTGGTTATA
NC_000913	1228032	24	+	b1181	ycgN	conserved protein	Function unknown	1228053	1228499	21	CGGCGGCAAAACTTGCATCGCTGTGCCAGACTGGTTATAAGGTGCGTTTTA
NC_000913	1232279	60	-	b1185	dsbB	DsbB<sub>oxidised</sub>	Posttranslational modification, protein turnover, chaperones	1231723	1232253	26	TTTTGCTGCCTCCTGGTGGCGCAGCGAATGAATTGGTTTAAACTGCGCACT
NC_000913	1234128	19	+	b1187	fadR	FadR transcriptional dual regulator	Transcription	1234161	1234880	33	CTTCTTTTTGTCTGCTATCAGCGTAGTTAGCCCTCTGGTATGATGAGTCCA
NC_000913	1236508	45	-	b1188	ycgB	conserved protein	Function unknown	1234932	1236464	44	AAAAAATTCTCCGGCGACGCGGTTTTTAACAGGTGTTCTATGCTTGAAATG
NC_000913	1236748	4	+	b1189	dadA	D-amino acid dehydrogenase, small subunit	Amino acid transport and metabolism	1236794	1238092	46	TAAAAAAGCCGCATGTTGAATAATATTTTCAACTGAGTTATCAAGATGTGA
NC_000913	1241325	5	-	b1191	cvrA	YcgO CPA1 Transporter	Inorganic ion transport and metabolism	1239558	1241294	31	CAGGGCTAAGTAAAACGCTGTCTCTGCCGCTAATATGGTAGGGTTTATATA
NC_000913	1241333	5	-	b1191	cvrA	YcgO CPA1 Transporter	Inorganic ion transport and metabolism	1239558	1241294	39	TCACGCTTCAGGGCTAAGTAAAACGCTGTCTCTGCCGCTAATATGGTAGGG
NC_000913	1241589	3	-	b1191	cvrA	YcgO CPA1 Transporter	Inorganic ion transport and metabolism	1239558	1241294	295	TGCCACGTCAGAAGGCGATTATTCTCGGTAGCTTTAGCGGCAGCACGCCCA
NC_000913	1242331	3	-	b1192	ldcA	L,D-carboxypeptidase A	Defense mechanisms	1241389	1242303	28	GAATCGCCGTTGAGGTGACAACGGCACACCTAAGCGGCATGATATACATTT
NC_000913	1242383	3	-	b1192	ldcA	L,D-carboxypeptidase A	Defense mechanisms	1241389	1242303	80	CAATCAAAAAGGCAAACCATCTCAATTTCACTTCTTCTATCCTTATAGCCT
NC_000913	1242351	11	+	b1193	emtA	lytic murein transglycosylase E	Cell wall/membrane biogenesis	1242403	1243014	52	CATGGCAATTCCTTGCTGACAACAGAAACGAAATGTATATCATGCCGCTTA
NC_000913	1243901	55	+	b1195	ymgE	predicted inner membrane protein	Function unknown	1243951	1244205	50	TCAGCCGACATACGCCCAGCATCGATCCCGCCCTTGCCTATACTTAGAGCG
NC_000913	1247221	59	-	b1197	treA	periplasmic trehalase	Carbohydrate transport and metabolism	1244902	1246599	622	AATACCAGCAACTGGATGATGAATATCTACAAGCTCGCTATATTGATGTGG
NC_000913	1249409	3	-	b1199	dhaL	dihydroxyacetone kinase subunit L	Carbohydrate transport and metabolism	1248348	1248980	429	ACCTTCTTTTACCCTGGCGGATAATGAGATGGAGTTTGGCGTCGGCATTCA
NC_000913	1250379	6	-	b1200	dhaK	dihydroxyacetone kinase subunit K	Carbohydrate transport and metabolism	1248991	1250061	318	ATAAATAGAAGCAAATGTCACGCCCTGGGCCTGATGTGGTACGTTCCATGT
NC_000913	1255648	7	-	b1202	ycgV	putative adhesion and penetration protein	Cell wall/membrane biogenesis | Intracellular trafficking and secretion	1252308	1255175	473	CACAGCTGATCAAAATTGATCACGCTCCAATATGCTGGCAAGATGAAAATG
NC_000913	1257580	3	-	b1203	ychF	putative GTP-binding protein	Translation	1255944	1257035	545	GCGCTCCGCTGCGCGAAGAGGCTAAATTCTTTGGTTATACTTCGCGAGTCA
NC_000913	1258110	88	-	b1204	pth	peptidyl-tRNA hydrolase	Translation	1257152	1257736	374	ACTTAGCACTGCACCATGTGCGAAATACTGGGGCATATTAAACTGTGGTAA
NC_000913	1257961	14	+	b1205	ychH	stress-induced protein	Not in COGs	1258014	1258292	53	TTGTGATCACGCCCGCACATAACCCACTGGGTGTTGTCTATACTTTACACA
NC_000913	1260205	42	-	b1206	ychM	YchM sulfate SulP transporter	Inorganic ion transport and metabolism	1258347	1260026	179	AAATCACTGCCGAACGTGCGTACTCTGACCCTGTCAGGTATGCTGGCCGAA
NC_000913	1260423	39	-	b1206	ychM	YchM sulfate SulP transporter	Inorganic ion transport and metabolism	1258347	1260026	397	GTGACGTTGCAGGTCGTGACTGCGTACTGGTCGATGATATGATCGACACTG
NC_000913	1261116	28	-	b1207	prs	ribose-phosphate diphosphokinase	Amino acid transport and metabolism | Nucleotide transport and metabolism	1260151	1261098	18	TCATGCCTGGCCCGCACAGTTTTCGGCAGATTCTTTCCACCAATGGACGCA
NC_000913	1261176	41	-	b1207	prs	ribose-phosphate diphosphokinase	Amino acid transport and metabolism | Nucleotide transport and metabolism	1260151	1261098	78	GACAACGTCACCTTGTTCCAGACGTTGCATCGCGCTCTTTAATACACCGCC
NC_000913	1261215	29	-	b1207	prs	ribose-phosphate diphosphokinase	Amino acid transport and metabolism | Nucleotide transport and metabolism	1260151	1261098	117	ACAGAGCCATGCTTTAAGCCGGGCAAGCTGAGTTTCGGTGACAACGTCACC
NC_000913	1261399	47	-	b1207	prs	ribose-phosphate diphosphokinase	Amino acid transport and metabolism | Nucleotide transport and metabolism	1260151	1261098	301	CGTTTTCGCGAGGTTGATGCGGTGCTTTCCTGGCTGTTAGAATACGCCCCG
NC_000913	1262758	853	-	b1209	lolB	outer membrane lipoprotein, localization of lipoproteins in the outer membrane	Cell wall/membrane biogenesis	1262100	1262723	35	GACAACTTGAACATAGACGATAGCGGACGGTAACGCTAGCATTAAGGGTTA
NC_000913	1262898	82	+	b1210	hemA	glutamyl-tRNA reductase	Coenzyme transport and metabolism	1262937	1264193	39	AAAGGGGGCGCTCTCTTTTATTGATCTTACGCATCCTGTATGATGCAAGCA
NC_000913	1266405	35	+	b1214	ychA	predicted transcriptional regulator	Function unknown	1266543	1267352	138	GGCAGGCACAGTGGCTGACTGAAAAGCTGTTTGGAGTTATCATTTATATCG
NC_000913	1267129	2	+	b1215	kdsA	3-deoxy-D-manno-octulosonate 8-phosphate synthase	Cell wall/membrane biogenesis	1267388	1268242	259	AATCCGCAAATTGCTGGATACACTCAAAGCCTCGTTGATGGAAGAAAATCA
NC_000913	1268549	3	+	b4420	rdlA	antisense RNA, trans-acting regulator of ldrA		1268546	1268612	3	ATAGCCGCCTTGTTGTAATGACAACATTTTGCGGCTATTCTTGAATTGTTC
NC_000913	1268572	3	+	b4420	rdlA	antisense RNA, trans-acting regulator of ldrA		1268546	1268612	26	ACATTTTGCGGCTATTCTTGAATTGTTCTGGTTCAAGATTAGCCCCCGTTC
NC_000913	1269892	6	-	b4423	ldrC	small toxic polypeptide LdrC	Not in COGs	1269461	1269568	324	GGGGGAGATAATATAAATTCCTGCTTATTGTATTTCTTCATACTACCTGGA
NC_000913	1271318	5	+	b1217	chaB	predicted cation transport regulator	General function prediction only	1271342	1271572	24	AAAATTCTTATGTTTTGGCAAGAGTAGATATTGTTGACCACACTTAATGTT
NC_000913	1271360	12	+	b1218	chaC	predicted cation transport protein	Inorganic ion transport and metabolism	1271709	1272425	349	CTTAATGTTCAACTTTGTAAAAGGAGTCAACGATGCCGTATAAAACGAAAA
NC_000913	1272899	3	-	b1219	ychN	conserved protein	Inorganic ion transport and metabolism	1272469	1272822	77	TGGCAACTTTTGTCGTATTTTCTCGCGCTTTCAGGAAAATCCTTAAAAATG
NC_000913	1273109	6	-	b1219	ychN	conserved protein	Inorganic ion transport and metabolism	1272469	1272822	287	TTCGGGAGCCATGCCTAAATCCGGCAGACCATCATTGTTATTATCAAAGGG
NC_000913	1272972	6	+	b1220	ychO	predicted invasin	Not in COGs	1273148	1274401	176	GCGCGAGAAAATACGACAAAAGTTGCCAGTAATCGTTATTCTTTAAGGCTA
NC_000913	1277043	3	-	b1222	narX	NarX-P (his)	Signal transduction mechanisms	1275045	1276841	202	TTTATCTATCATTGATATTTATCATTACCCATAGTGAGTACAGTGACTTCA
NC_000913	1277052	2	-	b1222	narX	NarX-P (his)	Signal transduction mechanisms	1275045	1276841	211	TAAGATAACTTTATCTATCATTGATATTTATCATTACCCATAGTGAGTACA
NC_000913	1278514	155	+	b1224	narG	nitrate reductase A, alpha subunit	Energy production and conversion	1279087	1282830	573	CTGGCATTAACGGGTTCGCCAGTCGGCGCAATGAAGGTATTTTTGATTTTC
NC_000913	1283999	4	+	b1226	narJ	molybdenum cofactor assembly chaperone subunit (delta subunit) of nitrate reductase 1	Energy production and conversion	1284362	1285072	363	GGCATTCTGCCAGACGTCGAAAGCCTGCGTATTCCGGTACAGTATCTGGCG
NC_000913	1284107	2	+	b1226	narJ	molybdenum cofactor assembly chaperone subunit (delta subunit) of nitrate reductase 1	Energy production and conversion	1284362	1285072	255	GCGATGCGTCATTACAAACGTGCTGAAACCGTTGACGGTAAAGTTGATACC
NC_000913	1285290	2	+	b1228	ychS	predicted protein		1285932	1286207	642	ATCGGGATTCTGGGGATTTTTGTCGGTCACTTCTTCGGTATGCTGACGCCG
NC_000913	1286451	2	-	b4425	rttR	RttR small RNA		1286289	1286459	8	CGACTTCGAAGGTTCGAATCCTTCCCCCACCACCATCACTTTCAAAAGTCC
NC_000913	1287889	3	-	b1232	purU	formyltetrahydrofolate deformylase	Nucleotide transport and metabolism	1287005	1287847	42	TTGTGGTTCAGGTAAAAAATTTAAAAAGTGCTGCGGCCAATAATGGTTGAC
NC_000913	1287977	5	-	b1232	purU	formyltetrahydrofolate deformylase	Nucleotide transport and metabolism	1287005	1287847	130	TTGAACGTTCGCGATTTTTGAAAGAAAACGGTCAATGGTACTATATTGACG
NC_000913	1288400	24	-	b1233	ychJ	conserved protein	Function unknown	1287897	1288355	45	CCTGGAATGCAATCGTAGCCACATCGCTACTGCTCGGTTAACATAGTGCTA
NC_000913	1288329	10	+	b1234	rssA	conserved protein	General function prediction only	1288429	1289373	100	ACCTTTTCACCAGACACATAAGGGTGGCAACATAGGCTATACTCGACAGCA
NC_000913	1289400	18	+	b1235	rssB	RssB-P	Signal transduction mechanisms	1289465	1290478	65	CCGTTGGTACGCACCAACATTTGACCAGAATTTTTATCTACACTTAAGTTA
NC_000913	1289406	8	+	b1235	rssB	RssB-P	Signal transduction mechanisms	1289465	1290478	59	GTACGCACCAACATTTGACCAGAATTTTTATCTACACTTAAGTTAATTCTG
NC_000913	1290483	168	+	b1236	galU	glucose-1-phosphate uridylyltransferase	Cell wall/membrane biogenesis	1290680	1291588	197	ATGGGGAACCGGTGGTCGACTGCGCTTGATGTTGTCTGCAGAATGAGCAAA
NC_000913	1292181	333	-	b1237	hns	H-NS transcriptional dual regulator	General function prediction only	1291732	1292145	36	TTACATTCCTGGCTATTGCACAACTGAATTTAAGGCTCTATTATTACCTCA
NC_000913	1294569	6	-	b1240	ychG_1	Pseudo-Genes		1294191	1294421	148	TCAGTTAAGGATTAGTTGACCGATCCTTAAACTGAGGCACTATAACGGCTT
NC_000913	1294954	11	-	b1240	ychG_1	Pseudo-Genes		1294191	1294421	533	CACTTGGGTCTGAGCGCACCGGGCGACCGTACTGCTGCTAAGATCGAGAAA
NC_000913	1295082	7	-	b1240	ychG_1	Pseudo-Genes		1294191	1294421	661	GTCTGGCAAACGCCCTGCTGATTTGTAACGTTATTCGCTACAATGCGAACG
NC_000913	1297392	5	-	b1241	adhE	PFL-deactivase / alcohol dehydrogenase / acetaldehyde dehydrogenase	Energy production and conversion	1294669	1297344	48	GATTTTCATAGGTTAAGCAAATCATCACCGCACTGACTATACTCTCGTATT
NC_000913	1298939	2	+	b1243	oppA	OppA-oligopeptide ABC transporter substrate-binding	Amino acid transport and metabolism	1299206	1300837	267	TTTTGCAAAATGTATTGGCGAGTAAGAACCGCATTTGGTACTTTCCGGGCA
NC_000913	1302262	19	+	b1246	oppD	murein tripeptide ABC transporter	Amino acid transport and metabolism | Inorganic ion transport and metabolism	1302778	1303791	516	GGGACACTTTATGGTTCGCTTTCCGGTTATCTGGGCGGTAAAGTGGATTCG
NC_000913	1305199	6	-	b1248	yciU	predicted protein	Function unknown	1304845	1305174	25	TCGCCGAGCGACTGTTTTACTTCTTCAGTCCGTTGCTGTAAAACGTCGCCA
NC_000913	1306696	6	-	b1249	cls	cardiolipin synthase	Lipid transport and metabolism	1305209	1306669	27	TTCCCGCGTTTTTATTTGCCAGATGAATCCATATGCGTAAACTCATAACAA
NC_000913	1306925	3	-	b1249	cls	cardiolipin synthase	Lipid transport and metabolism	1305209	1306669	256	TAGATCGCAAACAATAACGAGTTACGCTGTTTGTTTAGAATGCACTTCCTG
NC_000913	1306787	27	+	b4595	yciY	conserved protein	Not in COGs	1306812	1306985	25	AACGCGGGAAAAGCACTGGTCAGCGTCGGGGGTGGGGGTATAATGACCATT
NC_000913	1308871	6	-	b1250	kch	Kch potassium VIC channel subunit	Inorganic ion transport and metabolism	1307040	1308293	578	TTTACAACTTTCCCGAACAAGGAGTTGTGCCCGTGTTGTATGTTATTTACG
NC_000913	1308916	17	-	b1251	yciI	predicted enzyme	Function unknown	1308593	1308889	27	ACATCATCTTTCCGTTGCAGATCTTCGCCCTTTCAAATAACGTACTTTACA
NC_000913	1309081	106	+	b1252	tonB	TonB protein, energy transducer, uptake of iron, cyanocobalimin, sensitivity to phages, colicins	Cell wall/membrane biogenesis	1309113	1309832	32	ATCGTCTTGCCTTATTGAATATGATTGCTATTTGCATTTAAAATCGAGACC
NC_000913	1310298	12	-	b1253	yciA	acyl-CoA thioesterase	Lipid transport and metabolism	1309872	1310270	28	CGCTGTATCTCCTCTGTTCTCCTCAGGAAAATCATAGTAGCATCGCGCCTG
NC_000913	1310654	8	-	b1253	yciA	acyl-CoA thioesterase	Lipid transport and metabolism	1309872	1310270	384	GATGAGTTTATTAAATGGAAGGTTACTGTCATTTATGCTCTATTTGCGGGA
NC_000913	1311378	4	-	b1254	yciB	predicted inner membrane protein	Cell cycle control, mitosis and meiosis	1310375	1310914	464	TTTCAGGATTAATCGGTAACGCCATTCTCGCCGGAGGCGTAATATTAATTA
NC_000913	1311467	3	+	b1256	ompW	OmpW, outer membrane protein	Cell wall/membrane biogenesis	1312044	1312682	577	TTAATCCTGAAAAAGTGGACGCCGCTGAAGCCTGCAGCAAAATTTGTTGCT
NC_000913	1314114	2	-	b1259	yciG	predicted protein	Not in COGs	1313880	1314059	55	TCGTTGCGCTTAATTTGACTAATTCTCATTAGCGACTAATTTTAATGAGTG
NC_000913	1315485	3	-	b1260	trpA	tryptophan synthase, alpha subunit	Amino acid transport and metabolism	1314440	1315246	239	CCGGACTGGATTTCCCGTCTGTCGGCCCACAACACGCGTATCTTAACAGCA
NC_000913	1315570	3	-	b1260	trpA	tryptophan synthase, alpha subunit	Amino acid transport and metabolism	1314440	1315246	324	GGTCGCGTGGGTATCTATTTCGGTATGAAAGCGCCGATGATGCAAACCGAA
NC_000913	1315842	2	-	b1260	trpA	tryptophan synthase, alpha subunit	Amino acid transport and metabolism	1314440	1315246	596	CCGCGCACTATATGCTGGGCACCGCAGCTGGCCCGCATCCTTATCCGACCA
NC_000913	1315856	3	-	b1260	trpA	tryptophan synthase, alpha subunit	Amino acid transport and metabolism	1314440	1315246	610	CGGTAGTTACGAAACCGCGCACTATATGCTGGGCACCGCAGCTGGCCCGCA
NC_000913	1316493	2	-	b1261	trpB	tryptophan synthase, beta subunit	Amino acid transport and metabolism	1315246	1316439	54	GGACTTGATTTTAATTCTGCTGTAGAGTCGCAACCGGGCATCAAAGACGCA
NC_000913	1317968	18	-	b1262	trpC	indole-3-glycerol phosphate synthase / phosphoribosylanthranilate isomerase	Amino acid transport and metabolism	1316451	1317809	159	CACCGGAAGAAAACCGTGACATTTTAACACGTTTGTTACAAGGTAAAGGCG
NC_000913	1319786	3	-	b1263	trpD	anthranilate synthase component II	Amino acid transport and metabolism	1317813	1319408	378	CCCGGCAGCCGCTACGTCGCCGATCTCACCAAAGTTGACCGTTATTCCTAT
NC_000913	1320019	5	-	b1263	trpD	anthranilate synthase component II	Amino acid transport and metabolism	1317813	1319408	611	TCACCCTATTTGGCGCGTCGCCGGAAAGCTCGCTCAAGTATGATGCCACCA
NC_000913	1320067	4	-	b1263	trpD	anthranilate synthase component II	Amino acid transport and metabolism	1317813	1319408	659	AAAAGAGTAATCCCAGCCCGTACATGTTTTTTATGCAGGATAATGATTTCA
NC_000913	1321088	4	-	b1264	trpE	anthranilate synthase component I	Amino acid transport and metabolism | Coenzyme transport and metabolism	1319408	1320970	118	GTACGCAAGTTCACGTAAAAAGGGTATCGACAATGAAAGCAATTTTCGTAC
NC_000913	1321089	4	-	b1264	trpE	anthranilate synthase component I	Amino acid transport and metabolism | Coenzyme transport and metabolism	1319408	1320970	119	AGTACGCAAGTTCACGTAAAAAGGGTATCGACAATGAAAGCAATTTTCGTA
NC_000913	1321369	5	-	b1265	trpL	trp operon leader peptide	Not in COGs	1321062	1321106	263	GAAATTTCCTCTCTTGCTGGCGCGATTGCAGCTGTGGTGTCATGGTCGGTG
NC_000913	1327246	7	-	b1271	yciK	predicted oxidoreductase	Lipid transport and metabolism | Secondary metabolites biosynthesis, transport and catabolism | General function prediction only	1326378	1327136	110	CGTCTCGCAGAGATGTTATTGCAGCGAAAGTATGACAAAGTATCCATTTTG
NC_000913	1327326	10	+	b1272	sohB	predicted inner membrane peptidase	Intracellular trafficking and secretion | Posttranslational modification, protein turnover, chaperones	1327356	1328405	30	CAATAACATCTCTGCGAGACGGCTTAACATGCCTGTTGTAAACTGTGAGCC
NC_000913	1328738	382	-	b1273	yciN	predicted protein	Not in COGs	1328441	1328692	46	CAAAGTTGCCAGTAAGGCGCTCTTGCCACCAGCGTGGTATATTTGTCTGCA
NC_000913	1328815	15	+	b1274	topA	DNA topoisomerase I	Replication, recombination and repair	1329072	1331669	257	AAGAGCGCCTTACTGGCAACTTTGGATTTTGCATGCTAATAAAGTTGCGTA
NC_000913	1328842	27	+	b1274	topA	DNA topoisomerase I	Replication, recombination and repair	1329072	1331669	230	TTTGCATGCTAATAAAGTTGCGTATCGGATTTTATCAGGTACAGTGTGACG
NC_000913	1331785	20	+	b1275	cysB	CysB-O-acetyl-L-serine transcriptional dual regulator	Transcription	1331879	1332853	94	ATTTTTTCTTCACACCTATACACTAAGGCTATAAATGATATAGTGGTTATA
NC_000913	1333114	39	+	b4522	ymiA	small predicted membrane protein	Not in COGs	1333184	1333312	70	ATTCGTAAATTCGCTGGATTTTTGACTAAAGTTTCTTTAGGATTTGTCTCA
NC_000913	1333199	3	+	b4523	yciX	predicted protein	Not in COGs	1333315	1333482	116	TGCTGATAAGTGATGGCGATTATATGAGGTTAGCAATGCCTTCTGGAAATC
NC_000913	1333805	15	+	b1276	acnA	aconitate hydratase 1	Energy production and conversion	1333855	1336530	50	ATTTGGGTTGTTATCAAATCGTTACGCGATGTTTGTGTTATCTTTAATATT
NC_000913	1337214	3	-	b1277	ribA	GTP cyclohydrolase II	Coenzyme transport and metabolism	1336594	1337184	30	CGACGCGTCGTGATTAGGTGAACCCCTTCTCGTTATGGCAAAATAAGCCAA
NC_000913	1337304	12	+	b1278	pgpB	undecaprenyl pyrophosphate phosphatase [multifunctional]	Lipid transport and metabolism	1337354	1338118	50	ACGACGCGTCGATCGTTCACGGAATGGCACAAATCTGTCAATTTTTCCTGG
NC_000913	1337730	261	+	b1279	yciS	conserved inner membrane protein	Function unknown	1338267	1338575	537	GCTGGAAAAAACACATCATATTCCGGTTGATGAGTTCTACACTTTAAAGCG
NC_000913	1339894	29	+	b1281	pyrF	orotidine-5'-phosphate-decarboxylase	Nucleotide transport and metabolism	1339945	1340682	51	GGAGAAATCGCAACTGTTAATTTTTTATTTCCACGGGTAGAATGCTCGCCG
NC_000913	1341731	8	-	b1283	osmB	OsmB osmotically inducible lipoprotein	Not in COGs	1341134	1341352	379	CGATAGTCCTGACTGACAGCTCGAAATTTGGTGCTGTACATTCATACTCCA
NC_000913	1342573	24	-	b1284	yciT	DNA-binding transcriptional regulator	Transcription | Carbohydrate transport and metabolism	1341621	1342370	203	TTGATGCCCAGCGCGTTGCCGAACGTATTGATATTGTGTTAGATATCCTTG
NC_000913	1342661	156	-	b4596	yciZ	hypothetical protein	Not in COGs	1342460	1342633	28	GTTGCTGTTAAACACTTCTCTTTTAGCGGCAATTTTTGCATTATTCATTTT
NC_000913	1345073	39	-	b1285	gmr	modulator of RNase II stability	Signal transduction mechanisms	1342781	1344766	307	AGGAAAACGGCACTGTACAAATTAAAGGTGAAACGGTTTACAAAGTGACTG
NC_000913	1346965	10	-	b1286	rnb	ribonuclease II	Transcription	1345002	1346936	29	GAGACATATTAACCTTGCCGCGTCAGACAGATTCGCGTAAAACTGTCAGCC
NC_000913	1347149	5	-	b1286	rnb	ribonuclease II	Transcription	1345002	1346936	213	CCGTCATTCTGTTGAGCGCGCTACCGTTCAGGCGATACAATGGCTGACCCG
NC_000913	1347152	9	-	b1286	rnb	ribonuclease II	Transcription	1345002	1346936	216	TGACCGTCATTCTGTTGAGCGCGCTACCGTTCAGGCGATACAATGGCTGAC
NC_000913	1348154	6	-	b1287	yciW	predicted oxidoreductase	Function unknown	1347004	1348131	23	ATCGCCGATCCGTCTTTCTCCCCTTCCCGCCTTGCGTCAGGATAACGATTT
NC_000913	1348397	5	-	b1287	yciW	predicted oxidoreductase	Function unknown	1347004	1348131	266	TGCTGGCTCATTGCGAAGCCGTTACCCCGATTCGCCGTACCGTTACTATTG
NC_000913	1348421	3	-	b1287	yciW	predicted oxidoreductase	Function unknown	1347004	1348131	290	CCGGTATCAAAGACTTCCGCAAAATGCTGGCTCATTGCGAAGCCGTTACCC
NC_000913	1348438	4	-	b1287	yciW	predicted oxidoreductase	Function unknown	1347004	1348131	307	CCGTACTCTGGCGGCCTCCGGTATCAAAGACTTCCGCAAAATGCTGGCTCA
NC_000913	1348795	4	-	b1287	yciW	predicted oxidoreductase	Function unknown	1347004	1348131	664	CATGTTCGCTGAACTGGGGAAAGTTTGGCCGAAATTTGACGGTTTCGTACA
NC_000913	1349142	10	-	b1288	fabI	enoyl-[acyl-carrier-protein] reductase	Lipid transport and metabolism	1348275	1349063	79	GACCTGGCAACTATAGCTACTCACAGCCAGGTTGATTATAATAACCGTTTA
NC_000913	1349144	10	-	b1288	fabI	enoyl-[acyl-carrier-protein] reductase	Lipid transport and metabolism	1348275	1349063	81	CGGACCTGGCAACTATAGCTACTCACAGCCAGGTTGATTATAATAACCGTT
NC_000913	1349935	4	-	b1289	ycjD	conserved protein	Function unknown	1349431	1349784	151	ATCAGGGCGAGGTTGTCGAGCGAGGCAGCACCGCGGATGTGCTGGCATCGC
NC_000913	1350037	3	-	b1289	ycjD	conserved protein	Function unknown	1349431	1349784	253	ATCTGATGCTGGAATTACAGGAAAAACAGGGCATTTCGTATATTTATGTTA
NC_000913	1350432	4	-	b1289	ycjD	conserved protein	Function unknown	1349431	1349784	648	GCTGGCGGGAATGATAGAGCCTACCAGCGGCGAGTTATTGATTGACGATCA
NC_000913	1350745	2	-	b1290	sapF	peptide uptake ABC transporter	Defense mechanisms	1349852	1350658	87	ACAGTTACCGATTGGTTGTCGTCTGGGGCCACGTTGCCCGTATGCACAACG
NC_000913	1351712	3	-	b1291	sapD	peptide uptake ABC transporter	Defense mechanisms	1350660	1351652	60	GTCGCCCCGTGGACTGTCATGCTGCCAGGTGCGGCAATTATGATTAGCGTG
NC_000913	1354061	15	-	b1293	sapB	peptide uptake ABC transporter	Defense mechanisms	1352529	1353494	567	ATTTTACCGCGCGCCTCGTGGGCCTATGACAACGAGGCTAAAATTACTGAA
NC_000913	1355282	2	-	b1294	sapA	peptide uptake ABC transporter	Amino acid transport and metabolism	1353491	1355134	148	CCGCTCTGCTCCTCGCTAAGTTGTTCTGTGAGTTATAGTTATAGAGAAATC
NC_000913	1355723	94	-	b1295	ymjA	predicted protein	Not in COGs	1355447	1355692	31	AACTATAAAAAGATGTATGACCCGGATCACGAGTGCTATCATCCGCCCTTA
NC_000913	1357357	5	-	b1296	puuP	putrescine importer	Amino acid transport and metabolism	1355826	1357211	146	GGCTTCCGTTAACGATTAAGACTGTGACGAGGAAATGAGATGATGCCGATG
NC_000913	1359076	5	+	b1298	puuD	gamma-glutamyl-gamma-aminobutyrate hydrolase	General function prediction only	1359144	1359908	68	AATGTTAAATTGAGTTTGCAAAAATGAAAACCCACTGCTAGATTGAAAAAA
NC_000913	1359392	18	+	b1299	puuR	DNA-binding transcriptional repressor	Transcription	1359935	1360492	543	CTTCCTGGTAGTCCCAGCAATGTGCAGCCGCACCTATATGGTGAAAACGGC
NC_000913	1359691	23	+	b1299	puuR	DNA-binding transcriptional repressor	Transcription	1359935	1360492	244	ACTGTCTGCGTTGTTACCTGAATGTAGCAACTTTTGGGTAAACTCTCTACA
NC_000913	1366093	6	-	b1303	pspF	PspF transcriptional dual regulator	Transcription | Signal transduction mechanisms	1364959	1365936	157	TTGGCATTCACGATGTCGGCAAAGCGAGAAAAAATACCCATAATGTTGTCC
NC_000913	1366062	18	+	b1304	pspA	regulatory protein for the phage shock protein operon	Transcription | Signal transduction mechanisms	1366103	1366771	41	TTATAAATCAAAAAGATAAAAAATTGGCACGCAAATTGTATTAACAGTTCA
NC_000913	1366780	8	+	b1305	pspB	stimulates PspC-mediated transcriptional activation of the psp operon, antitoxin of a PspC-PspB toxin-antitoxin pair	Not in COGs	1366825	1367049	45	CTGGCACAATTAAAAGCCAAAATGAAGCAAGACAATCAATAATAACATCCA
NC_000913	1367686	5	+	b1308	pspE	thiosulfate sulfurtransferase	Inorganic ion transport and metabolism	1367713	1368027	27	TGAGGGGAGTTTCGCAAAAATTGTTAAATCTCAGGCGTATAATGGATGGCA
NC_000913	1371186	5	+	b1311	ycjO	YcjN/YcjO/YcjP ABC transporter	Carbohydrate transport and metabolism	1371246	1372127	60	GTGCATAACGTCACCGTGGGTAAAGCCGATCTCTCTACTACGCTGCAAGCG
NC_000913	1382013	410	-	b1320	ycjW	predicted DNA-binding transcriptional regulator, LacI type	Transcription	1380987	1381985	28	ATCAACTGCCCGTGTTGTCATCGACCGGCGAACTCCATAAGATGTGCAGCA
NC_000913	1381942	8	+	b1321	ycjX	conserved protein	General function prediction only	1382141	1383538	199	CCGGGGAGATATTAGTTTGCTTATTCAGCACGCGTGATACGGTGGATTTTG
NC_000913	1381977	7	+	b1321	ycjX	conserved protein	General function prediction only	1382141	1383538	164	GATACGGTGGATTTTGATACGCCTGCAACCCTGGCAATATCATAAATAGTA
NC_000913	1384333	2	+	b1323	tyrR	TyrR transcriptional dual regulator	Transcription | Amino acid transport and metabolism	1384744	1386285	411	TGGGGTATTACAGCCGTTTGCGTCTGTTTAAGCTGGTATTGCTGAATATCG
NC_000913	1384715	4	+	b1323	tyrR	TyrR transcriptional dual regulator	Transcription | Amino acid transport and metabolism	1384744	1386285	29	TTGTTGACAGAAACCTTCCTGCTATCCAAATAGTGTCATATCATCATATTA
NC_000913	1386868	65	-	b1324	tpx	lipid hydroperoxide peroxidase	Posttranslational modification, protein turnover, chaperones	1386329	1386835	33	AGCGCAAATAGCGTTTGCTGTGTTATTGACAGTTAGCATAAACTAGGTGTG
NC_000913	1386896	2	+	b1325	ycjG	L-Ala-D/L-Glu epimerase	Cell wall/membrane biogenesis | General function prediction only	1386954	1387919	58	CCTGTTTACATATAGTTAACGTCACACCTAGTTTATGCTAACTGTCAATAA
NC_000913	1388705	20	-	b1326	mpaA	murein peptide amidase A	Amino acid transport and metabolism	1387894	1388682	23	AACTAATAAAATGCAAACAACTTCCGGCAAAAAAGTGATACAAGATCGATG
NC_000913	1390556	10	-	b1327	ycjY	predicted hydrolase	General function prediction only	1388957	1389889	667	GAAGATACAAATTAATTGCCTGATGATCTATTAATTGTGACACTGACGTTG
NC_000913	1390762	6	+	b1329	mppA	periplasmic murein tripeptide binding protein	Amino acid transport and metabolism	1391251	1392864	489	ATGCTGCAATTGATGGGCATGGATTGGCGTATCTACCTTATGATCAGGTTG
NC_000913	1393997	73	-	b1330	ynaI	conserved inner membrane protein	Cell wall/membrane biogenesis	1392915	1393946	51	CTTCCCTGACTATTGATGATCTGAATGAATTGTCGCGGTAAAATAGCCCCG
NC_000913	1393945	5	+	b1331	insH-4	IS5 transposase and trans-activator	Replication, recombination and repair	1394100	1395116	155	CGAAAATAATGACCAGATTAAGCGCATTATTTGTAAACAGTTCAGCGATCA
NC_000913	1395353	7	+	b1332	ynaJ	predicted inner membrane protein	Not in COGs	1395389	1395646	36	TGAGGTTTTCAGAGCAGACAACGGTGAAATGTCATGGTATTGTTACGTTTA
NC_000913	1396683	126	-	b1333	uspE	universal stress protein with a role cellular motility	Signal transduction mechanisms	1395696	1396646	37	AGAAGGTTCATCACTGTTTCATTCACCAGATATGGGTTAATCTTTTAATTA
NC_000913	1397576	65	-	b1334	fnr	FNR transcriptional dual regulator	Signal transduction mechanisms	1396798	1397550	26	AAGGTTTGCTTAGACTTACTTGCTCCCTAAAAAGATGTTAAAATTGACAAA
NC_000913	1398309	28	-	b1335	ogt	Ogt	Replication, recombination and repair	1397745	1398260	49	TCTTTTTGGTGGTATGGCTGCTGATGTTGCTGGCGTGGTATCTTGTCGGTC
NC_000913	1403211	3	-	b1338	abgA	p-aminobenzoyl-glutamate hydrolase subunit A	General function prediction only	1401279	1402589	622	AATTTCTCAAAAGTAAATTCGTGGTCGTACGGTCCCTGATAATAGGTATTG
NC_000913	1403834	5	-	b4426	isrA	IsrA small RNA		1403676	1403833	1	CTTATGCATGATTATTCATTCACGATATTAATAATGTAACTTATATTTTCG
NC_000913	1403978	33	+	b1340	ydaL	conserved protein	Function unknown	1404003	1404566	25	AAATTTGGGTAATACGTTGTTGGACCGACCCGGTCTGGTTATCATATCGCG
NC_000913	1405892	28	-	b1341	ydaM	diguanylate cyclase, transcriptional modulator	Signal transduction mechanisms	1404587	1405819	73	TTCCGTATACAAACCGTGTGAAGTGTTAAATAGCGTCTATCATTATCAGAA
NC_000913	1406051	49	+	b1342	ydaN	predicted Zn(II) transporter	Inorganic ion transport and metabolism	1406074	1407057	23	TGGGGTGATGAGATGTTGCGTAACAGGGCCAGAAGGCTAGACTACAAAATA
NC_000913	1407153	41	+	b4699	fnrS	FnrS small regulatory RNA		1407153	1407271	0	TTTGAGCGAAGTCAATAAACTCTCTACCCATTCAGGGCAATATCTCTCTTG
NC_000913	1407501	126	+	b1343	dbpA	ATP-dependent RNA helicase, specific for 23S rRNA	Translation | Transcription | Replication, recombination and repair	1407535	1408908	34	ACCGATTAAATTGTCGCATCGTGAGCGTAGATCTGCGAGGATACGCGCCTG
NC_000913	1410083	8	-	b1344	ttcA	predicted C32 tRNA thiolase	Cell cycle control, mitosis and meiosis	1409037	1409972	111	CCAGCCAAATGGGGCATGAAACTGCGCAGATGGTGTATGAAATTTACGGTA
NC_000913	1410086	15	-	b1344	ttcA	predicted C32 tRNA thiolase	Cell cycle control, mitosis and meiosis	1409037	1409972	114	TAGCCAGCCAAATGGGGCATGAAACTGCGCAGATGGTGTATGAAATTTACG
NC_000913	1412561	7	-	b1348	lar	restriction alleviation and modification enhancement	Not in COGs	1411757	1411951	610	AGGAAACTGTGACACTATGAGTTTTGTCAGTGCGATCGTACAGTGTTCACA
NC_000913	1417782	8	-	b1355	ydaG	Rac prophage, small protein	Not in COGs	1417346	1417480	302	AATCTGAACGGAAAAGCCAGAACATCACAAAAACTGGAACTTAAACTTATA
NC_000913	1418057	4	-	b1355	ydaG	Rac prophage, small protein	Not in COGs	1417346	1417480	577	TAAACTTCCAGAATTATGGCGTTTCTTTTCTGATGTTGTTGGTCCAGAGCA
NC_000913	1418100	6	-	b1355	ydaG	Rac prophage, small protein	Not in COGs	1417346	1417480	620	CATCAATTTATGACTGGATTAAGAAAGGCTCTATAAGTAAAGATAAACTTC
NC_000913	1418265	12	-	b1356	racR	hypothetical protein, predicted DNA-binding transcriptional regulator	Not in COGs	1417789	1418265	0	AGTAAGGGTAGGGATTGCCTAATGTAATGCGCATAGGAGAATATTAAGCAA
NC_000913	1426777	18	-	b1370	insH-5	IS5 transposase and trans-activator	Replication, recombination and repair	1425770	1426750	27	TTCCCCTTGGGAAGGTGCGAACAAGTTCCTGATATGAGATCATCATATTCA
NC_000913	1426760	5	+	b1371	lomR_2	Rac prophage, predicted protein, C-ter fragment, Interrupted-Genes		1426838	1427008	78	GTGCTGAATTCACTATCGGCGAAGGTGAGTTGATGGCTCATGATGTCCCTC
NC_000913	1431722	10	-	b1374	pinR	Rac prophage, predicted site-specific recombinase	Replication, recombination and repair	1431108	1431698	24	ATGCACAAAAATAATCATAATTATTTTCTGAGATGCATTATGATATGAACA
NC_000913	1432606	113	-	b1375	ynaE	Rac prophage, predicted DNA-binding transcriptional regulator	Not in COGs	1432015	1432281	325	AAACTGTTATCTATGTATACTTTTAAACCCAATCCGTGTAGAGTCTCTGCA
NC_000913	1433665	79	-	b1376	uspF	nucleotide binding filament protein	Signal transduction mechanisms	1433209	1433643	22	GTGAACTCCGTCATTACACAAAAAGTGTCATCTGGCGTTACACTTTATGCG
NC_000913	1439047	247	+	b4529	ydbJ	predicted protein	General function prediction only	1439082	1439348	35	GCGCAGGACAGCTCTCGACGCCGCCCTCTGTGCTGCCTATTATTTATGGCG
NC_000913	1439801	7	-	b1379	hslJ	heat shock protein HslJ	Posttranslational modification, protein turnover, chaperones	1439345	1439767	34	GAGCTGATTCAGATAATCCCCAATGACCTTTCATCCTCTATTCTTAAAATA
NC_000913	1441534	2	-	b1380	ldhA	D-lactate dehydrogenase	Energy production and conversion | Coenzyme transport and metabolism | General function prediction only	1439878	1440867	667	CCCTTTCAGCTGGCCTTGAAATTTAACTTTTTCGCCCTGATAACGCAGTTG
NC_000913	1440987	11	+	b1381	ydbH	predicted protein	Not in COGs	1441075	1443714	88	TTGAAAGCTATGGCGATATTGAAAAATTCATCAACAACTATGCTTAGTGTA
NC_000913	1441032	9	+	b1381	ydbH	predicted protein	Not in COGs	1441075	1443714	43	AGTGTAGGCGCAACCTTCAACTGAACGGTTAAACATGCCACAATACCCGTA
NC_000913	1459553	3	+	b1398	paaK	phenylacetate-CoA ligase	Coenzyme transport and metabolism	1460149	1461462	596	AATCCTCAGGCATTCTGGCTGAGGAGATTGTTCCGGTTGTGTTGAAAAACA
NC_000913	1461300	12	+	b1399	paaX	PaaX DNA binding transcriptional repressor	Transcription	1461563	1462513	263	CTTGATTCACTTTCTGTGAAAGTGGAGTTGAAAGAAAGTAGCCTGACATTG
NC_000913	1461534	21	+	b1399	paaX	PaaX DNA binding transcriptional repressor	Transcription	1461563	1462513	29	GGTAAAGCGCCAGGGCCAGAAGTCGATACGACCTGTGCTATGATTCATAAA
NC_000913	1475623	8	+	b1408	ynbA	putative diacylglycerol cholinephosphotransferase	Lipid transport and metabolism	1475645	1476250	22	ACGGCGTGTTGCGATATCTCCGTCAGGGGAATTGATGCACCATAGCGCAAA
NC_000913	1476648	2	+	b1410	ynbC	predicted hydrolase	Lipid transport and metabolism	1477162	1478919	514	ATATTAGCCACCGGGCAAGTTTTAGTGGGTGACCCCTCTGGTTTTCTGCAT
NC_000913	1478474	2	+	b1411	ynbD	predicted phosphatase, inner membrane protein	Signal transduction mechanisms	1478933	1480225	459	TGTACTGGATGCGCTGGCAAACGAGCCTGCCGTAAGCGATATTTTGTTACG
NC_000913	1480842	7	+	b1413	hrpA	ATP-dependent helicase	Replication, recombination and repair	1481142	1484987	300	TTCGCGCCATTGTTCAACAAAATAATCGGACAACTGATTAGACTGAGAGTA
NC_000913	1480853	4	+	b1413	hrpA	ATP-dependent helicase	Replication, recombination and repair	1481142	1484987	289	GTTCAACAAAATAATCGGACAACTGATTAGACTGAGAGTACCCTGCCAGGA
NC_000913	1485228	45	+	b1414	ydcF	conserved protein	Function unknown	1485259	1486059	31	ATACGATTTCCTCCTTTCAGAGTGCTCCGCTTCTCACTATTATCTCACGCA
NC_000913	1486217	83	+	b1415	aldA	aldehyde dehydrogenase A, NAD-linked	Energy production and conversion	1486256	1487695	39	TGTCCTTTCACGATTCCGTCTCTCTGATGATTGATGTTAATTAACAATGTA
NC_000913	1488190	4	-	b1416	gapC_2	Interrupted-Genes		1487737	1487988	202	CGGGATAGAAGTCGGCACGATGACGACCATTCATGCCTATACTGGCACCCA
NC_000913	1488662	5	-	b1416	gapC_2	Interrupted-Genes		1487737	1487988	674	TTGGTCGTATCGGTCGACTGGTGTTGGGTCGATTACTTGAAGTCAAAAGCA
NC_000913	1488674	5	-	b1416	gapC_2	Interrupted-Genes		1487737	1487988	686	GTATTAACGGTTTTGGTCGTATCGGTCGACTGGTGTTGGGTCGATTACTTG
NC_000913	1488678	8	-	b1416	gapC_2	Interrupted-Genes		1487737	1487988	690	GTTGGTATTAACGGTTTTGGTCGTATCGGTCGACTGGTGTTGGGTCGATTA
NC_000913	1488777	206	-	b1417	gapC_1	Interrupted-Genes		1487985	1488737	40	CTGTGAGAATGGAGATTGCCCATCCCGCCATCCTGGTCTAAGCTTGGAAAG
NC_000913	1489298	25	+	b1419	ydcA	hypothetical protein	Not in COGs	1489701	1489874	403	GGGGCAACCCGTGGTTTGCGTTTGGTTTGACGATGCCTTACGCTTCAGAGG
NC_000913	1490137	3	-	b4428	hokB	small toxic membrane polypeptide	Not in COGs	1489946	1490095	42	CCCGACCGATATTTCTATCAACCGAGGCCAACGAATGAACCTAGCAATTCA
NC_000913	1490241	64	-	b1420	mokB	regulatory peptide whose translation enables hokB expression	Not in COGs	1489986	1490153	88	TTCGTGAAGTGATTATTTTCGTCCCTAAGGAAACCTCATAGGATGCCTGCG
NC_000913	1489908	4	+	b1421	trg	MCP-III	Signal transduction mechanisms | Cell motility	1490494	1492134	586	AAACATGCACTAACTGAAGTGTAAAAGGGGTGCCATGAGAAAATGAATCTG
NC_000913	1493095	38	-	b1422	ydcI	putative transcriptional regulator LysR-type	Transcription	1492172	1493095	0	ATCAAACAACTTCACTTGTCAGCGACACCGCTTCGTTTTTAACATCGCTTA
NC_000913	1494239	2	+	b1424	mdoD	glucan biosynthesis protein D	Inorganic ion transport and metabolism	1494880	1496535	641	AGCGTGGCGTGGCATTAACGCCGAAAGGGCGACAACTGTATGATGATCTTC
NC_000913	1496942	2	+	b1427	rimL	ribosomal-protein-L12-serine acetyltransferase	Translation	1496962	1497501	20	AGGTGTAAACTTTCCTAAGCCGCCAGCCAGGCGGCTTTTTTAACAACTGCA
NC_000913	1498490	4	-	b1428	ydcK	predicted enzyme	Cell wall/membrane biogenesis	1497493	1498473	17	TTTCTCGAGCATAGCCAGAGCCGCAGAATTTGCTACGGTTATAGTAAGTCA
NC_000913	1498507	5	+	b1429	tehA	TehA TDT transporter	Inorganic ion transport and metabolism	1498597	1499589	90	AGACGATATTTGCGCATAGCGTTTTCCCACAGGTGACTTACTATAACCGTA
NC_000913	1500452	2	+	b1431	ydcL	predicted lipoprotein	Not in COGs	1500481	1501149	29	ACACTTTTTTTGCCACAACACGAAGCGGCGCTTTTTGCTATAACTTAGAAA
NC_000913	1502155	2	-	b4531	yncK_2	Interrupted-Genes		1501386	1501673	482	AGGGTGAACCGGAGTTGATACTTCACTTTCTGTCTGAATACTGATGTACCA
NC_000913	1501325	28	+	b1432	ydcM	predicted transposase	Replication, recombination and repair	1501681	1502889	356	GCGGATGACGGATATTGGCGCACCTCCGCAGCTACTGGCAAAATAGCCAGG
NC_000913	1501681	14	+	b1432	ydcM	predicted transposase	Replication, recombination and repair	1501681	1502889	0	CACGCCGGATATCGGTTTCTTTTTTCACAGACCAAAGTATCATTTGACCTG
NC_000913	1504127	12	-	b1433	ydcO	predicted benzoate transporter	Secondary metabolites biosynthesis, transport and catabolism	1502929	1504104	23	CGGAAGTTTATCACTTGTGCGTTATAACGGACAAATGCTACGGTGCCTGTA
NC_000913	1504182	48	+	b1434	ydcN	predicted DNA-binding transcriptional regulator	Transcription	1504196	1504732	14	GCACCGTAGCATTTGTCCGTTATAACGCACAAGTGATAAACTTCCGTTTTG
NC_000913	1504534	17	+	b1435	ydcP	predicted peptidase	Posttranslational modification, protein turnover, chaperones	1504805	1506766	271	CTCTGCTTTGAACACTTCTCGATTCAGATGGCATCTGGTGCAATAAGCGAA
NC_000913	1504781	24	+	b1435	ydcP	predicted peptidase	Posttranslational modification, protein turnover, chaperones	1504805	1506766	24	AAGCGGGAAAACTATTTCGCAACGTCGCGCTTGTGGCTAAAATAGCCGCCA
NC_000913	1508002	3	+	b1439	ydcR	fused predicted DNA-binding transcriptional regulator and predicted amino transferase	Transcription | Amino acid transport and metabolism	1508027	1509433	25	CAGTTAACGAAAAGTTGTCATTTTTAACAACTGATATAGACTGCCGAATCA
NC_000913	1510242	2	+	b1441	ydcT	YdcS/YdcT/YdcV/YdcU ABC transporter	Amino acid transport and metabolism	1510841	1511854	599	TGCCGGACGGCAAGAGCAATAAAGGCCGCGTTCAGGCTTATGATGGCCCTA
NC_000913	1515241	56	-	b4598	yncL	small predicted membrane protein	Not in COGs	1515123	1515218	23	TCAGAATGAGTATTATTGCGGATTTTCTTAACCCGTACTATACACATAGGG
NC_000913	1515384	37	+	b1445	ydcX	predicted inner membrane protein	Not in COGs	1515413	1515586	29	ACTGGTGAAAAAACTTGATGCACGTCAAAAAATGACGCATATTTGCGCGCG
NC_000913	1516897	12	-	b1448	yncA	predicted acyltransferase with acyl-CoA N-acyltransferase domain	Cell wall/membrane biogenesis	1516352	1516870	27	CATCGAGGAATCCGTTGCTTCGGGCTGTTTTCGATAGTATTGATAACATCA
NC_000913	1517354	9	-	b1448	yncA	predicted acyltransferase with acyl-CoA N-acyltransferase domain	Cell wall/membrane biogenesis	1516352	1516870	484	ATCGCCAAGTTTCACCAGATCATCACCACTGGATATGTCATAGTCTTGCCA
NC_000913	1516524	2	+	b1449	yncB	predicted oxidoreductase, Zn-dependent and NAD(P)-binding	General function prediction only	1517051	1518088	527	ACTGGTGGAGATGCAGCGAGGCCTGATTTTGCGATTCGATCCCGGCGACCA
NC_000913	1518158	8	+	b1450	mcbR	McbR transcriptional repressor	Transcription	1518286	1518951	128	GCCGCCATAAAAATCCAGGCAAAAAGCTTATTTTCAGCTTTAATTAACTAA
NC_000913	1521118	11	-	b1451	yncD	probable TonB-dependent receptor	Inorganic ion transport and metabolism	1518987	1521089	29	ATTGTGCCGTTTCATTTTCCATAAATTTACAATTTCATTACCATGACGGCG
NC_000913	1521251	489	+	b1452	yncE	conserved protein	Function unknown	1521331	1522392	80	CGGCAAGAAATGCTCCACATTTGAGAAAATAATGATTACCATTCCCATTTA
NC_000913	1524315	33	-	b1453	ansP	AnsP L-asparagine APC Transporter	Amino acid transport and metabolism	1522505	1524004	311	CTGACATCAACGAACTGATAAGGAATATCAGCCAGTGTTAGCATCAGCTCA
NC_000913	1524249	2	+	b1454	yncG	predicted enzyme	Posttranslational modification, protein turnover, chaperones	1524271	1524888	22	AATGACAAATCCTTTTGCTGGTTAACCTGTGTACTGTCCTACACTTAATCT
NC_000913	1531016	4	+	b1461	pptA	probable 4-oxalocrotonate tautomerase (4-OT) monomer	General function prediction only	1531076	1531309	60	GGCTTTCGTAATCTTGCCCTGGGCATTATTGTCGTATAAACGCTTTACCGG
NC_000913	1531924	6	-	b1462	yddH	conserved protein	General function prediction only	1531306	1531875	49	CGGACATGCATCACGTTCGCAAATCGCCAATCCCGTTAATTTCGTTACTTA
NC_000913	1533902	192	-	b1464	yddE	conserved protein	General function prediction only	1532989	1533882	20	TGGCCGGATAGCCCTTCGCTCTCCGGCCACTTGCAGGCTATGATAGTTCTC
NC_000913	1551922	3	-	b1478	adhP	ethanol dehydrogenase	General function prediction only	1550852	1551862	60	ACCGGGCTATTTCCCTCTCCCTTTTTCAGATCTCATCCATACTGGGTAGTG
NC_000913	1552186	5	-	b1478	adhP	ethanol dehydrogenase	General function prediction only	1550852	1551862	324	GCTGATGTCGGCAAGTGAAACGCTGGCGCAGTATTCACCATTGGTGCTGAA
NC_000913	1552524	4	-	b1478	adhP	ethanol dehydrogenase	General function prediction only	1550852	1551862	662	CTGCTGGATGTGGTGCGCAATGTAAAACCAGATATTCTGATTGGCGTCTCA
NC_000913	1552525	4	-	b1478	adhP	ethanol dehydrogenase	General function prediction only	1550852	1551862	663	ACTGCTGGATGTGGTGCGCAATGTAAAACCAGATATTCTGATTGGCGTCTC
NC_000913	1552529	7	-	b1478	adhP	ethanol dehydrogenase	General function prediction only	1550852	1551862	667	TGTCACTGCTGGATGTGGTGCGCAATGTAAAACCAGATATTCTGATTGGCG
NC_000913	1553763	50	-	b1479	maeA	malate dehydrogenase, NAD-requiring	Energy production and conversion	1551996	1553693	70	ATTGCCTGCGCAATGGTGTTTTTGTTTTTATCTGCTTTATACTTGAGGCCG
NC_000913	1554071	20	-	b1480	sra	30S ribosomal subunit protein S22	Not in COGs	1553850	1553987	84	TATGTGGTCAGTGGCCAGCACCCTACGCTTTAAGGTGCTATGCTTGATCGG
NC_000913	1554621	3	+	b1482	osmC	osmotically inducible peroxidase OsmC	Posttranslational modification, protein turnover, chaperones	1554649	1555080	28	TTCGGAATATCCTGCTTATCCTCGTGCTGTTTCTCACGTAGTCTATAATTT
NC_000913	1556274	9	-	b1483	ddpF	YddO	Amino acid transport and metabolism | Inorganic ion transport and metabolism	1555136	1556062	212	GTGACGGCAGACGTTATCCATCATCCCCGGCATCCGTATACCATTGGTTTG
NC_000913	1556669	10	-	b1483	ddpF	YddO	Amino acid transport and metabolism | Inorganic ion transport and metabolism	1555136	1556062	607	CACGTCGAATAGGTCTTCAGATGATGGACGTGATCCGCCATCATCAACCAA
NC_000913	1558189	2	-	b1485	ddpC	YddQ	Amino acid transport and metabolism | Inorganic ion transport and metabolism	1557038	1557934	255	GCCCGGGCCAGCGGCTTGCCCGGCTGGTATATCGTTTTATGTTATGCGCTA
NC_000913	1564019	7	-	b1489	dosP	c-di-GMP phosphodiesterase, heme-regulated	Signal transduction mechanisms	1561358	1563757	262	AGTAGTGATTATGTTTTCCGCTACGGGGGCGATGAATTTATCATTGTTTTG
NC_000913	1565293	2	-	b1490	dosC	diguanylate cyclase	Signal transduction mechanisms	1563782	1565164	129	AATTACGATGGGCTATACTCTTCTGAAGAACAGTAGCGTAGATTGAAACTG
NC_000913	1566874	30	-	b1491	yddW	predicted lipoprotein	Function unknown	1565528	1566847	27	CGTGCTTGCTGTCGTATTGACTTAACGGGGATAAGTACGAGAATGAGCGCA
NC_000913	1570097	6	-	b1493	gadB	glutamate decarboxylase B subunit	Amino acid transport and metabolism	1568669	1570069	28	ACGAGTCCTTTGCACTTGCTTACTTTATCGATAAATCCTACTTTTTTAATG
NC_000913	1590504	25	-	b1508	hipB	HipB transcriptional repressor complex	Transcription	1590200	1590466	38	AGATGTGTTTCCAGATTGACTTATCCTCACTAAAGGATAAAACTTATAATA
NC_000913	1592595	2	-	b1509	ydeU	conserved protein		1590689	1592089	506	GGCAGAGGAAATATTGCCAATGACGGTCTGTTAACGCTAAAAAACGTGACT
NC_000913	1599272	3	-	b1512	lsrR	LsrR transcriptional repressor	Transcription	1598312	1599265	7	GCAAGAACTGAACAATTGCATTAAAGATTTAAATATGTTCAAAGTGAAGAA
NC_000913	1605347	26	+	b1519	tam	trans-aconitate methyltransferase	General function prediction only	1605370	1606128	23	ATGGTTTGATGCCGTGAGGCGAATTTATCAATTTTATCTACAATTGGGGTA
NC_000913	1607071	26	-	b1520	yneE	conserved inner membrane protein	Function unknown	1606132	1607046	25	ATTTGTAAGTAGCGTCTTGAGAATGTGATCGTAATCACGTTTAATAGGGCG
NC_000913	1609908	33	-	b1522	yneF	predicted diguanylate cyclase	Signal transduction mechanisms	1608931	1609878	30	AGGGTACCTTTATTTGCCGCCGCTGTCAGCGAACATGCTATCTTGGTTCGG
NC_000913	1612751	5	-	b1525	sad	succinate semialdehyde dehydrogenase, NAD (+)-dependent	Energy production and conversion	1611339	1612727	24	CTTAATATTATTCATTTTAAAGCAAGAGTAAATCTGCGTATCTTCATACCA
NC_000913	1612869	3	-	b1525	sad	succinate semialdehyde dehydrogenase, NAD (+)-dependent	Energy production and conversion	1611339	1612727	142	TTCGACGGCACGCGATGCACTTTTGCTGCAGCCTGGGTTATGCTGCCAGCT
NC_000913	1612338	3	+	b1526	yneJ	predicted DNA-binding transcriptional regulator, LysR-type	Transcription	1612828	1613709	490	GCGCCACGCATCACCTGCCATAACGGAAAATTCCACGGCATAATCGCCAGA
NC_000913	1612804	6	+	b1526	yneJ	predicted DNA-binding transcriptional regulator, LysR-type	Transcription	1612828	1613709	24	TATGAAGATACGCAGATTTACTCTTGCTTTAAAATGAATAATATTAAGCCA
NC_000913	1613224	2	+	b1527	yneK	predicted protein	Not in COGs	1613787	1614902	563	CCAAAATTCAGTTTTCACTTTCCACCGGCCCTTCCGGCACTATGCTGGATG
NC_000913	1613227	2	+	b1527	yneK	predicted protein	Not in COGs	1613787	1614902	560	AAATTCAGTTTTCACTTTCCACCGGCCCTTCCGGCACTATGCTGGATGGTG
NC_000913	1615019	8	+	b1528	ydeA	YdeA MFS transporter	Carbohydrate transport and metabolism	1615052	1616242	33	AGATCACAAATGCATTGTATTCACATCATTAACCGTTTTAAGATCATTTCA
NC_000913	1617018	3	-	b1529	marC	predicted transporter	Intracellular trafficking and secretion	1616267	1616932	86	ACCGATGCCACGTTTTGCTAAATCGGTTCAAGTTTTGTTCAATGCGATGCA
NC_000913	1617621	2	-	b1529	marC	predicted transporter	Intracellular trafficking and secretion	1616267	1616932	689	GGCGATTCCAGGTTGTCCTCGATCCAGTCCAAAATGCTATGAATGGTAATA
NC_000913	1619314	13	+	b1534	ydeE	YdeE MFS transporter	Carbohydrate transport and metabolism	1619356	1620543	42	CGCAAATAAGTCGCTATACTTCGGATTTTTGCCATGCTATTTCTTTACATC
NC_000913	1620611	34	+	b4599	yneM	small membrane protein	Not in COGs	1620670	1620765	59	AAAGATTTAATTCAGCCTTCGTTTAGGTTACCTCTGCTAATATCTTTCTCA
NC_000913	1620938	3693	-	b4698	mgrR	MgrR small regulatory RNA		1620841	1620938	0	TTTAAGCTCCGTTTAACATTCATTGAGAAAACTGATGCTACTGTGTCAACG
NC_000913	1621901	5	-	b1535	ydeH	diguanylate cyclase	Signal transduction mechanisms	1620984	1621874	27	CTATGAAAATATTGACGTAATTTTGCTTTTCTCTCGTTAGAATAGCGCGCA
NC_000913	1625426	169	-	b1538	dcp	dipeptidyl carboxypeptidase II	Amino acid transport and metabolism	1623359	1625404	22	ACTGGATTGCAAGATTGCACTCCGTTATCAGTAAGCCTACGCTATGGAACA
NC_000913	1625451	32	+	b1539	ydfG	3-hydroxy acid dehydrogenase monomer	General function prediction only	1625541	1626287	90	TCATTTTCTTCTCCTGAACGCGAGGTGTTCCATAGCGTAGGCTTACTGATA
NC_000913	1625515	49	+	b1539	ydfG	3-hydroxy acid dehydrogenase monomer	General function prediction only	1625541	1626287	26	TTGCAATCCAGTATTACCCGCTCTTAAGCATCCCGTGCTATGTTATTGACA
NC_000913	1626350	158	+	b1540	ydfH	predicted DNA-binding transcriptional regulator	Transcription	1626376	1627062	26	GCGTAACTGCCGGGTTATTGCTTGTCACAAAAAAGTGGTAGACTCATGCAG
NC_000913	1627192	41	+	b1541	ydfZ	conserved protein	Not in COGs	1627239	1627442	47	GCTTGATCAAAAACAAAAAATATTTCACTCGACAGGAGTATTTATATTGCG
NC_000913	1629566	2	-	b1542	ydfI	predicted mannonate dehydrogenase	Carbohydrate transport and metabolism	1627477	1628937	629	ATTCAGACTTTCCTTGCAGGCTATTTAGTGCAGACGTTATTGTTTAACAAA
NC_000913	1630409	16	+	b1544	ydfK	Qin prophage, predicted DNA-binding transcriptional regulator	Not in COGs	1631063	1631329	654	GTTTTTTCAGATAGTTGCATTTTTTTAAAAAGCATCCTAAGTTCGATCTCA
NC_000913	1630738	24	+	b1544	ydfK	Qin prophage, predicted DNA-binding transcriptional regulator	Not in COGs	1631063	1631329	325	AAACTGTTATCTATGTATACTTTTAAACCCAATCCGTGTAGAGTCTCTACA
NC_000913	1631622	6	+	b1545	pinQ	Qin prophage, predicted site-specific recombinase	Replication, recombination and repair	1631646	1632236	24	ATGCACAAAAATAATCATAATTATTTTCTGAGATGCATTATGATATGAACA
NC_000913	1631646	6	+	b1545	pinQ	Qin prophage, predicted site-specific recombinase	Replication, recombination and repair	1631646	1632236	0	TTTCTGAGATGCATTATGATATGAACACCAATTTCGTATAGAGTCTCACTA
NC_000913	1634754	2	+	b4533	ynfO	Qin prophage, predicted protein	Not in COGs	1634780	1635013	26	AATTGATCTGCATCAACTTAACGTAAAAACAACTTCAGACAATACAAATCA
NC_000913	1638543	2	-	b1555	ydfR	Qin prophage, predicted protein	Not in COGs	1638078	1638389	154	AGTTAACAACAGGTGTTGCCTATGGCACATCGGCGGGTAATGCTGGTTTCT
NC_000913	1639739	34	-	b1557	cspB	Qin prophage, cold shock protein, predicted DNA-binding transcriptional regulator	Transcription	1639363	1639578	161	TGTCTAAAATAAACATTGCTTCATATGTTCAACTATGCGTTAATGATTGCG
NC_000913	1639855	3	+	b1558	cspF	Qin prophage, cold shock protein	Transcription	1639879	1640091	24	CCCCATCAAAAAACTATAGCTTTCTTCAGGAACGTGTGTATAGTGCGCCAA
NC_000913	1642654	460	-	b1560	ydfU	Qin prophage, predicted protein	Not in COGs	1641279	1642328	326	GCTGGCTTTTCTGCTTTTTCAGGAGAATAAACTCATCTACAATCTTGCGCG
NC_000913	1644097	4	-	b1564	relB	RelB Qin prophage, antitoxin of the RelE-RelB toxin-antitoxin system and DNA binding transcriptional repressor	Replication, recombination and repair	1643657	1643896	201	GTTGAGTTGTGCATATGTAGCCTGACCGTCACAAAGTATATGGTGTCTGTA
NC_000913	1644263	4	-	b1564	relB	RelB Qin prophage, antitoxin of the RelE-RelB toxin-antitoxin system and DNA binding transcriptional repressor	Replication, recombination and repair	1643657	1643896	367	CAGAAAGTAAAGCTTGTTGACAGGGGTAAACGTTCGGCAATAATTTTCTGC
NC_000913	1644332	2	-	b1564	relB	RelB Qin prophage, antitoxin of the RelE-RelB toxin-antitoxin system and DNA binding transcriptional repressor	Replication, recombination and repair	1643657	1643896	436	TTTAATCGTATTTCTTGTGTCATTAATTGTTTGATGTTCAGATTGTTTTCC
NC_000913	1645955	103	+	b1570	dicA	DicA transcriptional repressor	Transcription	1645958	1646365	3	ACAAGATAGATGTTAACAAAAACATAGTCAATACGATTTAGCATTAGCTAA
NC_000913	1646168	28	+	b1571	ydfA	Qin prophage, predicted protein	Not in COGs	1646532	1646687	364	CCCTCAGTAAAGTATTGCAATGCTCACCAACATGGATTCTATTTGGCGATG
NC_000913	1647344	6	+	b1575	dicB	Qin prophage, cell division inhibition protein	Not in COGs	1647633	1647821	289	TGGCGCGGCGGTAAGTATGGCGGGGTTATTCCTTCCCCGTTGAGGACACCG
NC_000913	1648227	2	+	b1578	insD	Qin prophage, predicted transposase, Pseudo-Genes		1648905	1649561	678	ACAGCCATTGAAGCTGGCGACGAACGCCGTGCTCGAGCAAAATTTCACTGG
NC_000913	1653667	5	-	b1581	rspA	mannonate/altronate dehydratase	Cell wall/membrane biogenesis | General function prediction only	1651951	1653165	502	GATGTCAATAAGAGACAAAGATGATTAAAACAACGTTACTATTTTTTGCTA
NC_000913	1653808	113	+	b1583	ynfB	predicted protein	Not in COGs	1653832	1654173	24	ACCCTCCTGGTACGTTTTGCGTCCGCAGTGGATGGTGTAGAATCACCTTTA
NC_000913	1655507	36	-	b1585	ynfC	YnfC lipoprotein	Not in COGs	1654771	1655481	26	AAGCATAGCATTTAACGTGTAAAGTACTGTATTTGCTACTATGATTGAGAA
NC_000913	1655563	114	+	b1586	ynfD	predicted protein	Not in COGs	1655589	1655894	26	ATCATAGTAGCAAATACAGTACTTTACACGTTAAATGCTATGCTTAAAGAA
NC_000913	1661373	4	+	b1590	ynfH	oxidoreductase, predicted membrane anchor subunit	General function prediction only	1661633	1662487	260	TACTGCCACATGGCTTGTCCGTACGGCGCGCCACAGTACAATGCTGAAAAA
NC_000913	1662331	33	+	b1591	dmsD	DMS reductase maturation protein	General function prediction only	1662530	1663144	199	GTACCAGATTACGCCTCCTTACAGGTCTGGCGTGTGGTATTGTTATGCGCA
NC_000913	1663278	4	+	b1592	clcB	YnfJ chloride ion ClC transporter	Inorganic ion transport and metabolism	1663339	1664595	61	AAGCACGCACTGCTTTTGCGGCTGGCCTCTTTTGCCGCAAAATAGTCGCCC
NC_000913	1667686	137	+	b1596	ynfM	YnfM MFS transporter	Carbohydrate transport and metabolism	1667723	1668976	37	AGATTATTAATATATTAGACAGAACAATTCGATTTTCCTACCCTATGTATA
NC_000913	1668890	14	+	b1597	asr	acid shock protein	Not in COGs	1669400	1669708	510	GGTCGAGTATTGCCGGGACGCTGGGTGGTGTTTTCTGGCATAACTATGGCT
NC_000913	1669940	49	+	b1598	ydgD	predicted peptidase	Amino acid transport and metabolism	1669984	1670805	44	GTTATCTGATTTTACTCCCACTTTCATCCCGTCCCGTCTATAGTATTTATG
NC_000913	1671733	14	-	b1600	mdtJ	MdtJ SMR protein	Inorganic ion transport and metabolism	1671160	1671525	208	AATTATCATCCGCGATGACGAGAAGCAACACTGCGGATAATTGTAATATTA
NC_000913	1671802	6	-	b1600	mdtJ	MdtJ SMR protein	Inorganic ion transport and metabolism	1671160	1671525	277	AGAAGTGAAAATATTTTGAGTTAATTCTTAAGCTATGATACAAATCAGGCG
NC_000913	1671889	5	+	b1601	tqsA	transporter of quorum signal AI-2	General function prediction only	1671937	1672971	48	ATATTTTCACTTCTTTACCTGAGCGGTTTGATTTTCGTTATGATGACGGAG
NC_000913	1671914	3	+	b1601	tqsA	transporter of quorum signal AI-2	General function prediction only	1671937	1672971	23	GTTTGATTTTCGTTATGATGACGGAGCGAAAAAGACATTATTATTAGCAAA
NC_000913	1674685	2	-	b1602	pntB	pyridine nucleotide transhydrogenase, beta subunit	Energy production and conversion	1672996	1674384	301	CACCGTGGCGTAAATACGCGTTGATGGCGCTGGCAATCATTCTTTTTGGCT
NC_000913	1674697	2	-	b1602	pntB	pyridine nucleotide transhydrogenase, beta subunit	Energy production and conversion	1672996	1674384	313	AATGTACCTGCTCACCGTGGCGTAAATACGCGTTGATGGCGCTGGCAATCA
NC_000913	1676394	76	+	b1604	ydgH	predicted protein	Not in COGs	1676451	1677395	57	ATGAAAAATGACGCAGACAGTTACACCGTTTAAATGCAATAATCAGCCACG
NC_000913	1677002	2	+	b1605	ydgI	ArcD APC transporter	Amino acid transport and metabolism	1677581	1678963	579	ATTACTGCATTCATCTATAAAAAAGATGCTAAGAAACGTATCGTCCAGAGC
NC_000913	1677504	3	+	b1605	ydgI	ArcD APC transporter	Amino acid transport and metabolism	1677581	1678963	77	TTTCCCCGCGACCATTGCATGCAGACACATCTCTTCGTAAAATCCCGCGCT
NC_000913	1678785	16	+	b1606	folM	dihydromonapterin reductase / dihydrofolate reductase	Lipid transport and metabolism | Secondary metabolites biosynthesis, transport and catabolism | General function prediction only	1679000	1679722	215	GCATAAAGCGGTAGGTGTCGGTGCCTGCATTTATGGCTTATGGTTATTGTA
NC_000913	1680339	2	-	b1607	ydgC	hypothetical protein	General function prediction only	1679719	1680054	285	TGCGCGTAAATCACGACAAATGGTCATGCCGTCCTTGCCTGGTAGCATGAT
NC_000913	1680165	2	+	b1608	rstA	RstA-Phosphorylated transcriptional regulator	Transcription | Signal transduction mechanisms	1680174	1680902	9	AGAAACGATTGATAGTAAGTAAAAACAGCGCGGTGTATTGTGACGTTTTTA
NC_000913	1682257	5	+	b1610	tus	DNA-binding protein, inhibition of replication at Ter sites	Not in COGs	1682283	1683212	26	ACACTACGCGCACGATGGTCAAGTCACCACGACTGTGCTATAAAATAAGTA
NC_000913	1686471	14	-	b1612	fumA	fumarase A monomer	Energy production and conversion	1684755	1686401	70	AAAGTCGTACTAGTCTCAGTTTTTGTTAAAAAAGTGTGTAGGATATTGTTA
NC_000913	1686351	2	+	b1613	manA	mannose-6-phosphate isomerase	Carbohydrate transport and metabolism	1686600	1687775	249	AATTCAGATACGCTAACGTGTTCGCTGGTTAGCAGGTAATACTCAGTATCA
NC_000913	1686389	4	+	b1613	manA	mannose-6-phosphate isomerase	Carbohydrate transport and metabolism	1686600	1687775	211	ATACTCAGTATCATCTTTTTTGAGTGGAAAAGGAGCCTGATAATGAAAGGG
NC_000913	1686569	4	+	b1613	manA	mannose-6-phosphate isomerase	Carbohydrate transport and metabolism	1686600	1687775	31	TTTTTGCGGCTCCAGGTTACTTCCCGTAGGATTCTTGCTTTAATAGTGGGA
NC_000913	1691237	4	-	b1615	uidC	membrane-associated protein	Not in COGs	1689610	1690875	362	GCGTTACCATGACCGTGATGTGGGCGCTGGAAGCTGATACCGTAGAATACG
NC_000913	1695098	30	-	b1618	uidR	UidR transcriptional repressor	Transcription	1694486	1695076	22	ATTCAACAGCAATGATAGGCGCTCACCTGACAACGCGGTAAACTAGTTATT
NC_000913	1696301	3	-	b1619	hdhA	7-alpha-hydroxysteroid dehydrogenase	Lipid transport and metabolism | Secondary metabolites biosynthesis, transport and catabolism | General function prediction only	1695297	1696064	237	CGGCATTTACCGATGCGACACCAACCACACTTGATGATATACCTGTTACCT
NC_000913	1697510	10	-	b1620	malI	MalI transcriptional repressor	Transcription	1696176	1697204	306	GCCTGCAACACGGGGTTGCCCAGGACCGGGATCAGGGTTATGACATCATGG
NC_000913	1698864	17	+	b1622	malY	bifunctional beta-cystathionase, PLP-dependent and regulator of maltose regulon	Amino acid transport and metabolism	1698981	1700153	117	TGAAAGATATGTCGCTTGTTAATGTGCAGGCACTGAAGGACAATCGGGCAA
NC_000913	1700226	165	+	b1623	add	deoxyadenosine deaminase / adenosine deaminase	Nucleotide transport and metabolism	1700257	1701258	31	ATCGTTGCGCAATCGTGGATTTTTACCCTGCTTTGTTTTTATAATGGTGCG
NC_000913	1702355	26	-	b1624	ydgJ	putative galactose 1-dehydrogenase	General function prediction only	1701292	1702332	23	AGGTTATTAAACTGTTGAGCGTGGGTAAAGGATAGTGTCAAATAGCCATCA
NC_000913	1702603	12	-	b1624	ydgJ	putative galactose 1-dehydrogenase	General function prediction only	1701292	1702332	271	CAATGTGACTCGCCACGCCAAGAAGAATGACTGAAACGACAAGAACGATCC
NC_000913	1702536	57	+	b4409	blr	beta-lactam resistance protein	Not in COGs	1702575	1702700	39	CCTCAGTAAAAATCTTGCTGGAGCTATTATTGCTAAGTAACATTTACCCCC
NC_000913	1702788	6	+	b1625	cnu	H-NS- and StpA-binding protein	Not in COGs	1702973	1703188	185	TGCATGTTTTCACTTGTCGGATATTAAACCAGGAATTTATTATCTTGTTCG
NC_000913	1703230	140	+	b1626	ydgK	conserved inner membrane protein	Not in COGs	1703274	1703714	44	GTCCAATAAAGAAAGTAGCGATCGGTTATAAAAGCCTTATAATAACGCCCC
NC_000913	1703768	68	+	b1627	rsxA	integral membrane protein of SoxR-reducing complex	Energy production and conversion	1703791	1704372	23	CCTTACAGTTAACCTGTTGTCGCCTGCTCTGGATTAACGGATAATAGGCGG
NC_000913	1703925	3	+	b1628	rsxB	member of SoxR-reducing complex	Energy production and conversion	1704372	1704950	447	ATGGGGGTTTCCAAAAAACTGGAAACCGCGATGGGCATGGGGCTGGCAACA
NC_000913	1707817	17	+	b1631	rsxG	member of SoxR-reducing complex	Energy production and conversion	1708228	1708848	411	CGGTTGAACAGATTATGCAATATCCGATCTACAGCGGTATTCTGGCGGGCG
NC_000913	1711938	45	+	b1635	gst	glutathione S-transferase	Posttranslational modification, protein turnover, chaperones	1712401	1713006	463	ATTCTGCCGCTGGGTGCGAAATTCGCGTCTGACGCTGGTATCGTGTCTGTA
NC_000913	1712121	35	+	b1635	gst	glutathione S-transferase	Posttranslational modification, protein turnover, chaperones	1712401	1713006	280	ACTGCCGGTGCAAACCTGATTGGTGGTTATGTTGCGGGTATGATGGCTGTG
NC_000913	1713920	3	-	b1636	pdxY	pyridoxal kinase 2	Coenzyme transport and metabolism	1713050	1713913	7	GCATTAAGTGGAAAGGGGGAGTGAGAAATCACTCCCCCTGGTTTTTATACA
NC_000913	1714173	3	-	b1636	pdxY	pyridoxal kinase 2	Coenzyme transport and metabolism	1713050	1713913	260	CAGCTGGCGCAGGACGGCGTACCGATGGTTGAGATGGAAAAGGGCGCAGAC
NC_000913	1714563	4	-	b1636	pdxY	pyridoxal kinase 2	Coenzyme transport and metabolism	1713050	1713913	650	ACCCGTCGTCTGCATCAGAATCAGGTGTTTGGCCTGACCGTTCCGCTGATC
NC_000913	1714604	2	-	b1636	pdxY	pyridoxal kinase 2	Coenzyme transport and metabolism	1713050	1713913	691	GTTCTGACCAGTGGGGTAACATCACTTCTGGTATCGACCTGACCCGTCGTC
NC_000913	1715311	33	-	b1637	tyrS	tyrosyl-tRNA synthetase	Translation	1713972	1715246	65	TCTTGCTTTAATCGCTGGTACTCCTGATTCTGGCACTTTATTCTATGTCTC
NC_000913	1716058	22	-	b1638	pdxH	pyridoxine 5'-phosphate oxidase / pyridoxamine 5'-phosphate oxidase	Coenzyme transport and metabolism	1715375	1716031	27	ACAAAATCCACAGCGTTGAGATTTTTCCAGGGGCGGCGCACAATAGCGTCA
NC_000913	1716873	2	-	b1639	mliC	inhibitor of c-type lysozyme, predicted lipoprotein	General function prediction only	1716090	1716419	454	AACCTGCACCGAAAAGCACCGGACGCGAATACTTTAACTATGGTTGGCTGG
NC_000913	1718250	11	-	b1640	anmK	anhydro-N-acetylmuramic acid kinase	Posttranslational modification, protein turnover, chaperones	1716517	1717626	624	CGAGTGTTGCCTTGTTTCTGTACCACCATGATGGTATTACCATCGTCTTTA
NC_000913	1717801	193	+	b1641	slyB	outer membrane lipoprotein	Cell wall/membrane biogenesis	1717900	1718367	99	TGAATGTTTTGTTTATAATTGGTTGATCCTACTTTCATTATGATTTGCTCA
NC_000913	1718906	12	+	b1643	ydhI	predicted inner membrane protein	Not in COGs	1719049	1719285	143	TCCTTATAATTAGCTTGCTAAGATATTATGCGGCTTTTAGAATAGTGTGCA
NC_000913	1719072	9	+	b1644	ydhJ	conserved protein	Defense mechanisms	1719288	1720145	216	ATATTCGGTCGTAAAGGAATCTACTTTGTGAAGTTTATGCTCAATGCAACA
NC_000913	1722703	6	-	b1646	sodC	superoxide dismutase precursor (Cu-Zn)	Inorganic ion transport and metabolism	1722158	1722679	24	TTAGGAATAGCCGCCGTTCAAAAATGTGTCACTGGTTTACACTTATTCAGG
NC_000913	1722884	5	-	b1646	sodC	superoxide dismutase precursor (Cu-Zn)	Inorganic ion transport and metabolism	1722158	1722679	205	GATTGAACAGGTGGTTTACGCCTGGGTATTACGTTTACCATCGCAGCCGCT
NC_000913	1723969	2	-	b1648	ydhL	conserved protein	General function prediction only	1723705	1723944	25	CTAGTGCAAGCAAAGTTGCTACTTTGGACATTAACAGCTTCAATAATGGTA
NC_000913	1724047	15	+	b1649	nemR	NemR DNA binding transcriptional repressor	Transcription	1724047	1724646	0	AGTAGCAACTTTGCTTGCACTAGACCGACTGGTCTACTACACTCCAACGCA
NC_000913	1724664	3	+	b1650	nemA	N-ethylmaleimide reductase, FMN-linked	Energy production and conversion	1724683	1725780	19	GTAAAAAACATTATTGCGACGCCTGCCGTTTAGCAGGCATTTTTTATCACC
NC_000913	1725179	31	+	b1651	gloA	glyoxalase I	Amino acid transport and metabolism	1725861	1726268	682	GCGTGCGCTTGAACTGGAAGAGATTCCAGGTATCGTCAATGATTTCCGTCA
NC_000913	1725824	14	+	b1651	gloA	glyoxalase I	Amino acid transport and metabolism	1725861	1726268	37	GTTGTAATCCAACATTGCGAGCGGCGTAAAGCCGCCGCTATACTAAAACAA
NC_000913	1726343	22	+	b1652	rnt	RNase T	Replication, recombination and repair	1726371	1727018	28	GCGCCCGCATCTTTACTGCATCGACAAGTAATATTTGTCATAATGCGCGCT
NC_000913	1732157	100	-	b1654	grxD	glutaredoxin 4	Posttranslational modification, protein turnover, chaperones	1731778	1732125	32	ATGAAAATGTTATTTTCCGATGCCGCACTGACCCGCTACAATGTCAGATTA
NC_000913	1732183	69	-	b1654	grxD	glutaredoxin 4	Posttranslational modification, protein turnover, chaperones	1731778	1732125	58	CAAAGGGATAAAATAGCAAAAGCGTGATGAAAATGTTATTTTCCGATGCCG
NC_000913	1732405	21	+	b1655	ydhO	predicted lipoprotein	Cell wall/membrane biogenesis	1732459	1733274	54	AACAATAAAAGCTATTAACTTTCTCTTCTTCTATGCATTAGAATCATCAAG
NC_000913	1732444	13	+	b1655	ydhO	predicted lipoprotein	Cell wall/membrane biogenesis	1732459	1733274	15	AGAATCATCAAGTTTTGTAAATCAGACGCAGGCATGATAGACCTGCCTTTA
NC_000913	1732993	25	+	b1656	sodB	superoxide dismutase (Fe)	Inorganic ion transport and metabolism	1733402	1733983	409	CACCGCGTACCGGTTTTGATTGCAGCGGCCTGGTTTATTACGCTTATAAAG
NC_000913	1733349	23	+	b1656	sodB	superoxide dismutase (Fe)	Inorganic ion transport and metabolism	1733402	1733983	53	CAGGGTAAGTTCATCTTTTGTCTCACCTTTTAATTTGCTACCCTATCCATA
NC_000913	1735537	5	-	b1657	ydhP	YdhP	Carbohydrate transport and metabolism	1734145	1735314	223	AAAAAAGGAGAAAACTTGATGAGCACCGACCTTAAATTTTCACTGGTAACA
NC_000913	1735563	3	-	b1657	ydhP	YdhP	Carbohydrate transport and metabolism	1734145	1735314	249	CGTAATATCACTTTTTGTGTGGTAATAAAAAAGGAGAAAACTTGATGAGCA
NC_000913	1735607	94	-	b4602	ynhF	small membrane protein	Not in COGs	1735480	1735569	38	ATTATAAATGACGGGAGATTTTTTCATCACAGTGTGTAAAAATGCGTAATA
NC_000913	1735710	31	+	b1658	purR	PurR-Hypoxanthine transcriptional repressor	Transcription	1735868	1736893	158	TAAGTGTTTTTACCACTTCCCCTTTTCGTCAAGATCGGCCAAAATTCCACG
NC_000913	1737474	3	+	b1660	ydhC	YdhC drug MFS transporter	Carbohydrate transport and metabolism	1737935	1739146	461	GACACCGTTGAACACTTCCTGAAAGACAAGAAGTTCGACATCATCAAAATG
NC_000913	1739225	53	+	b1661	cfa	cyclopropane fatty acyl phospholipid synthase	Cell wall/membrane biogenesis	1739437	1740585	212	GCTAACAAAATTTTGTTGTATGATTGAAATTAGCGGCCTATACTAATTTCG
NC_000913	1741398	3	-	b1662	ribC	riboflavin synthase	Coenzyme transport and metabolism	1740625	1741266	132	ACTAAAAAGCCGCCTGAATGGGCAGCAAAAAGAAGAAGCAGGGGAAATTCA
NC_000913	1741799	5	-	b1662	ribC	riboflavin synthase	Coenzyme transport and metabolism	1740625	1741266	533	CAGAGCCGGATCGATGTTTTCCATGGAGCGGATAATGTAACCTGCATTCCA
NC_000913	1741367	4	+	b1663	mdtK	YdhE multidrug efflux MATE transporter	Defense mechanisms	1741481	1742854	114	GTGGAAAACGCCCTTACCAGTGAAGGGGTAAGAATGGCTATTTTTTCACTG
NC_000913	1741478	2	+	b1663	mdtK	YdhE multidrug efflux MATE transporter	Defense mechanisms	1741481	1742854	3	CCATTCAGGCGGCTTTTTAGTCTCTCATATAACTACAAATAAAAGGTGTTC
NC_000913	1744188	3	-	b1664	ydhQ	conserved protein	Cell wall/membrane biogenesis | Intracellular trafficking and secretion	1742895	1744151	37	CATCTCAAATCTGTCGTGGATAAATCCTCCGTAGCCTTTACACTTAGGTAG
NC_000913	1744640	6	+	b1667	ydhR	predicted mono-oxygenase	Not in COGs	1744724	1745029	84	GTGGTTCGAGTCCACTCGGACGCACCAGATTTTCTTAATCTGGTCTTCTCC
NC_000913	1744647	6	+	b1667	ydhR	predicted mono-oxygenase	Not in COGs	1744724	1745029	77	GAGTCCACTCGGACGCACCAGATTTTCTTAATCTGGTCTTCTCCTTTTTCC
NC_000913	1749428	2	-	b1671	ydhX	predicted 4Fe-4S ferredoxin-type protein	Energy production and conversion	1748369	1749088	340	GATATCGCTTGTTTGACGGGAAGCAAGGATGATTACTATTACTCAACGCAG
NC_000913	1753189	7	-	b1675	ydhZ	predicted protein	Not in COGs	1752956	1753165	24	GATTTTGTTTGATTTTTGTTTAATTGGTTAGATTGATATATGCTGATAGTT
NC_000913	1753493	88	+	b1676	pykF	pyruvate kinase I monomer	Carbohydrate transport and metabolism	1753722	1755134	229	ACGCTGTTTTTGTTTTCCTTTTGGATTAATTTCAGCGTATAATGCGCGCCA
NC_000913	1753624	145	+	b1676	pykF	pyruvate kinase I monomer	Carbohydrate transport and metabolism	1753722	1755134	98	CAAGCACACATTCCTCTGCACGCTTTTTCGATGTCACCTATCCTTAGAGCG
NC_000913	1755407	3541	+	b1677	lpp	murein lipoprotein	Cell wall/membrane biogenesis	1755445	1755681	38	CCATCAAAAAAATATTCTCAACATAAAAAACTTTGTGTAATACTTGTAACG
NC_000913	1757642	5	-	b1679	sufE	sulfur acceptor that activates SufS cysteine desulfurase	General function prediction only	1756898	1757314	328	GGTCTTGGCGCGGCGCTGGAGTATGTTTCGGCGCTGGGGCTTAATAACATA
NC_000913	1762442	39	-	b1684	sufA	Fe-S cluster assembly, scaffold protein	Function unknown	1762042	1762410	32	CCCTGCGTTTGCTGGGTTGAACTGATAATCATTATCACTAACATGCTGTTA
NC_000913	1762792	12	-	b4430	rydB	RydB small RNA regulator of RpoS		1762737	1762804	12	TCGCAGTTTGTGTTAAAACGGCGGGTTAGCTTTATGAGATTATTCTTATCG
NC_000913	1766789	25	-	b1687	ydiJ	predicted FAD-linked oxidoreductase	Energy production and conversion	1763653	1766709	80	CTCGCTTGCCGCCTTCCTGCAACACGAAATCCATAGAGTAAACAAACATCA
NC_000913	1766938	49	-	b1687	ydiJ	predicted FAD-linked oxidoreductase	Energy production and conversion	1763653	1766709	229	CCCTTAATTCTGATGGGCGTGTTAGAAAAAAATGTGGTACAACAACTCAGG
NC_000913	1766581	4	+	b1688	ydiK	predicted inner membrane protein	General function prediction only	1767098	1768210	517	GAACGCGGAAATACCACCGCATCGGGGAGAAGTTGGTAAATACTGTTGTCG
NC_000913	1766868	3	+	b1688	ydiK	predicted inner membrane protein	General function prediction only	1767098	1768210	230	TTGCAGGAAGGCGGCAAGCGAGTGAACTCCAGGAGCTTACAATAGTAAGTG
NC_000913	1767036	2	+	b1688	ydiK	predicted inner membrane protein	General function prediction only	1767098	1768210	62	GGGCAGAATCGGCCTGTTAAAAACCGCTGAAATTGCTCATCATTATGCAGG
NC_000913	1768396	3012	+	b4431	rprA	RprA small RNA, regulator of RpoS		1768396	1768500	0	ATGAGACGAATCTGATCGACGCAAAAAGTCCGTATGCCTACTATTAGCTCA
NC_000913	1767949	91	+	b1689	ydiL	conserved protein	Not in COGs	1768639	1768995	690	TGGCTCTACTGGACTGGCGATACCACCTGGGGAACGGTATTGTTAGTGTGG
NC_000913	1772595	63	+	b1693	aroD	3-dehydroquinate dehydratase	Amino acid transport and metabolism	1772710	1773468	115	GCGCAACAAGCTGGTTGCAAAACGATTGATGGATACGGCATGTTGTTGTGG
NC_000913	1778854	8	+	b1699	ydiS	putative flavoprotein	Energy production and conversion	1779419	1780708	565	ATGGCGGGTTAGCGTTCGCTCAGGAAAAGATCAACAGCCCGCTGGCGATCA
NC_000913	1785185	420	-	b1702	ppsA	phosphoenolpyruvate synthetase	Carbohydrate transport and metabolism	1782758	1785136	49	TGAACGATTCACCGTTTTTTTCATCCGGTTAAATATGCAAAGATAAATGCG
NC_000913	1785439	8	+	b1703	ppsR	PEP synthetase regulatory protein	Function unknown	1785469	1786302	30	CCAGACATAACGTTCTACGCTTCTGTGCGTTTTTAATTTATGCTTTCATAG
NC_000913	1785444	7	+	b1703	ppsR	PEP synthetase regulatory protein	Function unknown	1785469	1786302	25	CATAACGTTCTACGCTTCTGTGCGTTTTTAATTTATGCTTTCATAGAATTA
NC_000913	1786408	414	+	b1704	aroH	2-dehydro-3-deoxyphosphoheptonate aldolase	Amino acid transport and metabolism	1786459	1787505	51	TGACACACCTCGCACTTGAAATCAGCAGCGATTGGTTTATCGTGATGCGCA
NC_000913	1787609	184	+	b1705	ydiE	conserved protein	Inorganic ion transport and metabolism	1787637	1787828	28	CAACAAATTACTGCTTGCTCTGGTCAGCCATAATATTGATAATAAGAATCA
NC_000913	1789278	462	-	b1706	ydiU	conserved protein	Function unknown	1787832	1789268	10	CTTCTGTTTGCTGGTGTTTAAGACGAGAGTAACCGTCTACACTATCAAACA
NC_000913	1790180	126	-	b1707	ydiV	conserved protein	Signal transduction mechanisms	1789331	1790044	136	ATTTTGCAGACAAAAATTCCGTAAATGGATTATTCGTTTATAATCAGGATA
NC_000913	1790784	16	-	b1708	nlpC	NlpC-putative lipoprotein hydrolase	Cell wall/membrane biogenesis	1790291	1790755	29	GATTTCATTAGTATCTTGAAAATCGGGTAATTACGACGCTAAATTAATGCA
NC_000913	1792705	5	-	b1710	btuE	predicted glutathione peroxidase	Posttranslational modification, protein turnover, chaperones	1791582	1792133	572	CGACCAGTCGGTTATTGCTGGCTGGCGTTGCATTAGGGATTATCTGTAGCG
NC_000913	1793201	60	-	b1711	btuC	vitamin B12 transport system	Coenzyme transport and metabolism	1792196	1793176	25	TGCGGCCTTTTTTCTTTTCACTGTCGAAGAGTCACCGTAAAATCAACGCCA
NC_000913	1793401	29	-	b1711	btuC	vitamin B12 transport system	Coenzyme transport and metabolism	1792196	1793176	225	ACAGGTGAAACTCTCTGGTTTTGGTAACTTCGATCTGCGTGATAAGAATCA
NC_000913	1793537	30	-	b1711	btuC	vitamin B12 transport system	Coenzyme transport and metabolism	1792196	1793176	361	GGATTGAACCTATGGCGCTTACAAAAGCTGAAATGTCAGAATATCTGTTTG
NC_000913	1793744	593	-	b1712	ihfA	integration host factor (IHF), alpha subunit	Replication, recombination and repair	1793277	1793576	168	CGAATGTAAGAAAGTTGGCGTAAATCAGGTAGTTGGCGTAAACTTATTTGA
NC_000913	1796347	2	-	b1713	pheT	phenylalanyl-tRNA synthetase beta-chain	Translation	1793581	1795968	379	TGGCCGTGTTTATCGTAACGACTACGACCAGACTCACACGCCGATGTTCCA
NC_000913	1797024	3	-	b1714	pheS	phenylalanyl-tRNA synthetase alpha-chain	Translation	1795983	1796966	58	TGAGAATTTCGAGCACAGCCCGGGACCAAAATGGCAAGTAAAATAGCCTGA
NC_000913	1797326	30	-	b1715	pheM	phenylalanyl-tRNA synthetase (pheST) operon leader peptide	Not in COGs	1797250	1797294	32	AACGCCATCAAAACATTGACTTTTATCGCCGTAGCCTTTTCAATAAAGGTC
NC_000913	1797897	8	-	b1716	rplT	50S ribosomal subunit protein L20	Translation	1797417	1797773	124	ACGCTAACCTGCGTCACATTCTGACCAAAAAAGCGACCAAACGTAAACGTC
NC_000913	1797948	11	-	b1716	rplT	50S ribosomal subunit protein L20	Translation	1797417	1797773	175	GTGCTGCTAAGCGCTTCAAAAAAACCGGTAAAGGTGGTTTTAAGCACAAGC
NC_000913	1798014	6	-	b1716	rplT	50S ribosomal subunit protein L20	Translation	1797417	1797773	241	TTTGTTTCGTTTATTAACAATGCGAAGTGGAAGTTATTAAAATGCCAAAAA
NC_000913	1798357	36	-	b1717	rpmI	50S ribosomal subunit protein L35	Translation	1797826	1798023	334	AAAAAGCAAAAAGTTATCCAGGTTAAGGAAATTAAATTCCGTCCTGGTACA
NC_000913	1798557	88	-	b1717	rpmI	50S ribosomal subunit protein L35	Translation	1797826	1798023	534	TTCGCGCCCAGGAAGTTCGCTTAACAGGTCTGGAAGGCGAGCAGCTTGGTA
NC_000913	1798843	157	-	b1718	infC	protein chain initiation factor IF-3	Translation	1798120	1798662	181	CGTGTTAAAGCAGACTTGAGAAATGAGAAGATTGGCTTTAAAATCCGCGAG
NC_000913	1800756	112	-	b1719	thrS	threonyl-tRNA synthetase	Translation	1798666	1800594	162	TGTGAAACGGAAAGGTACAATCTCCCTTTTTTTAGTGTTAACATCGCTCAA
NC_000913	1803161	29	+	b4535	yniD	small predicted membrane protein	Not in COGs	1803189	1803296	28	AATAACAAAAAATCCCTTGATGCCTGTCCCTTTTGTTACACTCCGTTATCA
NC_000913	1804192	11	-	b1722	ydiY	conserved protein	Cell wall/membrane biogenesis	1803349	1804107	85	GAAATAAGAATACATTGCTAAGTTATTCGCGCCTTTTTATAATTCGTTACC
NC_000913	1804376	38	+	b1723	pfkB	6-phosphofructokinase-2 monomer	Carbohydrate transport and metabolism	1804394	1805323	18	CATATTGTTAATTTCTTCACTTTCCGCTGATTCGGTGCCAGACTGAAATCA
NC_000913	1805262	5	+	b1724	ydiZ	predicted protein	Not in COGs	1805424	1805714	162	AGAGATGGTTCGTTTTGGCGTAGCTGCGGGGAGTGCAGCCACACTCAATCA
NC_000913	1805399	8	+	b1724	ydiZ	predicted protein	Not in COGs	1805424	1805714	25	GAATCATCACCAACCTGTCGGCAACGCGTTTCTCCGACTATGCTCAAAAGT
NC_000913	1805639	2	+	b1725	yniA	predicted phosphotransferase/kinase	Carbohydrate transport and metabolism	1805820	1806680	181	CTTATCAGTACCCAAAGTGAAGAAGAAATTAGAGAACTGGTTTCGGGGCTT
NC_000913	1807286	22	-	b1726	yniB	predicted inner membrane protein	Not in COGs	1806721	1807257	29	ATCGCCTTTAAAGAATGGGCGAAAACAGATATCTACAGGTAAACTAAGTGA
NC_000913	1807350	3	+	b1727	yniC	2-deoxyglucose-6-phosphatase	General function prediction only	1807404	1808072	54	TGTAGATATCTGTTTTCGCCCATTCTTTAAAGGCGATATGATAGGCGCTTA
NC_000913	1808906	687	+	b1729	ydjN	predicted transporter	General function prediction only	1808958	1810349	52	AATTCCATTTGAATATAAGAGCCAGCTCACAGTTCTGTTAATCTTGCGCCA
NC_000913	1815382	3	-	b1733	chbG	conserved protein	Function unknown	1814410	1815159	223	GGCGCGACGCCACATCCGCGCATTACGCATTTCGATGATAAAGTAATGGGG
NC_000913	1817802	3	-	b1735	chbR	ChbR transcriptional dual regulator	Transcription	1816629	1817471	331	GTAAGAAAAGAGAGGAACGATGTATGATGGATCTCGATAACATTCCCGATA
NC_000913	1817817	4	-	b1735	chbR	ChbR transcriptional dual regulator	Transcription	1816629	1817471	346	CGGGTAATCGTGCCGGTAAGAAAAGAGAGGAACGATGTATGATGGATCTCG
NC_000913	1820001	3	-	b1738	chbB	EIIChb	Carbohydrate transport and metabolism	1819323	1819643	358	ATGGTAAAGCAGAAACCTACTTTGTCGCGTTAGATGATACCGGACATGTCA
NC_000913	1820307	168	-	b1739	osmE	osmotically inducible protein OsmE	Translation	1819942	1820280	27	GTTTCGTTCACGGGCTTGAAAAAGCGCCCAATGTATTCCAGGCTTATCTAA
NC_000913	1820058	9	+	b1740	nadE	NAD synthetase, NH<sub>3</sub>-dependent	Coenzyme transport and metabolism	1820482	1821309	424	TCCGGTATCATCTAACGCGACAAAGTAGGTTTCTGCTTTACCATCACGTTG
NC_000913	1823341	28	-	b1742	ves	conserved protein	Function unknown	1822386	1822961	380	ATGCATGACATCATTGCCAGCGATACCTTCGATAAAGTAAAAGCTGAAGCG
NC_000913	1823864	152	-	b1743	spy	periplasmic protein related to spheroblast formation	Signal transduction mechanisms | Cell motility | Intracellular trafficking and secretion | Inorganic ion transport and metabolism	1823164	1823649	215	TCCTGGTTATTTGCTTTATTTATCACCAGTCATCCGGTATAGTTCTTCATA
NC_000913	1826591	20	-	b1745	astB	succinylarginine dihydrolase	Amino acid transport and metabolism	1824940	1826283	308	ATGAAGAGGTGTTCGGACCGTTATTGCGCGTCTGGCGTTATGATACTTTCG
NC_000913	1830063	8	-	b1748	astC	acetylornithine transaminase, catabolic / succinylornithine transaminase	Amino acid transport and metabolism	1828786	1830006	57	ATGCACTTTTATCACTGGCTGGCACGAACCCTGCAATCTACATTTACAGCG
NC_000913	1830423	7	+	b1749	xthA	exonuclease III	Replication, recombination and repair	1830452	1831258	29	TCACTTAACAACAGGCGGTAAGCAACGCGAAATTCTGCTACCATCCACGCA
NC_000913	1831369	9	+	b1750	ydjX	predicted inner membrane protein	Function unknown	1831425	1832135	56	ACTGTCAGTAATGATTTGTTGCCTGCCGTCCTTTGTTATACCGTCTCTGCG
NC_000913	1836717	10	+	b1756	ynjD	YnjC/YnjD ABC transporter	General function prediction only	1836771	1837424	54	CTCGCCGCCCAGGCTTTATGGCAACTGCTATTACCGCTTATTATTTTTGCC
NC_000913	1839469	5	-	b1758	ynjF	predicted phosphatidyl transferase, inner membrane protein	Lipid transport and metabolism	1838807	1839427	42	TTTCATAAATTACACACGGGCAGATAAGCGAAAAATGCCATAATATCCGCA
NC_000913	1840422	2	-	b1760	ynjH	predicted protein	Not in COGs	1839887	1840159	263	TTGCGCGAACTCGGTTTGATTCGGGTCGCGCTTTTGGACATGGTTGAGGAA
NC_000913	1840332	57	+	b1761	gdhA	glutamate dehydrogenase	Amino acid transport and metabolism	1840395	1841738	63	TCATTTTTTTCTTGCTTACCGTCACATTCTTGATGGTATAGTCGAAAACTG
NC_000913	1843391	2	-	b1762	ynjI	predicted inner membrane protein	Not in COGs	1841855	1842895	496	TCCTCCGTGCGACCGATGGTCTGGGGACAGAGGCAACGCGTGCCGGGATTA
NC_000913	1846054	169	-	b1764	selD	selenide, water dikinase	Amino acid transport and metabolism	1844989	1846032	22	TTCAGACACTCTCACTTATCACTTCACGGAATGAGGGTTACCATACCCGGA
NC_000913	1846725	8	-	b1765	ydjA	predicted oxidoreductase	Energy production and conversion	1846149	1846700	25	ATTGCGGACTGTGCTGTAACAAAATCCACTCTCGTGTTAATTTTGTGAATA
NC_000913	1846796	7	-	b1765	ydjA	predicted oxidoreductase	Energy production and conversion	1846149	1846700	96	TAAGGTCACACCTGTCACAGGCGCAATAGATGTGGTTATCGTAATGACCCA
NC_000913	1847057	9	-	b1765	ydjA	predicted oxidoreductase	Energy production and conversion	1846149	1846700	357	GGCGGCTTAATTTACTAAACCGCTGAGAACTGTCGGGTTTATCGACGATCA
NC_000913	1846816	21	+	b1766	sppA	protease IV	Intracellular trafficking and secretion | Posttranslational modification, protein turnover, chaperones	1846861	1848717	45	AGTCCGCAATTCCTGCTGACAAGTACCGGTTGGGTCATTACGATAACCACA
NC_000913	1849687	21	+	b1768	pncA	pyrazinamidase / nicotinamidase	Secondary metabolites biosynthesis, transport and catabolism	1849911	1850552	224	GCCTTCCTGCAGGAATTACAAGAAGCCAGCGATCGCGGTATTGTGGTGGTC
NC_000913	1849688	21	+	b1768	pncA	pyrazinamidase / nicotinamidase	Secondary metabolites biosynthesis, transport and catabolism	1849911	1850552	223	CCTTCCTGCAGGAATTACAAGAAGCCAGCGATCGCGGTATTGTGGTGGTCA
NC_000913	1853405	2	-	b1770	ydjF	predicted DNA-binding transcriptional regulator	Transcription | Carbohydrate transport and metabolism	1852120	1852878	527	CAATATGGTGAACTGGATATTATTCAGGCGAAATACAGTATCCTCGACCGG
NC_000913	1857296	3	-	b1774	ydjJ	predicted oxidoreductase, Zn-dependent and NAD(P)-binding	Amino acid transport and metabolism | General function prediction only	1855814	1856857	439	TTTTAAATACCATGAGTATGTTTGGCGCGCCATTTGGTATTTTTATTGCCA
NC_000913	1859958	2	-	b1776	ydjL	predicted oxidoreductase, Zn-dependent and NAD(P)-binding	Amino acid transport and metabolism | General function prediction only	1858280	1859356	602	CGGAAAAATTATGAATCTTGATGACATTATCAACAGCATGATGCCTGAGGT
NC_000913	1860488	48	-	b1778	msrB	methionine sulfoxide reductase B	Posttranslational modification, protein turnover, chaperones	1860040	1860453	35	TAGGACAAAATTTTGCCAGTTGGTGTTAATGTTTTGTTAGAATCAGTCACG
NC_000913	1860621	31	+	b1779	gapA	glyceraldehyde 3-phosphate dehydrogenase-A monomer	Carbohydrate transport and metabolism	1860795	1861790	174	TCGTGATGAAAATCACATTTTTATCGTAATTGCCCTTTAAAATTCGGGGCG
NC_000913	1860641	24	+	b1779	gapA	glyceraldehyde 3-phosphate dehydrogenase-A monomer	Carbohydrate transport and metabolism	1860795	1861790	154	TTATCGTAATTGCCCTTTAAAATTCGGGGCGCCGACCCCATGTGGTCTCAA
NC_000913	1861299	583	+	b1780	yeaD	conserved protein	Carbohydrate transport and metabolism	1861874	1862758	575	CCAACTGCCTGGCTCCGCTGGCTAAAGTTATCAACGATAACTTCGGCATCA
NC_000913	1863677	3	-	b1781	yeaE	methylglyoxal reductase	General function prediction only	1862806	1863660	17	TTGTGCATAAAAACAGGGCGTCACGCCCTGTTTTGCATTACGGTGGTGCAA
NC_000913	1864530	26	-	b1782	mipA	scaffolding protein that interacts with murein polymerase and murein hydrolase	Cell wall/membrane biogenesis	1863750	1864496	34	TGAAAACGTAAAAAGGTTGGGTTTCGATGTATTGACGGGTAAACTTTGTCG
NC_000913	1864771	56	+	b1783	yeaG	protein kinase	Signal transduction mechanisms	1864932	1866866	161	TAAGAAAGCCGTGCAGGCAAGTTTTCCATTTGCCATCTACGCTTAATTTTG
NC_000913	1866279	7	+	b1784	yeaH	conserved protein	Function unknown	1866979	1868262	700	ACTTCGATCATGTAGAAGTGGCAGCAAACCCGGTCCATCTGTTCTACGTCC
NC_000913	1872329	8	-	b1788	yoaI	predicted protein	Not in COGs	1872102	1872206	123	ACATCGTGGTTTCCTTGCCAAAAAATAATAAGCCTGCTTACTTTACGCTTG
NC_000913	1873622	8	-	b1790	yeaM	predicted DNA-binding transcriptional regulator	Transcription	1872779	1873600	22	GCTGTACCTTACCGTTTTTATTGTTATGTTGAATCAAGCTAAAATGACAAA
NC_000913	1876184	33	-	b1793	yoaF	conserved outer membrane protein	General function prediction only	1875302	1875556	628	CTTCGCGCAGCTGTTCAACCAGTGCCTCTTTTTGAATATATTGTGCAATCA
NC_000913	1875692	2	+	b1794	yeaP	diguanylate cyclase	Signal transduction mechanisms	1875739	1876764	47	ACATATTACGTCTTGTTTCATCTTTGTTGATGATGTTTTATCATGCCTGCA
NC_000913	1876624	3	+	b4676	yoaK	small membrane protein	Not in COGs	1876797	1876895	173	AAATACGTGGAGAATATCACTTAGGTGATGTTGATTTGTATTATCCCGGTG
NC_000913	1876806	8	+	b4675	yoaJ	small membrane protein	Not in COGs	1876898	1876972	92	CATTCCTGAGGCGTATTCACATCCTTTTGATTGGTGATAACATGCGAATCG
NC_000913	1877321	29	-	b1795	yeaQ	conserved inner membrane protein	Function unknown	1877031	1877279	42	GATGCTCGTCACAAATCTTGCCCTCCCGATGTTGTGCTATGCTTTTTATCA
NC_000913	1883192	3	+	b1803	yeaX	predicted oxidoreductase	Energy production and conversion	1883869	1884834	677	TTCGTCTTCATCAACATGGACCCCAACGCCACCAGCGTAGAAGATCAATTA
NC_000913	1889319	28	-	b1807	yeaZ	protease specific for YgjD	Posttranslational modification, protein turnover, chaperones	1888596	1889291	28	GCGATACCATCCTCCAGGTAATTTGTTACGGAGTATGGTATGATGCGCGCC
NC_000913	1891768	12	-	b1808	yoaA	conserved protein	Transcription | Replication, recombination and repair	1889349	1891259	509	TATCTTATTCTCTGGTCGATTTATGTAAAACCGACCAGTATTATCGATAAA
NC_000913	1891360	448	+	b1809	yoaB	conserved protein	Translation	1891391	1891735	31	CGCCAGTTGAAGTGGTGACGGCGACCTCACATTGTGGCAGTCTTTGCAGCA
NC_000913	1892041	21	+	b1810	yoaC	predicted protein	Not in COGs	1892097	1892456	56	AATTTCTCCATCTTACTGGATAACACACCATGAGCTGCTACCTTTAAAACA
NC_000913	1893273	27	-	b1811	yoaH	conserved protein	Function unknown	1892576	1892755	518	GGCCCGACGGGCATTGACATCATTATGACTCAGCAAAGAAACTGTATGACG
NC_000913	1892781	334	+	b1812	pabB	para-aminobenzoate synthase multi-enzyme complex	Amino acid transport and metabolism | Coenzyme transport and metabolism	1892829	1894190	48	TGAGTGAAGGTAAACCTGCAAACATTGTTAACTCCTGCTAAATTGTTGGCG
NC_000913	1894167	48	+	b1813	nudL	predicted NUDIX hydrolase	Not in COGs	1894194	1894772	27	ATAGCCAGGAAGAAGCGGAATATCAGGAAACTTTTGATAAAGTTAATCGTA
NC_000913	1894833	8	+	b1814	sdaA	L-serine deaminase I	Amino acid transport and metabolism	1894956	1896320	123	CTTTACATCTACAAAACACTACTTGAGACAATCATCGCAATATTAGTTAAA
NC_000913	1899764	34	-	b1816	yoaE	predicted inner membrane protein	Inorganic ion transport and metabolism	1898053	1899609	155	TCTCTGATATGTTTAACTCCCGTTTAACAACCATGGAGTATAGGGCAGTAG
NC_000913	1899796	28	-	b1816	yoaE	predicted inner membrane protein	Inorganic ion transport and metabolism	1898053	1899609	187	AAGGAAGGTAAATCTTTGCCAAATCAGAGGCGTCTCTGATATGTTTAACTC
NC_000913	1899959	147	+	b1817	manX	mannose PTS permease	Carbohydrate transport and metabolism	1900072	1901043	113	ACGGATCTTCATCACATAAAATAATTTTTTCGATATCTAAAATAAATCGCG
NC_000913	1900555	17	+	b1818	manY	mannose PTS permease	Carbohydrate transport and metabolism	1901106	1901906	551	CACCAAAAGCGGCTCCAACTCCGGCAAAACCAATGGGGCCAAACGACTACA
NC_000913	1901226	9	+	b1819	manZ	mannose PTS permease	Carbohydrate transport and metabolism	1901910	1902770	684	TCGATGAATTTCAGTTTCACCGTCCGCTAATCGCGTGTACCCTGGTGGGTA
NC_000913	1902560	28	+	b1820	yobD	conserved inner membrane protein	Function unknown	1902825	1903283	265	TTTGTCATGGGGGCATTGGTTAACAAGTGGACACATGTCAACATCCCGCTG
NC_000913	1903486	2	+	b1821	yebN	conserved inner membrane protein	Function unknown	1903712	1904278	226	ATATATTCCAACAGTTGTTTTATATTCTCAAAATATGTTAAGGTTGCGCCC
NC_000913	1905108	38	-	b1822	rrmA	23S rRNA m (1)G745 methyltransferase	Coenzyme transport and metabolism	1904275	1905084	24	CCTGGCGTTCGGATATTTGCCCGCCGCGTGATTCGCGTTACACTTGCGGCC
NC_000913	1905571	7	-	b1823	cspC	stress protein, member of the CspA family, predicted DNA-binding transcriptional regulator	Transcription	1905250	1905459	112	CTGTTTATGTGTGGCATTTTCAGTAAAGAAGTCCTGAGTAAACACGTTGAC
NC_000913	1905578	11	-	b1823	cspC	stress protein, member of the CspA family, predicted DNA-binding transcriptional regulator	Transcription	1905250	1905459	119	TACAGTTCTGTTTATGTGTGGCATTTTCAGTAAAGAAGTCCTGAGTAAACA
NC_000913	1905588	11	-	b1823	cspC	stress protein, member of the CspA family, predicted DNA-binding transcriptional regulator	Transcription	1905250	1905459	129	TTAAACGAGGTACAGTTCTGTTTATGTGTGGCATTTTCAGTAAAGAAGTCC
NC_000913	1905641	249	-	b1824	yobF	small protein involved in stress responses	Not in COGs	1905472	1905615	26	TGTTTAAAAATGGCTTGCCATAATTAACGTTGTATGTGATAACAGATTTCG
NC_000913	1905817	107	-	b1824	yobF	small protein involved in stress responses	Not in COGs	1905472	1905615	202	TTCTCCCACTGGCCTGGAACAACTGAACTTATTGAACTATGTTAGAAAATA
NC_000913	1906591	32	-	b1825	yebO	predicted protein	Not in COGs	1906285	1906572	19	TTTTTTCAGCACTAGATTTTCTTCCTCTCCAGCAGTGGTAGAATAGCGCCT
NC_000913	1906816	46	-	b1826	mgrB	small protein involved in the acid stress response	Not in COGs	1906647	1906790	26	ATATCGACATAGTTAGGCGCTGTTTAACTAACGCATGCTAGTTTAATGACA
NC_000913	1906925	2	+	b4536	yobH	predicted protein	Not in COGs	1906949	1907188	24	TTTCGGAATGAGTCGCTTGCTTCAGCGCATATTGCCGCTACGATTAAGCGA
NC_000913	1908162	4	-	b1827	kdgR	KdgR transcriptional repressor	Transcription	1907332	1908123	39	CGGCAAAAGATGGATTGCGACCACCCTGGTGCGAAATTATAATAAAAAACA
NC_000913	1908186	145	+	b1828	yebQ	predicted transporter	Carbohydrate transport and metabolism	1908300	1909673	114	TGCGAGTGTTTTATAAAAATCAGAACTGTTTTTTATTATAATTTCGCACCA
NC_000913	1910642	73	-	b1829	htpX	heat shock protein, integral membrane protein	Posttranslational modification, protein turnover, chaperones	1909719	1910600	42	TACGCACTATCCAGACTTGAAAATAGTCGCGTAACCCATACGATGTGGGTA
NC_000913	1912934	23	-	b1830	prc	tail-specific protease	Cell wall/membrane biogenesis	1910792	1912840	94	TGAAGGTGAAAGCGGGTCAAAACGCGATGGATGCCACCGTATTAGAAATCA
NC_000913	1913032	10	-	b1830	prc	tail-specific protease	Cell wall/membrane biogenesis	1910792	1912840	192	AAAGCCGGTAGAGAAAGCGCCAAAAACAGTAAAAGCACCTCGCGAAGAACA
NC_000913	1913558	12	-	b1831	proQ	predicted structural transport element	Signal transduction mechanisms	1912860	1913558	0	CTGTTCATGCCTGCGCTTGTTGGCTACGTCCGTTGTAATCAGGAAATTTCA
NC_000913	1913606	18	-	b1831	proQ	predicted structural transport element	Signal transduction mechanisms	1912860	1913558	48	AATCAACGGATAACGTAGCATTTACTGATAGCGTCATTATAATGACGCCTG
NC_000913	1914190	21	-	b1831	proQ	predicted structural transport element	Signal transduction mechanisms	1912860	1913558	632	ATGATGGGAATGATCTTGAGCATTAACGCATTTAATGCTTATTTTAATAGG
NC_000913	1914245	3	-	b1832	yebR	free methionine-(R)-sulfoxide reductase	Signal transduction mechanisms	1913655	1914206	39	GTGTTAAGAGCCATGACGTGCCAAATGTAATAAGAATTAACATTAATCTTA
NC_000913	1914167	5	+	b1833	yebS	conserved inner membrane protein	Function unknown	1914282	1915565	115	GCGATTTAAATCCGCGTAAAATTCTGTTTTGTTCATTATATAATCACTTGG
NC_000913	1914258	11	+	b1833	yebS	conserved inner membrane protein	Function unknown	1914282	1915565	24	AAATGCGTTAATGCTCAAGATCATTCCCATCATGGGTTAAGATTAATGTTA
NC_000913	1915499	2	+	b1834	yebT	conserved protein	General function prediction only	1915534	1918167	35	CCGGCTGCGTTTTATTTCGGCGCAGCGGTAATTTTGACTATTCTTGCTGTG
NC_000913	1918220	10	+	b1835	rsmF	16S rRNA m (5)C1407 methyltransferase	Translation	1918247	1919686	27	CCCACTGCTCCGGCGTGCCTGCGCCGGAGCGTTTATGCTAAACTGCGCGCC
NC_000913	1919751	34	+	b1836	yebV	predicted protein	Not in COGs	1919804	1920040	53	AGCGCACTTTTTGACTGGCACATTCGGCTGCCTCAACTAGGCTGAAAAATG
NC_000913	1919840	12	+	b1837	yebW	predicted protein	Not in COGs	1920145	1920336	305	TGGAGAGCACGAAGATGAAAACCAGTGTGCGCATAGGCGCTTTTGAAATCG
NC_000913	1919922	13	+	b1837	yebW	predicted protein	Not in COGs	1920145	1920336	223	TGATCGAACGTTAACCATTCCTTGTAAATCTGACCCCGATTTATGTATGCA
NC_000913	1920019	24	+	b1837	yebW	predicted protein	Not in COGs	1920145	1920336	126	GGCGAACACTCTGTCCTTTACCGTACCCGTTACGATCAACAATCTGATGCC
NC_000913	1921230	47	-	b1838	pphA	protein phosphatase 1 modulates phosphoproteins, signals protein misfolding	Signal transduction mechanisms	1920337	1920993	237	CATTTTGCACGCAAACTGGAAAACCTGGCGTCGTCATCTATTCTTAAAGGG
NC_000913	1921090	54	+	b4432	ryeA	RyeA small RNA		1921090	1921338	0	GTTAAAAAACGCTGGACTCAGACAGTAGAGTGTGTGTTATGGTTGACTATA
NC_000913	1921866	40	-	b1839	yebY	predicted protein	Not in COGs	1921389	1921730	136	GTGATGATTATGGTGGTCATTGCGCTGGCTAATCGTTATGTTCTTGTACCG
NC_000913	1923331	231	-	b1841	yobA	conserved protein	General function prediction only	1922619	1922993	338	GTGTAACTCTGTATAAGTTTTATTTAAGTTTGGGCTCGTAAGGTAAACGTG
NC_000913	1923110	29	+	b1842	holE	DNA polymerase III, theta, subunit	Not in COGs	1923132	1923362	22	ATCATCAATTCCGGCTTGCCATCCTGGCTCACTCTTAGTAACTTTTGCCCG
NC_000913	1923425	4	+	b1843	yobB	conserved protein	General function prediction only	1923464	1924120	39	GTTACACTTTCTTACATAACGCCTGCTAAATTATGAGTATTTTCTAAACCG
NC_000913	1923958	2	+	b1844	exoX	exonuclease X	Replication, recombination and repair	1924144	1924806	186	CTGGGAGAACCCGACCTGCTGGCGTCGGCCCGTCGCTTACAATTTTTTTCA
NC_000913	1926889	35	-	b1845	ptrB	protease II	Amino acid transport and metabolism	1924803	1926863	26	GACTCCCCTGTTTCGCTTGCATCCCCGGTGAGTTTTGCCACCCTTATAAGA
NC_000913	1927758	5	-	b1846	yebE	conserved inner membrane protein	Function unknown	1927072	1927731	27	TTTTGTCTCGATATACATTTTCTGACATCCTCATCCGCTATGCTACAGGCA
NC_000913	1928672	10	-	b1847	yebF	predicted protein	Not in COGs	1928058	1928414	258	TGTCGTTTACCAGCAAAAAGGAAGCCGATGCTTATGACAAAATGCTTGATA
NC_000913	1929452	2	-	b1848	yebG	conserved protein regulated by LexA	Function unknown	1928481	1928771	681	ACTTAACGACGCCTTCAACAATTACGCGGCCCGCTCCGGCGCGACCGCCTT
NC_000913	1928881	17	+	b1849	purT	phosphoribosylglycinamide formyltransferase 2	Nucleotide transport and metabolism	1928905	1930083	24	CAACATCAGCAATAAAGACACACGCAAACGTTTTCGTTTATACTGCGCGCG
NC_000913	1931130	125	-	b1850	eda	multifunctional 2-keto-3-deoxygluconate 6-phosphate aldolase and 2-keto-4-hydroxyglutarate aldolase and oxaloacetate decarboxylase	Carbohydrate transport and metabolism	1930139	1930780	350	AATGCCAGAATTACATAAACTCATGCCGCCACTTGGTGTATTATTGGACCG
NC_000913	1932979	6	-	b1851	edd	phosphogluconate dehydratase	Carbohydrate transport and metabolism | Amino acid transport and metabolism	1930817	1932628	351	TACGTCGCGACGAAGTGGAAGAAGCCTGGAAATGGGTAGACTCCATTACTG
NC_000913	1933034	4	-	b1851	edd	phosphogluconate dehydratase	Carbohydrate transport and metabolism | Amino acid transport and metabolism	1930817	1932628	406	GATGCCTATGAACGTTTGCTGCTGGAAACCATGCGTGGTATTCAGGCACTG
NC_000913	1933223	3	-	b1851	edd	phosphogluconate dehydratase	Carbohydrate transport and metabolism | Amino acid transport and metabolism	1930817	1932628	595	GAACTGAATCTGTTTAAAGAATCGTGGCAGGATCTGCCGCAGAATAAACTG
NC_000913	1934906	12	-	b1852	zwf	glucose 6-phosphate-1-dehydrogenase	Carbohydrate transport and metabolism	1932863	1934338	568	TATGATTCAACGCTGTCATCTTCATTGACATTGCGATTAACATAGGGAGTG
NC_000913	1934614	6	+	b1853	yebK	predicted DNA-binding transcriptional regulator	Transcription	1934676	1935545	62	TTTTTTATCTGCTTTTGTCATTAACACGGCACACAGGCGTAATATCTGACA
NC_000913	1935428	31	+	b1854	pykA	pyruvate kinase II monomer	Carbohydrate transport and metabolism	1935673	1937115	245	ATGCCCATGGTTTCTCGACTTGCACAGCTGACCGTGATAGATGTGCTGGCG
NC_000913	1938836	15	-	b1855	lpxM	myristoyl-acyl carrier protein (ACP)-dependent acyltransferase	Cell wall/membrane biogenesis	1937246	1938217	619	AGGTAAAGATTATTACGCTATCCGCGCTGAAGATGGCAAATTCTACGATCG
NC_000913	1938861	10	-	b1855	lpxM	myristoyl-acyl carrier protein (ACP)-dependent acyltransferase	Cell wall/membrane biogenesis	1937246	1938217	644	TGCTGGGCGTACGTTTGCGTTCAGAAGGTAAAGATTATTACGCTATCCGCG
NC_000913	1940050	2	-	b1856	yebA	predicted peptidase	Cell wall/membrane biogenesis	1938337	1939659	391	CGAGCCAAACTTGACGCCAACCTGAAGGATTTTGAGGCACAATTAGCCTCA
NC_000913	1940085	2	-	b1856	yebA	predicted peptidase	Cell wall/membrane biogenesis	1938337	1939659	426	TCCATGGAAAATTAGTGGAACTTATGCCGCAAAGTCGAGCCAAACTTGACG
NC_000913	1940434	3	+	b1858	znuC	ZnuA/ZnuB/ZnuC ABC transporter	Inorganic ion transport and metabolism	1940686	1941441	252	GCGTTCTGTAAGCGTTTTACATCCGATGGGCGCAGTGAATAATCATGTTCT
NC_000913	1940614	3	+	b1858	znuC	ZnuA/ZnuB/ZnuC ABC transporter	Inorganic ion transport and metabolism	1940686	1941441	72	GCGGCGGATAATGCTGCGAAAAGAAGCGTTTTTTTATGTAACATAATGCGA
NC_000913	1943938	12	-	b1860	ruvB	branch migration of Holliday structures, repair helicase	Replication, recombination and repair	1942370	1943380	558	CTCAGAGGCATCATCATTGAAAAACAACCCCCGCTGGTGTTAATTGAAGTG
NC_000913	1944029	9	-	b1861	ruvA	branch migration of Holliday structures, repair	Replication, recombination and repair	1943389	1944000	29	CTTCATCCTTCGCTGGATATCTATCCAGCATTTTTTTATCATACAGCATTA
NC_000913	1944032	13	-	b1861	ruvA	branch migration of Holliday structures, repair	Replication, recombination and repair	1943389	1944000	32	TTTCTTCATCCTTCGCTGGATATCTATCCAGCATTTTTTTATCATACAGCA
NC_000913	1944049	5	+	b1862	yebB	predicted protein	Not in COGs	1944275	1944877	226	ACATGACGCTCCTGCGTAATGAATCAAAGATAATGCTGTATGATAAAAAAA
NC_000913	1947031	11	-	b1865	nudB	dihydroneopterin triphosphate pyrophosphohydrolase	Replication, recombination and repair | General function prediction only	1946204	1946656	375	GTATCCATAATGGTGATATGCAGCAGACGGTGTTTGGTATTCTGGGTATCA
NC_000913	1948641	12	-	b1866	aspS	aspartyl-tRNA synthetase	Translation	1946774	1948546	95	GCGCGGGCCAGGCTCTTACGGTGCGGCAGAATTTCCAGTATAATAGCCGCC
NC_000913	1949215	9	-	b1866	aspS	aspartyl-tRNA synthetase	Translation	1946774	1948546	669	GATTCAACACCGATATTGGTCGAGATCCCACATAACACTATTGTATCGATA
NC_000913	1948394	12	+	b1867	yecD	predicted hydrolase	Secondary metabolites biosynthesis, transport and catabolism	1948856	1949422	462	CAGAACTCATTACGCAGTTCAGAGGCCAGCTTTAACGCGTCCGCACGATCC
NC_000913	1950262	5	+	b1869	yecN	predicted inner membrane protein	General function prediction only	1950290	1950685	28	TTCCACAGCAATCTTCTCTTTTCTGAATTTGCCACCTATCATAGACAGGTG
NC_000913	1950699	18	+	b1870	cmoA	predicted methyltransferase	Coenzyme transport and metabolism	1950726	1951469	27	GTATATGCCCTGGGAGTTGGTTTTCTCCCTGCGTTAGCGCACAATACGCCA
NC_000913	1950941	2	+	b1871	cmoB	predicted S-adenosyl-L-methionine-dependent methyltransferase	Coenzyme transport and metabolism	1951466	1952437	525	CCTGGTACGCAGGTTTACGATCTGGGTTGTTCTCTGGGCGCGGCGACGCTC
NC_000913	1950942	2	+	b1871	cmoB	predicted S-adenosyl-L-methionine-dependent methyltransferase	Coenzyme transport and metabolism	1951466	1952437	524	CTGGTACGCAGGTTTACGATCTGGGTTGTTCTCTGGGCGCGGCGACGCTCT
NC_000913	1950981	2	+	b1871	cmoB	predicted S-adenosyl-L-methionine-dependent methyltransferase	Coenzyme transport and metabolism	1951466	1952437	485	CGGCGACGCTCTCGGTGCGTCGCAACATTCATCATGATAATTGCAAAATTA
NC_000913	1956771	129	-	b1873	torY	trimethylamine N-oxide reductase III, c-type cytochrome subunit	Energy production and conversion	1955056	1956156	615	GTTTATCAAAAATTATGGAACTTATTGCCCATCGTGATGCTCCAATCATTA
NC_000913	1958029	4	+	b1876	argS	arginyl-tRNA synthetase	Translation	1958086	1959819	57	CACGCGCACGTTGCTGACGAAAACAGCCATTTGCAGTATACTCCCGCCCTA
NC_000913	1959650	249	+	b1877	yecT	predicted protein	Function unknown	1959996	1960484	346	AACCCTCACCGTGGTTGCCCGTGAAGGCACGCCGCATGTAATGTGTGCTTA
NC_000913	1964230	10	-	b1880	flhB	flagellar biosynthesis protein FlhB	Cell motility | Intracellular trafficking and secretion	1963067	1964215	15	CAAACCATTGAACGCTTTGCGCTCTGGCATCATTCACGCTTAATACTCTTT
NC_000913	1964239	11	-	b1880	flhB	flagellar biosynthesis protein FlhB	Cell motility | Intracellular trafficking and secretion	1963067	1964215	24	CCCCTTACTCAAACCATTGAACGCTTTGCGCTCTGGCATCATTCACGCTTA
NC_000913	1971123	3	-	b1886	tar	MCP-II	Signal transduction mechanisms | Cell motility	1969054	1970715	408	TTATTGTGCCGATTGTTGACTTACGAATTAAGTTCAGCCAGGTGGATGTGG
NC_000913	1976419	21	-	b1892	flhD	FlhDC transcriptional dual regulator	Not in COGs	1975871	1976221	198	CGCAGCCCCCCTCCGTTGTATGTGCGTGTAGTGACGAGTACAGTTGCGTCG
NC_000913	1979646	2	-	b1896	otsA	trehalose-6-phosphate synthase	Carbohydrate transport and metabolism	1978212	1979636	10	GGCTTGAAATGATAACCACCGCATTACAACAAAAAAGAGAAAATAACAGGA
NC_000913	1980464	130	-	b1897	otsB	trehalose-6-phosphate phosphatase	Carbohydrate transport and metabolism	1979611	1980411	53	GTTCTTCGTTGCAAATGGCGACCCCCGTCACACTGTCTATACTTACATGTC
NC_000913	1984410	3	-	b1901	araF	arabinose ABC transporter	Carbohydrate transport and metabolism	1983163	1984152	258	ATCCCGCATGGGTACCAAAGACAACAAGGATTTCCAGGCTAATCTTATGGA
NC_000913	1984821	124	+	b1902	ftnB	predicted ferritin-like protein	Inorganic ion transport and metabolism	1984949	1985452	128	TTGATGATTTAAGCATTTTCTTATACCCGTTCAGACGTTATTCTTATTTCA
NC_000913	1986025	4	-	b4434	isrB	IsrB small RNA		1985863	1986022	3	TTGTATCACATAAAGATTGATTTTTGTGATGGTTGTCATATTATAAGCGCA
NC_000913	1986043	7	+	b1904	yecR	predicted protein	Not in COGs	1986246	1986569	203	CCGACCATTTGTTATACAGGTGTTATTGTCTTTGCGCTTATAATATGACAA
NC_000913	1986706	17	+	b1905	ftnA	ferritin iron storage protein	Inorganic ion transport and metabolism	1986740	1987237	34	TTTATATTTTACCTTTTGCAAATAATAAAATAACAAATTATAGTGACGCCA
NC_000913	1987525	9	-	b1906	yecH	predicted protein	Not in COGs	1987275	1987514	11	CGCTGGCGCAAAGTCTTCATAAGCGGCAATCGCTACGCTAGGCTTTTTTTG
NC_000913	1987162	11	+	b1907	tyrP	tyrosine ArAAP transporter	Amino acid transport and metabolism	1987705	1988916	543	TCTGAGCAGCATGAAGAAGAGAAACTGTTCAAATCGATTATTGATAAATTA
NC_000913	1987169	9	+	b1907	tyrP	tyrosine ArAAP transporter	Amino acid transport and metabolism	1987705	1988916	536	AGCATGAAGAAGAGAAACTGTTCAAATCGATTATTGATAAATTAAGCCTGG
NC_000913	1987667	8	+	b1907	tyrP	tyrosine ArAAP transporter	Amino acid transport and metabolism	1987705	1988916	38	TATGTAACGTCGGTTTGACGAAGCAGCCGTTATGCCTTAACCTGCGCCGCA
NC_000913	1989672	57	-	b1908	yecA	conserved metal-binding protein	General function prediction only	1988978	1989643	29	AGCCACTCAAAAAGTATCTCTGATACGGACCGGCATGTAAGATAGGTGCTG
NC_000913	1990874	75	-	b1912	pgsA	phosphatidylglycerophosphate synthase	Lipid transport and metabolism	1990293	1990841	33	AAGATCTTCTGGTCGTTGAAACATTGATGTCTCTGTAGCAACATAGGGGTA
NC_000913	1992900	201	-	b1913	uvrC	excinuclease ABC, subunit C, repair of UV damage to DNA	Replication, recombination and repair	1990898	1992730	170	GCCCATTTGCCAGTTTGTCTGAACGTGAATTGCAGATTATGCTGATGATCA
NC_000913	1993427	21	-	b1914	uvrY	UvrY- Phosphorylated transcriptional regulator	Transcription | Signal transduction mechanisms	1992727	1993383	44	CACCATTTTTAACGTTTCAAAGTTGCAATAAAAACCGCTAATATACGAATG
NC_000913	1993792	4	+	b1915	yecF	predicted protein	Not in COGs	1993842	1994066	50	AAAAAACAACCACTGCTATTTTTAGCAAAGCTTATGGTATACTCCGCCGCC
NC_000913	1994917	4	-	b1916	sdiA	SdiA transcriptional dual regulator	Transcription	1994134	1994856	61	CAAAAGTAATTCATTGCCTGAATAATATAAATTATATATAAATCTTATTTA
NC_000913	1996277	4	-	b1917	yecC	predicted transporter subunit: ATP-binding component of ABC superfamily	Amino acid transport and metabolism	1995086	1995838	439	CTCTATTTTTCGTGGTACGCCGCTCATCGCACAACTGTTTATGATCTATTA
NC_000913	1996941	8	-	b1918	yecS	predicted transporter subunit: membrane component of ABC superfamily	Amino acid transport and metabolism	1995835	1996503	438	AGTGCGCTGGAAATCGCGCAACAGTGTGAAGGGGCGGTTAATATTTCATCG
NC_000913	1997532	13	-	b1919	dcyD	D-cysteine desulfhydrase monomer	Amino acid transport and metabolism	1996518	1997504	28	TTCACTAGCGCCTTTTTTATTTACGCGTTTTCAGCGTGCATAATAAGAAAA
NC_000913	1998109	21	-	b1919	dcyD	D-cysteine desulfhydrase monomer	Amino acid transport and metabolism	1996518	1997504	605	TAAAACCGACCAAATGGGACGGTATGCTGGCGTCGCTGGACTCTAAACGTA
NC_000913	1998434	69	-	b1920	fliY	periplasmic cystine-binding protein, member of extracellular bacterial solute-binding protein family III	Signal transduction mechanisms | Amino acid transport and metabolism	1997609	1998409	25	TGTAGCGGAGTTGTTTTTGTGTTTACAAACAATGGCTCTACACTGCAAACA
NC_000913	1998477	80	-	b1920	fliY	periplasmic cystine-binding protein, member of extracellular bacterial solute-binding protein family III	Signal transduction mechanisms | Amino acid transport and metabolism	1997609	1998409	68	CTCCAGCCTGCCTTCTTCTGATATATATTAAATAAGAATAAGATGTAGCGG
NC_000913	1999215	4	-	b1921	fliZ	regulator of sigma (S) activity	Not in COGs	1998497	1999048	167	GGAAGCCATCGAAACGTTGCCGGAGCGCGAAAAACTGGTATTAACCCTCTA
NC_000913	1999843	6	-	b1922	fliA	RNA polymerase, sigma 28 (sigma F) factor	Transcription	1999094	1999813	30	CACCCACTAATCGTCCGATTAAAAACCCTGCAGAAACGGATAATCATGCCG
NC_000913	2000020	3	-	b1922	fliA	RNA polymerase, sigma 28 (sigma F) factor	Transcription	1999094	1999813	207	CAGGCCTACAAGTTGAATTGCAATTTATTGAATTTGCACATTTTTGTAGGC
NC_000913	2001956	2	-	b1923	fliC	flagellar biosynthesis, flagellin, filament structural protein	Cell motility	2000134	2001630	326	TTGCTGATTTGAAATGGGGGTTAGCGTCGCTTTTTGCGCGGCGGTGAGGCT
NC_000913	2001817	3	+	b1924	fliD	flagellar cap protein FliD, filament capping protein, enables filament assembly	Cell motility	2001896	2003302	79	TCGCCGAAATACTCTTTTCTCTGCCCCTTATTCCCGCTATTAAAAAAAACA
NC_000913	2004156	3	+	b1927	amyA	alpha-amylase	Carbohydrate transport and metabolism	2004180	2005667	24	TGAATGAGTCGATGGCTCGCGAATAATCCGATTACGGCTACGCTTCTAATG
NC_000913	2006264	5	+	b1929	yedE	predicted inner membrane protein	General function prediction only	2006301	2007506	37	TTGTGAATTATTACCCCGAAAATAAATTTGCATGGTGTATGATTCGCGACT
NC_000913	2006138	4	-	b1928	yedD	predicted protein	Not in COGs	2005701	2006114	24	TCTGAACCTTGAAAGGCTGGCGACATCAGGGCTTTAATGCCACAATCCTCT
NC_000913	2007492	3	+	b1930	yedF	conserved protein	Posttranslational modification, protein turnover, chaperones	2007503	2007736	11	TTATCGGCTGGGAAAAACGCTTCTTCCGCCGTGCGGCACCGCAGACTGCTA
NC_000913	2007826	5	+	b1931	yedK	predicted protein	Function unknown	2007845	2008513	19	ACCTTTGTATCACATAGATTTTACCCGCCCCCACTCCTATTCTTTTCAGTA
NC_000913	2010631	23	-	b1935	yedM	conserved protein		2010025	2010375	256	GGGCATGGATGGGGCAAACTCACTCAATTTCTGGTTTAAAATGGATACCTG
NC_000913	2011203	2	-	b1937	fliE	flagellar basal-body protein FliE	Cell motility | Intracellular trafficking and secretion	2010724	2011038	165	TCGCGCACCTCGTGGCTGATTATGGACGGCGTTATTGGCAAAGTGGAACAA
NC_000913	2020201	4	+	b1949	fliQ	flagellar biosynthesis protein FliQ	Cell motility | Intracellular trafficking and secretion	2020640	2020909	439	CAGGTATTGCTGGGGCTGGCACTGTTTTTGACCTTTTTTATTATGTCACCG
NC_000913	2021309	3	+	b1951	rcsA	positive DNA-binding transcriptional regulator of capsular polysaccharide synthesis, activates its own expression	Transcription | Signal transduction mechanisms	2021992	2022615	683	GATCCGGCCAGCCATCTTAATATGCCCGTTTTAGCGCGTATCATGGATATG
NC_000913	2021860	4	+	b1951	rcsA	positive DNA-binding transcriptional regulator of capsular polysaccharide synthesis, activates its own expression	Transcription | Signal transduction mechanisms	2021992	2022615	132	TATCGCAACATTTACTTTACTTTAAGACAATTCCAGGCAAATTATACAACA
NC_000913	2022865	9	-	b1952	dsrB	hypothetical protein, transcription is regulated by RpoS and DsrA RNA	Not in COGs	2022659	2022847	18	GCGCGCGCCTGGCGCTGCCAGAAAAACGAAATTGTTCTACACTGGCACAAA
NC_000913	2022951	22	+	b1953	yodD	stress-induced protein	Not in COGs	2023010	2023237	59	GCGCCAGGCGCGCGCGAGTGCTGATTTTCTCGACGGTCTATACTTAAGAGA
NC_000913	2023334	694	-	b1954	dsrA	DsrA RNA, riboregulator of RpoS and H-NS production		2023251	2023337	3	TGGCGAATATTTTCTTGTCAGCGAAAAAAATTGCGGATAAGGTGATGAACA
NC_000913	2023071	2	+	b1955	yedP	predicted phosphatase	General function prediction only	2023535	2024350	464	AAAAGAGTACAGCGATACCGCAAAACGTGAGGTCAGCGTCGATGTCGATGC
NC_000913	2027414	2	-	b1958	yedI	conserved inner membrane protein	Function unknown	2026473	2027390	24	GACCTGTGAAGCAAGTATCAGAGCTGCCGTTTTTGCTTCATACTTACACCC
NC_000913	2030364	5	-	b1961	dcm	DNA cytosine methylase	Replication, recombination and repair	2028923	2030341	23	TGGCTGAGCGCGTGGCCCTAAATGGCTGTAATTATGTTAACCTGTCGGCCA
NC_000913	2031123	13	-	b1962	yedJ	predicted phosphohydrolase	General function prediction only	2030408	2031103	20	TCGTCCCGCACGTAGCAGACGCTATGAATAAAAACTGCTAAGGTGGCGACT
NC_000913	2031473	7	-	b1962	yedJ	predicted phosphohydrolase	General function prediction only	2030408	2031103	370	ACTGGCTCATCCAATGTGGAAAAATGTGACTTTTATCACATAATAGTACTA
NC_000913	2032421	12	+	b1965	yedS_2	Interrupted-Genes		2032570	2032779	149	TGCAGGTTTAGGCTTTGGTCAGAATGGTACTTTCGACTATGGTCGTAACTA
NC_000913	2033274	3	+	b1967	hchA	heat shock protein (Hsp) 31	General function prediction only	2033859	2034710	585	CTACCGATGATATCGTTGCTGTGGGCTTAGTCTACCAGTTCTAATCAGTCA
NC_000913	2033655	6	+	b1967	hchA	heat shock protein (Hsp) 31	General function prediction only	2033859	2034710	204	AAATCTCTCCCCGCCACCCCGTACCTCTGATAATGGTCTAAAATCATTGAA
NC_000913	2036190	6	-	b1968	yedV	predicted sensory kinase in two-component regulatory system with YedW	Signal transduction mechanisms	2034818	2036176	14	TTCCTGAAAAGCTAATTGCCACAATCCGGGGGATGGGCTATTCATTCGTAG
NC_000913	2036679	6	-	b1968	yedV	predicted sensory kinase in two-component regulatory system with YedW	Signal transduction mechanisms	2034818	2036176	503	CGCTGAAGGATGATTATGCATTGATCATTCTGGATATTATGCTTCCGGGTA
NC_000913	2036359	10	+	b1970	yedX	conserved protein	General function prediction only	2036980	2037393	621	TTGATTCCCCAAATTTCACTCGCAATAACCGTTCTGGGTATAATTTCGCCA
NC_000913	2037829	4	+	b1972	yedZ	conserved inner membrane protein	Function unknown	2038507	2039142	678	TCGGGCTGGATAAAGCCGATCCCGCCGCTAATGCTGGTAGCCTGAAAACCG
NC_000913	2038970	5	+	b1973	zinT	cadmium-induced cadmium binding protein	General function prediction only	2039399	2040049	429	GATGCAGCGAAAACTCGGCAAGCACTGGCAACAGTTGCATAATTTCGTCTA
NC_000913	2041628	37	+	b1976	mtfA	Mlc titration factor	Function unknown	2041675	2042472	47	CTCCGTTCAGATGGTTGCCATGATGCCAGGAAATTTGGCATTTTAACAGTC
NC_000913	2042758	43	+	b1978	yeeJ	adhesin	Not in COGs	2042935	2050038	177	TAACGGATAGCGGGTTTTTAACATCTTAAGCGCCCTCGACCTTTATGGTTG
NC_000913	2051657	3	-	b1980	yeeL_1	Interrupted-Genes		2050648	2051352	305	GTCCCTTCATCGGGACGAGTGGAGATGAGCGTGGAGTCCATAATGATCCTG
NC_000913	2051590	194	+	b1981	shiA	ShiA shikimate MFS transporter	Carbohydrate transport and metabolism	2051667	2052983	77	TCAGCCATAAAATCATTTGCAGATGCGCTCTGTCGAGGTAGTCTCATAAGG
NC_000913	2053056	71	+	b1982	amn	AMP nucleosidase	Nucleotide transport and metabolism	2053085	2054539	29	TCTTCGCCTTACACTTTTGTTTCACATTTCTGTGACATACTATCGGATGTG
NC_000913	2057895	7	-	b1985	yeeO	YeeO MATE transporter	Defense mechanisms	2056227	2057870	25	CCTCTGACTGGACTCGAACCAGTGACATACGGATTAACAGTCCGCCGTTCT
NC_000913	2060631	4	-	b1988	nac	Nac transcriptional dual regulator	Transcription	2059040	2059957	674	CCTGTTGGGACGCGTGTGCAAATTATCGACCAGCCAGTAAAATACACCACT
NC_000913	2061377	34	-	b1990	erfK	L,D-transpeptidase ErfK	Function unknown	2060415	2061347	30	TGATTTGAACAGTTAAAAACGAAAAGTCTGATAAAAGCTATACTTAACGGA
NC_000913	2063008	2	-	b1991	cobT	nicotinate-nucleotide dimethylbenzimidazole phosphoribosyltransferase	Coenzyme transport and metabolism	2061412	2062491	517	GGCGGCACTGTTTAGCGTACTTGTGCTGGTGCTGATGACCGGGGGATTCCA
NC_000913	2064020	49	-	b1993	cobU	cobinamide-P guanylyltransferase / cobinamide kinase	Coenzyme transport and metabolism	2063243	2063788	232	ATGCCCGTTTGCTGGTTGTTCCGGCAGTAGCATTAATTCATTATCTGAATG
NC_000913	2065493	4	-	b1994	insH-6	IS5 transposase and trans-activator	Replication, recombination and repair	2064329	2065345	148	TAAACCTTTTTATTCTTGATGATGTCAGCGAGAAGATGGAATATATCCCCG
NC_000913	2065942	58	-	b4640	yoeG	,NCBI_nonoverlapping		2065384	2065916	26	GAATATATCTACTGATGTACAAAACACAACAATAGCTTCATGATATATAAA
NC_000913	2066507	2192	-	b4641	yoeH	,NCBI_nonoverlapping		2066285	2066443	64	AAATATCAAACATTTTTGACCTTAATCATGTTTTTTGATAGATATTTTACG
NC_000913	2066008	30	+	b1995	yoeA	CP4-44 prophage, predicted disrupted hemin or colicin receptor		2066659	2067051	651	CTATTGTTGTGTTTTGTACATCAGTAGATATATTCTGATATACTCCTTTTG
NC_000913	2068331	9	+	b1999	yeeP	CP4-44 prophage, predicted GTP-binding protein, Pseudo-Genes		2068810	2069235	479	CAGGGGGCCAGTCTAGTGGCGAAGCATCCTCCCGTGTTTTAATTCTCATTG
NC_000913	2073779	3	+	b2002	yeeS	CP4-44 prophage, predicted DNA repair protein	Replication, recombination and repair	2074332	2074778	553	CGGTGACTGGTATCCCTTTTCAGAAGGTCGCCGTTTTGTATCATTCCATCA
NC_000913	2074897	3	+	b2004	yeeU	CP4-44 prophage, antitoxin of the YeeV-YeeU toxin-antitoxin system	Not in COGs	2075136	2075504	239	ATTATCACCCGTGGTGAAGCCATGCGTATTCACCAACAACATCCGACATCC
NC_000913	2075869	3	+	b2006	yeeW	CP4-44 prophage, predicted protein		2075964	2076158	95	ACCAGCCGGGATTCAGCGCCTGTACCCGCTCTCAGTTAATAAACAGCATCG
NC_000913	2076002	121	+	b4538	yoeF	conserved protein		2076599	2076955	597	TCCGGAGGCGAAATGATGACACTGGAAGCCGACAGCGTTAACGTACAGGCG
NC_000913	2077440	4	-	b2007	yeeX	conserved protein	Function unknown	2077056	2077385	55	AAGGGATAAAAGCATTGTCATCTGCGGCAGCTATGAGTAATGTTGGCCCTA
NC_000913	2077491	8	-	b2007	yeeX	conserved protein	Function unknown	2077056	2077385	106	ATCATCTTGCTGCTGCTTCGATTCAGCAAGGATAAAGGGTATGATAGTGAA
NC_000913	2077533	7	-	b2007	yeeX	conserved protein	Function unknown	2077056	2077385	148	CTGATTTGCCGGGCCTTGCGCAAATAATTCCTGAACTTCAGAATCATCTTG
NC_000913	2078933	8	-	b2008	yeeA	conserved inner membrane protein	Function unknown	2077557	2078615	318	GTCGGTGATGATTTTGCTAAACCCTGGTATCAGTTCTTTAATAGTCTCTTG
NC_000913	2079857	2	-	b2009	sbmC	DNA gyrase inhibitor	Replication, recombination and repair	2078813	2079286	571	GGGATAAAACCATGAATGTTGACGGCCTGAAAACGGGTCATACTTCTGGTG
NC_000913	2081161	11	-	b2010	dacD	DD-carboxypeptidase, penicillin-binding protein 6b	Cell wall/membrane biogenesis	2079405	2080571	590	ACAGGCACGCATAACATCCAGTAAATCCCAGCGCGAGTTATCATGCTGCCA
NC_000913	2082649	3	-	b2012	yeeD	conserved protein	Posttranslational modification, protein turnover, chaperones	2082250	2082477	172	GTAGCGGGTTAGGTGGTGTACTGATGGGCTTCGGTGCCAGTATTGCAGGTG
NC_000913	2083576	9	-	b2013	yeeE	putative transport system permease protein	General function prediction only	2082491	2083549	27	AGAGAATTTGGTTATTGGTCTGCATTCCACCAGTCATGAATAATTTCCTCA
NC_000913	2085105	3	-	b2014	yeeF	YeeF amino acid APC transporter	Amino acid transport and metabolism	2083728	2085086	19	CTGAGGAATCCAAAAAAATGGGGCAATTTTTTGCTTACGCGACGGTTATCA
NC_000913	2085132	2	-	b2014	yeeF	YeeF amino acid APC transporter	Amino acid transport and metabolism	2083728	2085086	46	TTTACTAAAAATCGACAGTTGTTGTCGCTGAGGAATCCAAAAAAATGGGGC
NC_000913	2085135	2	-	b2014	yeeF	YeeF amino acid APC transporter	Amino acid transport and metabolism	2083728	2085086	49	ATATTTACTAAAAATCGACAGTTGTTGTCGCTGAGGAATCCAAAAAAATGG
NC_000913	2085286	25	-	b4678	yoeI	small protein	Not in COGs	2085076	2085138	148	CAAGCCTCTCATTCTCTTGTCATTTCCCCCCCATTTAGGCACAATGCGCCG
NC_000913	2086513	5	-	b2015	yeeY	predicted DNA-binding transcriptional regulator	Transcription	2085353	2086282	231	TCACTCTGTTGTTACAGGCACCTAAAGGCGGACACATCTATAATATATGTG
NC_000913	2087187	5	-	b2016	yeeZ	predicted epimerase, with NAD(P)-binding Rossmann-fold domain	Cell wall/membrane biogenesis | Carbohydrate transport and metabolism	2086328	2087152	35	TGAACAGATTCATTCATAGAATGAATTGTCAGTTTTGATACGCTAGCGTAG
NC_000913	2087640	5	-	b4539	yoeB	toxin of the YoeB-YefM toxin-antitoxin pair	Function unknown	2087235	2087489	151	AATGATGAAAGCCGTTGAAGATCATGCCCCGATCCTTATTACTCGTCAGAA
NC_000913	2087719	10	-	b4539	yoeB	toxin of the YoeB-YefM toxin-antitoxin pair	Function unknown	2087235	2087489	230	GTACAATGAACTGTACAAAAGAGGAGATTGACATGCGTACAATTAGCTACA
NC_000913	2087757	22	-	b2017	yefM	YefM antitoxin of the YoeB-YefM toxin-antitoxin pair and DNA binding transcriptional repressor	Cell cycle control, mitosis and meiosis	2087486	2087737	20	CAAACTAATTAATAAATAGTTAATTAACGCTCATCATTGTACAATGAACTG
NC_000913	2087989	627	+	b2018	hisL	his operon leader peptide	Not in COGs	2088020	2088070	31	TATAAAAAAGCCCTTGCTTTCTAACGTGAAAGTGGTTTAGGTTAAAAGACA
NC_000913	2088072	247	+	b2019	hisG	ATP phosphoribosyltransferase	Amino acid transport and metabolism	2088216	2089115	144	GACACGCGTTCAATTTAAACACCACCATCATCACCATCATCCTGACTAGTC
NC_000913	2088880	3	+	b2020	hisD	histidinal dehydrogenase / histidinol dehydrogenase	Amino acid transport and metabolism	2089121	2090425	241	CAAACAGCAACTGATCGACAAACTGCTGACCCGTATTCAGGGTGTGATCCA
NC_000913	2091388	21	+	b2022	hisB	imidazoleglycerol-phosphate dehydratase / histidinol-phosphatase	Amino acid transport and metabolism	2091492	2092559	104	CCTCCAGTGCGGTGTTTAAATCTTTGTGGGATCAGGGCATTATCTTACGTG
NC_000913	2096355	12	-	b2027	cld	regulator of length of O-antigen component of lipopolysaccharide chains	Cell wall/membrane biogenesis	2095345	2096325	30	TTTATCACTTATCCTATAGCATTCACGAGGATTATCGCTAAACTATGCGGA
NC_000913	2098235	2	-	b2028	ugd	UDP-glucose 6-dehydrogenase	Cell wall/membrane biogenesis	2096471	2097637	598	CTTCTCTCAGCTGCGTGCTGCGTCTGAAGAGTACAACTGGGATCTGAACTA
NC_000913	2099348	11	-	b2029	gnd	6-phosphogluconate dehydrogenase (decarboxylating)	Carbohydrate transport and metabolism	2097886	2099292	56	GCATGGATAAGCTATTTATACTTTAATAAGTACTTTGTATACTTATTTGCG
NC_000913	2099637	6	-	b2029	gnd	6-phosphogluconate dehydrogenase (decarboxylating)	Carbohydrate transport and metabolism	2097886	2099292	345	TTCAGATTTTGTGCGTGTAAATGGCTTCGATCAAGGTTACTTTATGTACTG
NC_000913	2100973	9	-	b2030	insH-7	IS5 transposase and trans-activator	Replication, recombination and repair	2099919	2100935	38	GTAAGAAAATTTCCTGTGCTTTCTGATTTTATTGTGTCATTTATGTTAGGG
NC_000913	2102982	36	-	b2032	wbbK	predicted lipopolysaccharide biosynthesis protein	Cell wall/membrane biogenesis	2101415	2102533	449	TATTTTACCGGAACTGTAGAATTATTCGATTTCCCTGCTATATTCGCAATG
NC_000913	2107739	4	-	b2037	rfbX	RfbX lipopolysaccharide PST transporter	General function prediction only	2106361	2107608	131	CTGATATCGCTGAATTTCAATATAAAACTACAAACTATTATCATCCTGAAA
NC_000913	2108061	2	-	b2037	rfbX	RfbX lipopolysaccharide PST transporter	General function prediction only	2106361	2107608	453	GTATTTGGTGATGATAGAGGTTTCTTTTATGAGAGCTTTAATCAATCAGCA
NC_000913	2109319	19	-	b2039	rfbA	dTDP-glucose pyrophosphorylase	Cell wall/membrane biogenesis	2108162	2109043	276	GCTTGTACCATTTGGTAGCCAGTGGTACCACAACCTGGTACGATTATGCTG
NC_000913	2110050	12	-	b2040	rfbD	dTDP-4-dehydrorhamnose reductase	Cell wall/membrane biogenesis	2109101	2110000	50	AAACGGTGGAATGGTACCTGTCCAATACAAAATGGGTTGATAATGTGAAAA
NC_000913	2111402	8	-	b2041	rfbB	RmlB	Cell wall/membrane biogenesis	2110000	2111085	317	ATCTGACCGGATGTAACGGTTGATAAGAAAATTATAACGGCAGTGAAAATT
NC_000913	2112375	56	-	b2042	galF	predicted subunit with GalU	Cell wall/membrane biogenesis	2111458	2112351	24	TCAGGGTAATTGATGCTGGCGAAAAAAATCGAACAAGCTATAATTCAGCAA
NC_000913	2131167	5	-	b2058	wcaB	predicted colanic acid biosynthesis acyl transferase	Amino acid transport and metabolism	2130091	2130579	588	ATTAACAGCGGGGCGTGCGCGGTACGTAACCAGGCGATTATGCTGGCGCAA
NC_000913	2135887	14	+	b2063	yegH	putative transport protein	General function prediction only	2135926	2137509	39	AATAGTGCTGCAACATTGCATTTTTGCCCCGATTTATCCATGATCGAATTG
NC_000913	2140219	2	-	b2064	asmA	predicted assembly protein AsmA	Cell wall/membrane biogenesis	2137783	2139636	583	AGGGAGTGATGCGCGAAAGGAGAAAATGCCATGCGTCTGTGTGACCGAGAT
NC_000913	2140619	66	-	b2065	dcd	dCTP deaminase	Nucleotide transport and metabolism	2139658	2140239	380	CGTATGAAAGAAACGGTGACGGTTGAGCCGAAGAAGGTCATCATTCTCGAA
NC_000913	2141028	4	-	b2066	udk	uridine kinase / cytidine kinase	Nucleotide transport and metabolism	2140331	2140972	56	GCAACGCTATTCGACTGGTATCAGACGGATGAAATCCCTATAATTGCCGCG
NC_000913	2141248	23	+	b2067	yegE	predicted diguanylate cyclase	Signal transduction mechanisms	2141290	2144607	42	TATGAGCAATTCGCATATAAAATGTAAAACTTTTGTACTAGCATAAACACA
NC_000913	2145583	39	-	b2068	alkA	3-methyl-adenine DNA glycosylase II, inducible	Replication, recombination and repair	2144716	2145564	19	CGGAATATGAAAGCAAAGCGCAGCGTCTGAATAACGTTTATGCTGAAAGCG
NC_000913	2151390	11	-	b2073	yegL	conserved protein	General function prediction only	2150493	2151152	238	AAAGGGTTATGATGAAGCACGTCATCATACTGGTGATACTCTTAGTGATTA
NC_000913	2151335	198	+	b4436	sibA	SibA small RNA		2151335	2151478	0	CGGAGAGCCGTCGATTGACACTAAGGGCGGAGTGACATAATTTCAGGAGTG
NC_000913	2151382	167	+	b4436	sibA	SibA small RNA		2151335	2151478	47	AGTGAGGGTTAGGGAGAGGTTTCCCCCTCCCCCTGGTGTTCTTAGTAAGCC
NC_000913	2151670	145	+	b4437	sibB	SibB small RNA		2151670	2151805	0	ACAAAGCCTGCGGATTGACAATCTTATCGTGAAGGCATACTTTCAGGAGTG
NC_000913	2151688	142	+	b4437	sibB	SibB small RNA		2151670	2151805	18	CAATCTTATCGTGAAGGCATACTTTCAGGAGTGAGGGTAGAGCGGGGTTTC
NC_000913	2151851	3	-	b4668	ibsB	predicted toxic peptide IbsB	Not in COGs	2151705	2151761	90	TAATAACACAGGAAACTATTTTATCTACGCGTTAGCGATAGACTGCTTGCA
NC_000913	2151394	207	+	b2074	mdtA	MdtABC-TolC multidrug efflux transport system	Cell wall/membrane biogenesis	2152040	2153287	646	GGAGAGGTTTCCCCCTCCCCCTGGTGTTCTTAGTAAGCCTGGAAGCTAATC
NC_000913	2152937	6	+	b2075	mdtB	MdtABC-TolC multidrug efflux transport system	Defense mechanisms	2153287	2156409	350	TCGATGCCACTACCGGTACGATTAAAGTGAAAGCACGCTTTAATAATCAGG
NC_000913	2162270	18	+	b2079	baeR	BaeR-Phosphorylated transcriptional activator	Transcription | Signal transduction mechanisms	2162300	2163022	30	ATTATTGCTGCCCATTCGCCTTTTGGCGGGGTAAGCATTACAGTAGAGTTA
NC_000913	2163156	13	+	b2080	yegP	predicted protein	Function unknown	2163213	2163545	57	CATTATCTCTCCGCCCTGGCAGGCATCAGAAAATCGCTCATACTTTAATCG
NC_000913	2163617	29	+	b2081	yegQ	predicted peptidase	Posttranslational modification, protein turnover, chaperones	2163692	2165053	75	GTTGGCGTCCGGCGCTTTACCAGAGCCCCCCACAGCGCTACAATGCCCGCC
NC_000913	2165138	14158	+	b4438	cyaR	CyaR small RNA		2165138	2165224	0	TTAGAAACCGATCACATACAGCTGCATTTATTAAGGTTATCATCCGTTTCG
NC_000913	2165572	19	-	b2082	ogrK	DNA-binding transcriptional regulator, prophage P2 remnant	Not in COGs	2165326	2165544	28	TTTTATTTTATCTGTTTGTTTTGTAAGGGTAAATTAACTAAAATGGCACCA
NC_000913	2166709	4	+	b2086	yegS	lipid kinase	Lipid transport and metabolism | General function prediction only	2166736	2167635	27	TTTCATCCTGTTCTGACTCCACCTTTTGTTTTCTGCTCTACACTATCTACA
NC_000913	2169850	7	-	b2090	gatR_2	GatR transcriptional repressor, repressor		2169419	2169757	93	TCGCTCGTAATGCTATGCCGGGCAAAGTGTTGCTCATTCCCTGAAACCGCG
NC_000913	2171096	7	-	b2091	gatD	galactitol-1-phosphate dehydrogenase	Amino acid transport and metabolism | General function prediction only	2169857	2170897	199	TGGGGCGTTAAAAGCCGGGGGTATGGTGGCTTCAATGGATCAGGGCGGTTC
NC_000913	2171166	3	-	b2091	gatD	galactitol-1-phosphate dehydrogenase	Amino acid transport and metabolism | General function prediction only	2169857	2170897	269	TCATTATGAGCATCACCCTGTGGATCGCGACGCAAACTATTGGTTTGCACA
NC_000913	2171516	3	-	b2091	gatD	galactitol-1-phosphate dehydrogenase	Amino acid transport and metabolism | General function prediction only	2169857	2170897	619	TGTATTGCAGCTGGCGGTAAAAACGGCGGCAGTGATGCTGCTAATGCCACG
NC_000913	2172495	2	-	b2092	gatC	galactitol PTS permease	Carbohydrate transport and metabolism	2170945	2172300	195	CCTCTACGATGGCGGCGGAAGAAATTAAAGAGTTGTGTCAGAATCATAATA
NC_000913	2172699	2	-	b2093	gatB	galactitol PTS permease	Carbohydrate transport and metabolism	2172304	2172588	111	AGCAATTGAAACTTTTACGCTGTTTATTTGGCAAGTTACAACAGCCCGATA
NC_000913	2172959	2	-	b2093	gatB	galactitol PTS permease	Carbohydrate transport and metabolism	2172304	2172588	371	TATCGGTAATGAGATGCTCGCCAAAGGTGTGGTTCATGATACCTGGCCACA
NC_000913	2173284	5	-	b2094	gatA	galactitol PTS permease	Signal transduction mechanisms | Carbohydrate transport and metabolism	2172619	2173071	213	CATTACTGGATATTCGTTACAGCCTGTCGGATCGTATTCGTTATTACTGGC
NC_000913	2174510	10	-	b2095	gatZ	tagatose-1,6-bisphosphate aldolase 2	Carbohydrate transport and metabolism	2173081	2174343	167	AAACTGGGGATATGCAAAATCAACGTTGCAACGGAGCTGAAAAATGCCTTC
NC_000913	2175511	13	-	b2096	gatY	tagatose-1,6-bisphosphate aldolase 2	Carbohydrate transport and metabolism	2174372	2175226	285	TCTCGATAGCAAAATTACTATCGCCTGATACGCCTTATACGAACAACACCA
NC_000913	2175512	13	-	b2096	gatY	tagatose-1,6-bisphosphate aldolase 2	Carbohydrate transport and metabolism	2174372	2175226	286	ATCTCGATAGCAAAATTACTATCGCCTGATACGCCTTATACGAACAACACC
NC_000913	2175560	10	-	b2096	gatY	tagatose-1,6-bisphosphate aldolase 2	Carbohydrate transport and metabolism	2174372	2175226	334	AATCGATGGCTGACGGCGTGAAACTGATTAACGCCGTGCAGGACGTTTATC
NC_000913	2175571	9	-	b2096	gatY	tagatose-1,6-bisphosphate aldolase 2	Carbohydrate transport and metabolism	2174372	2175226	345	AGCGTTCAAGAAATCGATGGCTGACGGCGTGAAACTGATTAACGCCGTGCA
NC_000913	2176652	37	-	b2097	fbaB	fructose bisphosphate aldolase monomer	Carbohydrate transport and metabolism	2175534	2176586	66	AAACATCCAAAAGATGGAAAAACTCGCCCGTAACGACCAGGATTATGATTG
NC_000913	2176285	4	+	b2098	yegT	YegT MFS transporter	Not in COGs	2176843	2178120	558	ACGCCAGCACGCCGTAAGTTGACGCCACACAGTTACAGCCCGCTTCGATCG
NC_000913	2176399	5	+	b2098	yegT	YegT MFS transporter	Not in COGs	2176843	2178120	444	AGTGCTCAACGCCCTGGTCAACCGGCAGAATAGAAAGATATCCTGTGCCAG
NC_000913	2180827	46	-	b2101	yegW	predicted DNA-binding transcriptional regulator	Transcription	2180057	2180803	24	ATGGGATTAAAGAAACGCCTTAAATAAGAAGCAGTGATATACTCCCACCAG
NC_000913	2181897	2	-	b2102	yegX	predicted hydrolase	Cell wall/membrane biogenesis	2180855	2181673	224	TTTACCGCACCGCGCATTATGACCAAAAACACCCACGGCACTGGTTGTACA
NC_000913	2182158	2	-	b2102	yegX	predicted hydrolase	Cell wall/membrane biogenesis	2180855	2181673	485	AAAAGCGGCGACCCGCTGCTTTCACCTTCGGCGGTTGCTACGCTGCGCAGT
NC_000913	2183473	55	-	b2104	thiM	hydroxyethylthiazole kinase	Coenzyme transport and metabolism	2182535	2183323	150	TGCCGTTTTTCCTCGTTTACAACGCGTGCGCTGGACATTACCATCCTCCTC
NC_000913	2183841	11	-	b2105	rcnR	RcnR transcriptional repressor	Function unknown	2183546	2183818	23	CAGTACCTGATACTACCCCCCAGTAGATTAATAGTGCTATGATTTTTCATA
NC_000913	2183891	12	+	b2106	rcnA	membrane protein conferring nickel and cobalt resistance	General function prediction only	2183939	2184763	48	TATGAAAAATCATAGCACTATTAATCTACTGGGGGGTAGTATCAGGTACTG
NC_000913	2183912	25	+	b2106	rcnA	membrane protein conferring nickel and cobalt resistance	General function prediction only	2183939	2184763	27	TAATCTACTGGGGGGTAGTATCAGGTACTGGGGGGGAGTAGAATCAGATTG
NC_000913	2184331	2	+	b2107	yohN	predicted protein	Function unknown	2184982	2185320	651	AACTGGCTGGAGAATATGCACGGGCATGATTATGAGCATCATCATCACGAT
NC_000913	2184572	3	+	b2107	yohN	predicted protein	Function unknown	2184982	2185320	410	TGATATGCATTCAGTTGAAAGCCCTGACACTGGGCGCAACACTGGTCGTCA
NC_000913	2184799	4	+	b2107	yohN	predicted protein	Function unknown	2184982	2185320	183	GGCATAATGCGATAACTCAATCCTTTAGGCTTGCATGTTATCTTCAGCCCA
NC_000913	2184935	4	+	b2107	yohN	predicted protein	Function unknown	2184982	2185320	47	AAATCATGGGATCACTAACAAAATATCGCTTGTCAGTTATATTGTATGGCA
NC_000913	2190296	3	-	b2111	yehD	predicted fimbrial-like adhesin protein	Cell motility | Intracellular trafficking and secretion	2189702	2190244	52	ACAATGTGTTTACATTGCGGCAACTTTTTTGATGTGAGAAATTTGTTTCCA
NC_000913	2190749	2	-	b2111	yehD	predicted fimbrial-like adhesin protein	Cell motility | Intracellular trafficking and secretion	2189702	2190244	505	CAGGAATTATTTTTCTTGCCTATGGATTGGCTTCTCCCGCATTCTCTTCAG
NC_000913	2190763	3	-	b2111	yehD	predicted fimbrial-like adhesin protein	Cell motility | Intracellular trafficking and secretion	2189702	2190244	519	TAAGTATTGGCTGTCAGGAATTATTTTTCTTGCCTATGGATTGGCTTCTCC
NC_000913	2190766	2	-	b2111	yehD	predicted fimbrial-like adhesin protein	Cell motility | Intracellular trafficking and secretion	2189702	2190244	522	GAATAAGTATTGGCTGTCAGGAATTATTTTTCTTGCCTATGGATTGGCTTC
NC_000913	2190798	3	-	b2111	yehD	predicted fimbrial-like adhesin protein	Cell motility | Intracellular trafficking and secretion	2189702	2190244	554	GCATAACCTTTACTACAGGGATAACGTTCAATGAATAAGTATTGGCTGTCA
NC_000913	2192221	65	-	b2113	mrp	putative ATPase	Cell cycle control, mitosis and meiosis	2191081	2192190	31	GAAAATGTTAAGTAAGTACTTCTCTATATTCTTCAGGTAAACTATCAGCTG
NC_000913	2192291	18	+	b2114	metG	methionyl-tRNA synthetase	Translation	2192322	2194355	31	GAATATAGAGAAGTACTTACTTAACATTTTCCCATTTGGTACTATCTAACC
NC_000913	2194254	19	+	b2115	molR_1	Interrupted-Genes		2194496	2195320	242	GTCGTCACACCATTATGGTGGCTAACCTGGCACCACGTAAAATGCGCTTCG
NC_000913	2194259	12	+	b2115	molR_1	Interrupted-Genes		2194496	2195320	237	CACACCATTATGGTGGCTAACCTGGCACCACGTAAAATGCGCTTCGGTATC
NC_000913	2207107	4	+	b2122	yehQ	predicted protein		2207122	2208966	15	GGCGCACAAATAGCCGCCATGACGCCGGGCGAGCTGGCATCATGGCTTGCG
NC_000913	2210744	24	-	b2124	yehS	conserved protein	Function unknown	2209748	2210218	526	AAATGGTGGGGATGCTTGACCCGGAACATCGCCCGTATATTGTTTTTCTCA
NC_000913	2212692	2	-	b2126	yehU	predicted sensory kinase in two-component system with YehT	Signal transduction mechanisms	2210981	2212666	26	TTCTGCAAGAGTTCAAAGAAAGTTAAACGCAGGCAATGTATGTTACGCGTT
NC_000913	2213137	2	-	b2126	yehU	predicted sensory kinase in two-component system with YehT	Signal transduction mechanisms	2210981	2212666	471	CAGGCTATGTAGATTGCCGCTTTGCAGGTAAGTCAGTAATGTTTCTTGCTG
NC_000913	2212711	3	+	b2127	mlrA	similarity to MerR-family regulators	Transcription	2212888	2213619	177	GTACATACCCGCAAACCACACTTCCCTTTAAAACGCGTAACATACATTGCC
NC_000913	2213369	2	+	b4542	yohO	small predicted membrane protein	Not in COGs	2213679	2213786	310	CGTACTGATCAACTACATCGCCATTTGTCTGGCTTCGGCACGTAAAAAACA
NC_000913	2213659	2	+	b4542	yohO	small predicted membrane protein	Not in COGs	2213679	2213786	20	TCGGCATTTAATGATTCGTTAACAAATGCGCTTTACTGTACAATCCTTTCG
NC_000913	2218145	33	-	b2131	osmF	YehW/YehX/YehY/YehZ ABC transporter	Cell wall/membrane biogenesis	2216586	2217503	642	TCCCGGTGTACTACAGCCATCTGAATACCGGTCGCCCGTATAATGCCGACA
NC_000913	2220176	10	+	b2133	dld	D-lactate dehydrogenase	Energy production and conversion	2220207	2221922	31	TCAAAATATTCACTCGCTGAATTGTTATACAAGGCGCTATTCTAGTTTGTG
NC_000913	2222963	160	-	b2134	pbpG	penicillin-binding protein 7	Cell wall/membrane biogenesis	2221960	2222892	71	CTCACGATTCTCCTTTGACGATCGCACTTTTTGCTCGTTATGATGGCGTCG
NC_000913	2223686	13	-	b2135	yohC	predicted inner membrane protein	Not in COGs	2223066	2223653	33	AATTACATGGGCGAACAAAAAATAATCACAAGCTGACTTATACTTGAACTG
NC_000913	2223799	296	+	b2136	yohD	conserved inner membrane protein	Function unknown	2223823	2224401	24	TGAACGTCCTTTTTCAGCGTGAATGATTCACAGGGTGTATGCTTACTGGCA
NC_000913	2225803	15	-	b2137	yohF	predicted oxidoreductase with NAD(P)-binding Rossmann-fold domain	Lipid transport and metabolism | Secondary metabolites biosynthesis, transport and catabolism | General function prediction only	2224531	2225292	511	CATCGCTAAGCACCATTGATGCGGCAAAAGCGGCATTTTATCCTGACATCA
NC_000913	2226884	2	-	b2139	yohH	conserved protein		2226571	2226708	176	ACGATTAAGATAAATCGGAAGATATCATTCACTTAGTGTATATTTTTCTGG
NC_000913	2228507	21	-	b2140	dusC	tRNA dihydrouridine synthase	Translation	2227460	2228407	100	TCGCTCCCCGGCATTACGCAATGCGCAGCGAACTCAGGCATACATCAAGCA
NC_000913	2228625	37	+	b2141	yohJ	conserved inner membrane protein	General function prediction only	2228646	2229044	21	TCTTAATGTGATCGGTAGCACGTTTTACGAATTAATTGTATGATGAATCCA
NC_000913	2229024	2	+	b2142	yohK	putative seritonin transporter	Cell wall/membrane biogenesis	2229041	2229736	17	TGGTGAGCTGGAGTTCGCAACTGGTACACGGTGAACGTAAAGTCGTAGGTC
NC_000913	2229688	4	+	b2143	cdd	cytidine deaminase	Nucleotide transport and metabolism	2229866	2230750	178	GAAGGTGCATTTAGTTCGCTAGCGCTGGTGTTATGCGGGATAATTACTTCG
NC_000913	2231595	13	+	b2145	yeiS	predicted inner membrane protein	Not in COGs	2231622	2231861	27	CCGGAAGATGCGCAGGGGTATCCCGCCGTCACACCCGAACAGTTACTTGAA
NC_000913	2231827	2	+	b2146	yeiT	NADH-dependent dihydropyrimidine dehydrogenase subunit	Amino acid transport and metabolism | General function prediction only	2232055	2233293	228	ACTCTTTTTCGCTTATATGGTGGCATATATCGGCTTCGGAATTTTATCTAT
NC_000913	2236316	2	-	b2148	mglC	galactose ABC transporter	Carbohydrate transport and metabolism	2234765	2235775	541	TCGGCTGGCACCATAACGTTGCACGGCAAACAGATCAATAACCATAATGCC
NC_000913	2238510	9	-	b2150	mglB	galactose ABC transporter	Carbohydrate transport and metabolism	2237372	2238370	140	GTGAATAATCACTTTTGCCGAGGTAACAGCGTCATAACAACAATTAAAGCC
NC_000913	2238588	6	-	b2150	mglB	galactose ABC transporter	Carbohydrate transport and metabolism	2237372	2238370	218	CTGTGAGTGATTTCACAGTATCTTAACAATGTGATAGCTATGATTGCACCG
NC_000913	2241458	20	-	b2152	yeiB	conserved inner membrane protein	Function unknown	2239832	2240989	469	CTGATGACAGTTTGATGGAAACGCCGCATCGCATCGCTAAAATGTATGTCG
NC_000913	2241744	118	-	b2153	folE	GTP cyclohydrolase I monomer	Coenzyme transport and metabolism	2241006	2241674	70	TATCGCTGTGAATACTGGATTATGTGCGCCGCCTCACGCACAATAATCAGG
NC_000913	2241821	116	-	b2153	folE	GTP cyclohydrolase I monomer	Coenzyme transport and metabolism	2241006	2241674	147	TGAGTAACTTTCACTTCCGTATTTGCATAACGATGTTTTAACATCTGCTGA
NC_000913	2241903	14	+	b2154	yeiG	S-lactoylglutathione hydrolase / S-formylglutathione hydrolase	General function prediction only	2241932	2242768	29	CGGAAGTGAAAGTTACTCACAGCACATTGAATAAACGGTATGATGAAGAAA
NC_000913	2245142	72	-	b2155	cirA	outer membrane receptor involved in uptake of ferric dihyroxybenzoylserine	Inorganic ion transport and metabolism	2242800	2244791	351	ATTGGTATCCCGCTGTTCCTGATTATTTGGTTCGGCTACAAGCTGATTAAA
NC_000913	2246582	14	-	b2156	lysP	LysP lysine APC transporter	Amino acid transport and metabolism	2245085	2246554	28	ACCGTGTATTTCTGCCGGAAGGATTGCCAATCGTCTGCTACAATCGCGCCT
NC_000913	2246659	6	-	b2156	lysP	LysP lysine APC transporter	Amino acid transport and metabolism	2245085	2246554	105	CCTTCAGCATGCATTCGCCAGAAAAGAGATTGGCTGCTTTACTTATAATCC
NC_000913	2247664	16	-	b2157	yeiE	LYSR-type transcriptional regulator	Transcription	2246759	2247640	24	AGGTTACGACTAACTGGTTTAAAAATAAAATTGATTATATATTTATAATTA
NC_000913	2247722	13	+	b2158	yeiH	conserved inner membrane protein	Function unknown	2247739	2248788	17	AATATATAATCAATTTTATTTTTAAACCAGTTAGTCGTAACCTTATGCCCG
NC_000913	2249464	2	+	b2160	yeiI	predicted kinase	Carbohydrate transport and metabolism	2249722	2250810	258	GCTGCCGGGTATGATTTGCGTACTCCAGCCGAATGCGAGAAAACATTCGCG
NC_000913	2252867	2	-	b2161	nupX	putative pyrimidine nucleoside transporter	Nucleotide transport and metabolism	2250917	2252167	700	CAGGCAGAAAGCACTCATGCGGTGAAATATATCATTGATACCCTGATGGCA
NC_000913	2260462	10	-	b2168	fruK	1-phosphofructokinase monomer	Carbohydrate transport and metabolism	2259449	2260387	75	AAAGTTGTGGCACTTGGCGTTAAGAAAGGTCATCGCCTACGCTTTACCGCC
NC_000913	2261425	5	+	b2170	setB	SetB MFS transporter	Carbohydrate transport and metabolism	2261885	2263066	460	TGTTCGCGCGCCAGCATGCCATTGACGTAGCCTTCTGCTACATTACCGGCC
NC_000913	2263353	32	-	b4502	yeiW	conserved protein	Not in COGs	2263063	2263317	36	AAGTGGTATTCGCACTTTTGCTGGTGCAAAAAAGGTGGTACTGTGCGCGCT
NC_000913	2262845	10	+	b2171	yeiP	predicted dehydrogenase, NAD-dependent	Translation	2263472	2264044	627	CACCTGTCATTCTGTTGGGCTTGCAGCTGCTAAATGCTATTTTTATTGGCA
NC_000913	2262857	15	+	b2171	yeiP	predicted dehydrogenase, NAD-dependent	Translation	2263472	2264044	615	TGTTGGGCTTGCAGCTGCTAAATGCTATTTTTATTGGCATTCTGGGCGGCA
NC_000913	2264236	53	+	b2172	yeiQ	predicted dehydrogenase, NAD-dependent	Carbohydrate transport and metabolism	2264267	2265733	31	AACAATCCAGACCAATTTCAATTGCTGTCATATAACTTTACACTGTCGTTG
NC_000913	2265638	3	+	b2173	yeiR	predicted enzyme	General function prediction only	2265851	2266837	213	GCGTAACCGCCCTGCTTTCCCTGCGTGAAGTTTTCGGTGATGATCTGCCAG
NC_000913	2265818	5	+	b2173	yeiR	predicted enzyme	General function prediction only	2265851	2266837	33	TCGTCCGCTCTCCCCTTCTCTTTTCTGCCTTTTTTAGCCAGGATTAACGCT
NC_000913	2266848	2	+	b2174	lpxT	protein with low undecaprenyl pyrophosphate phosphatase activity	Lipid transport and metabolism	2266876	2267589	28	GAGCGCGCTGTTGAAGCTTCGTTTAGCGACTACCGCGTAAGGTTGCCTGCG
NC_000913	2267942	188	+	b2175	spr	predicted peptidase, outer membrane lipoprotein	Cell wall/membrane biogenesis	2268001	2268567	59	TTTGGCCTTAAGGAATTGTTTCAACATGCCCAGGTAATTAGTCTCGTGTCG
NC_000913	2268505	33	+	b2176	rtn	putative lipoprotein	Signal transduction mechanisms	2268748	2270304	243	ACAATCAGTTTGTCCATGCTTCCACCAGCAGTGGTGTTATTATTTCCAGCA
NC_000913	2268700	14	+	b2176	rtn	putative lipoprotein	Signal transduction mechanisms	2268748	2270304	48	CATCAGAGAAAATGATGTTTCCGCGTCTTGATCCAGGCTATAGTCCGGTCA
NC_000913	2269818	255	+	b2177	yejA	YejA/YejB/YejE/YejF ABC transporter	Amino acid transport and metabolism	2270386	2272200	568	GAATTAGAAAAAGTGCTGCCGGTAGGCGTCAAATTTGGTATTAACATTGCG
NC_000913	2272694	6	+	b2179	yejE	YejA/YejB/YejE/YejF ABC transporter	General function prediction only	2273295	2274320	601	TCTGGTGTCGATTCCGTTAGGCATTCGCAAAGCTGTTTATAATGGGAGCCG
NC_000913	2274008	3	+	b2180	yejF	YejA/YejB/YejE/YejF ABC transporter	General function prediction only	2274322	2275911	314	GTGCGGGCGGAGTTTTTACGTACTCGTAATTTCGACTACATTCGTGCGGCA
NC_000913	2276287	58	-	b2181	yejG	predicted protein	Not in COGs	2275915	2276259	28	TATAAAGACGGATTGTTGATGATGTGTTAAAATTGATGTAAACAAATTGTG
NC_000913	2276298	38	-	b2181	yejG	predicted protein	Not in COGs	2275915	2276259	39	TTTACGATCTGTATAAAGACGGATTGTTGATGATGTGTTAAAATTGATGTA
NC_000913	2277800	6	-	b2182	bcr	Bcr multidrug MFS transporter	Carbohydrate transport and metabolism	2276592	2277782	18	ATCGTCCGTTAACTGAAGAAGAAATTGCCAGCGTCGTCTAACTTTTCAATG
NC_000913	2278566	6	-	b2183	rsuA	16S rRNA pseudouridine 516 synthase	Translation	2277810	2278505	61	CATGGATCTTTTTCCCTTGAGGGATGTTATTAGACCGCTATACTGGGCAGA
NC_000913	2278615	4	-	b2183	rsuA	16S rRNA pseudouridine 516 synthase	Translation	2277810	2278505	110	TGTAAAAATCATGGTCTCGCGTAGGTAGATTATTCTGCTAATAGTATGCCA
NC_000913	2278536	5	+	b2184	yejH	predicted ATP-dependent helicase	Transcription | Replication, recombination and repair	2278654	2280414	118	ATAAATTTATCAAGTCGCATGTGTGTGATTTTGCCTGTAAAAACGGAGGTC
NC_000913	2280463	254	+	b2185	rplY	50S ribosomal subunit protein L25	Translation	2280539	2280823	76	AATGGTAGTTTTGATTGATGTATAAGGCGATTGAGTATAGAATCTCGCCCG
NC_000913	2281990	5	-	b2186	yejK	DNA-associated protein	General function prediction only	2280962	2281969	21	ACCGCCATCTTTTATTGCGTCGCTTAACCGGCGGTGGTTGAATACCGCCCG
NC_000913	2282124	31	+	b2187	yejL	conserved protein	Function unknown	2282151	2282378	27	TAACGCATAAAAAAGCAGAAAAAAAACCGTTGCTACGGTAATATGTTGCCC
NC_000913	2282182	3	+	b2188	yejM	predicted hydrolase, inner membrane	General function prediction only	2282398	2284158	216	AACTAACTGATTTCGATTTATGCCACAAATTTCCCGCTACAGTGATGAACA
NC_000913	2282216	2	+	b2188	yejM	predicted hydrolase, inner membrane	General function prediction only	2282398	2284158	182	CGCTACAGTGATGAACAGGTTGAACAATTGCTCGCAGAGCTGCTCAACGTA
NC_000913	2288488	2	-	b2192	insH-8	IS5 transposase and trans-activator	Replication, recombination and repair	2287087	2288103	385	GGTGTTGCTTCAGGCATAGTAGTCTCCTGAGGTTTTATTAGAATCATTATG
NC_000913	2288386	4	+	b2193	narP	NarP-Phosphorylated transcriptional dual regulator	Transcription | Signal transduction mechanisms	2288522	2289169	136	GTTTTTCTTGATGAGAAGCTGATGCAAAATTCCGTCTTTATAATGAAAATG
NC_000913	2288457	3	+	b2193	narP	NarP-Phosphorylated transcriptional dual regulator	Transcription | Signal transduction mechanisms	2288522	2289169	65	GTTGTAGTTTTCACTACATGTCCATACATAAAATGGGGTAACATTCACGCG
NC_000913	2295419	10	-	b2200	ccmB	CcmABCDE protoheme IX ABC transporter	Posttranslational modification, protein turnover, chaperones	2294384	2295046	373	CTTGCATCAGGTACGCGACAGCTACCATCAAAACCTGTTATGGATAGGCCA
NC_000913	2296274	2	-	b2201	ccmA	CcmABCDE protoheme IX ABC transporter	Posttranslational modification, protein turnover, chaperones	2295043	2295666	608	TACCTTTACCCCATCAAAAGGTTACGGGAAATAAGAGGTTATTATGGGAAA
NC_000913	2301883	7	+	b2209	eco	ecotin monomer, serine protease inhibitor	General function prediction only	2301927	2302415	44	TTATTCATAAAGCAAATTAATAAATCTGATGAATATGTTAACCTTCAGCGA
NC_000913	2304825	10	-	b2210	mqo	malate:quinone oxidoreductase	General function prediction only	2303130	2304776	49	ATTTATAAACATTATTTAAATGTTGTTACTTAAGTGTTACCGTTGATGCCG
NC_000913	2306690	3	-	b2211	yojI	fused predicted multidrug transport subunits of ABC superfamily: membrane component / ATP-binding component	Inorganic ion transport and metabolism | Secondary metabolites biosynthesis, transport and catabolism	2304994	2306637	53	ATTCCGTCAGGCAGGTAAAAAAGAATAAAAATAAGAATTATTATTGCTGTG
NC_000913	2308438	29	-	b2213	ada	Ada transcriptional dual regulator	Nucleotide transport and metabolism	2307363	2308427	11	TTGGTTTTTGCGTGATGGTGACCGGGCAGCCTAAAGGCTATCCTTAACCAG
NC_000913	2309819	20	-	b2214	apbE	predicted thiamine biosynthesis lipoprotein	Coenzyme transport and metabolism	2308501	2309556	263	TAAAGGTAAAAACCTGGGTCGTGGCTACGACGACGAAGATATCCTGAAATA
NC_000913	2309826	45	-	b2214	apbE	predicted thiamine biosynthesis lipoprotein	Coenzyme transport and metabolism	2308501	2309556	270	TGCAGTCTAAAGGTAAAAACCTGGGTCGTGGCTACGACGACGAAGATATCC
NC_000913	2309829	25	-	b2214	apbE	predicted thiamine biosynthesis lipoprotein	Coenzyme transport and metabolism	2308501	2309556	273	ACCTGCAGTCTAAAGGTAAAAACCTGGGTCGTGGCTACGACGACGAAGATA
NC_000913	2310850	80	-	b2215	ompC	outer membrane porin C	Cell wall/membrane biogenesis	2309668	2310771	79	AGTATCATATTCGTGTTGGATTATTCTGCATTTTTGGGGAGAATGGACTTG
NC_000913	2311106	495	+	b4439	micF	MicF RNA, antisense negative regulator of OmpF abundance		2311106	2311198	0	CAGCACTGAATGTCAAAACAAAACCTTCACTCGCAACTAGAATAACTCCCG
NC_000913	2311474	15	+	b2216	rcsD	putative 2-component sensor protein	Signal transduction mechanisms	2311510	2314182	36	TCAATCAGGTAAGAGTCTGGAATTTCACACTGTACCCTTTATACTGCCCTA
NC_000913	2313717	49	+	b2217	rcsB	GadE-RcsB DNA binding transcriptional activator	Transcription | Signal transduction mechanisms	2314199	2314849	482	TGTATCACACCCGATGAAAGATTAATTAGTCAAGATTATGATATCTTTTTA
NC_000913	2313721	45	+	b2217	rcsB	GadE-RcsB DNA binding transcriptional activator	Transcription | Signal transduction mechanisms	2314199	2314849	478	TCACACCCGATGAAAGATTAATTAGTCAAGATTATGATATCTTTTTAACGG
NC_000913	2313733	66	+	b2217	rcsB	GadE-RcsB DNA binding transcriptional activator	Transcription | Signal transduction mechanisms	2314199	2314849	466	AAAGATTAATTAGTCAAGATTATGATATCTTTTTAACGGATAATCCGTCTA
NC_000913	2313734	66	+	b2217	rcsB	GadE-RcsB DNA binding transcriptional activator	Transcription | Signal transduction mechanisms	2314199	2314849	465	AAGATTAATTAGTCAAGATTATGATATCTTTTTAACGGATAATCCGTCTAA
NC_000913	2313744	53	+	b2217	rcsB	GadE-RcsB DNA binding transcriptional activator	Transcription | Signal transduction mechanisms	2314199	2314849	455	AGTCAAGATTATGATATCTTTTTAACGGATAATCCGTCTAATCTTACTGCC
NC_000913	2313997	43	+	b2217	rcsB	GadE-RcsB DNA binding transcriptional activator	Transcription | Signal transduction mechanisms	2314199	2314849	202	TCTTTGTAGACACAGTACCGGATGATGTTAAGAGGCTGTATACTGAAGCAG
NC_000913	2317933	341	-	b2218	rcsC	RcsC-P (his)	Signal transduction mechanisms	2315049	2317850	83	AGAGAAGAGAGAACATTGCGGTAACACGCTTTTACCGCTACCTTAACCACA
NC_000913	2320788	2	+	b2221	atoD	acetyl-CoA:acetoacetyl-CoA transferase, alpha subunit	Lipid transport and metabolism	2321469	2322131	681	CCACCAACCGCGACTTGCAGGCAATGGTAAAAGAAGGCACCTTCCGTGAAG
NC_000913	2334988	2	-	b2230	yfaA	predicted protein	Function unknown	2332978	2334666	322	GTACGCTGGTACGTACTCGCGTTTCGGAAATCAGCATCGTGGGCCGTAACA
NC_000913	2337479	49	-	b2231	gyrA	DNA gyrase, subunit A	Replication, recombination and repair	2334815	2337442	37	AAAGCGTATAGGTTTACCTCAAACTGCGCGGCTGTGTTATAATTTGCGACC
NC_000913	2337562	30	+	b2232	ubiG	bifunctional 3-demethylubiquinone-8 3-O-methyltransferase and 2-octaprenyl-6-hydroxyphenol methylase	Coenzyme transport and metabolism	2337589	2338311	27	GGTAAACCTATACGCTTTATTCACATCCAATGCCTGATATACTCGTTTGTC
NC_000913	2343399	4	-	b4605	ypaB	hypothetical protein		2342616	2342759	640	GTTTCACGCGGGTAGTTCGAGAACAAGCACGCGGCAACTAGAATATAAAGG
NC_000913	2342780	8	+	b2234	nrdA	ribonucleoside-diphosphate reductase [multifunctional]	Nucleotide transport and metabolism	2342887	2345172	107	CACAAAGTTATGCACTTGCAAGAGGGTCATTTTCACACTATCTTGCAGTGA
NC_000913	2345374	35	+	b2235	nrdB	ribonucleoside-diphosphate reductase [multifunctional]	Nucleotide transport and metabolism	2345406	2346536	32	TAAGACGCGCCAGCGTCGCATCAGGCACAGGATGCGGCGTAAAATGCCTTA
NC_000913	2346446	2	+	b2236	yfaE	2Fe-2S cluster-containing protein involved in diferric-tyrosyl radical cofactor maintenance	Energy production and conversion	2346536	2346790	90	AACCCGATCCCGTGGATCAACACTTGGCTGGTGTCTGATAACGTGCAGGTT
NC_000913	2348030	13	-	b2237	inaA	pH-inducible protein involved in stress response	Not in COGs	2346844	2347494	536	TAAACTGCCTGAATACACTCCTGATGTGAATCAGTTATATGATGCTCTGTA
NC_000913	2348145	30	-	b2237	inaA	pH-inducible protein involved in stress response	Not in COGs	2346844	2347494	651	ATTACCATATGTTGATTGAGGAGACATCGCAGCCGGGTAATATCAAACTCA
NC_000913	2355442	2	+	b4543	ypaA	Pseudo-Genes	Function unknown	2355838	2356023	396	TGGTGGATATCACCATCGTACCTGACGATGAGATCATGCAACATCGGCGTA
NC_000913	2355573	2	+	b4543	ypaA	Pseudo-Genes	Function unknown	2355838	2356023	265	GTTAGAGGCTTCACTAATGACAGCCAGCTACAAACACTGTTTAATTATCTG
NC_000913	2355576	3	+	b4543	ypaA	Pseudo-Genes	Function unknown	2355838	2356023	262	AGAGGCTTCACTAATGACAGCCAGCTACAAACACTGTTTAATTATCTGCTG
NC_000913	2359760	2	-	b2247	yfaW	L-rhamnonate dehydratase	Cell wall/membrane biogenesis | General function prediction only	2358231	2359448	312	AAATGCCTGCTTGCCTGGCAACCTGCAGCGGTACAGCAAAGTATTATCGAA
NC_000913	2360328	11	-	b2248	yfaX	predicted DNA-binding transcriptional regulator	Transcription	2359451	2360233	95	AATAAGAAAAAATCCGTGCGCTGATTCACAAATTTGTGCGTAATTTCTCCA
NC_000913	2362338	11	-	b2250	yfaZ	outer membrane protein	Not in COGs	2361755	2362297	41	TCCTTTTTTTCGCTCATTGAATCCTCTGTGCCAGGCAGTACAATCCCGCAG
NC_000913	2362394	5	-	b2250	yfaZ	outer membrane protein	Not in COGs	2361755	2362297	97	TTATTTTTTCGGCATTTAATTATTTAAGAAGTATTTAGTTACAATAAGTGA
NC_000913	2363241	6	+	b2253	arnB	UDP-L-Ara4O C-4 transaminase	Cell wall/membrane biogenesis	2363932	2365089	691	TTATCAGGCGCTTTGCTTTGTAAGTCCTTAATTGCACTATAAATCTCATTA
NC_000913	2364667	3	+	b2254	arnC	undecaprenyl phosphate-L-Ara4FN transferase	Cell wall/membrane biogenesis	2365093	2366061	426	GTGCACCGCAGGCTGAAGTCTTAACACCGGGCTATAAGTACAATCTGACCG
NC_000913	2367682	2	+	b2256	arnD	conserved protein	Carbohydrate transport and metabolism	2368040	2368930	358	GATTAAGCTGATTGATGGCGGAAAACAAAAACGCTGCTTTACTGATATTCG
NC_000913	2371593	11	-	b2259	pmrD	polymyxin B resistance protein	Not in COGs	2371294	2371560	33	CTGCCATTCCATTGCCGTTGATAAAGAGTTTATCTGTTAATCTGTAAATTG
NC_000913	2374067	2	-	b2261	menC	o-succinylbenzoate synthase	Coenzyme transport and metabolism	2373022	2373984	83	GGCAGGCGGGGCTGCAGGAGCTGGCGGGCAACGCCACCATGCTGTTCTACA
NC_000913	2374996	8	-	b2262	menB	naphthoate-CoA synthase	Coenzyme transport and metabolism	2373984	2374841	155	ATTTACGTGCTAACCTTAGCGCCCGCACATTTGCGTTTTATTATTTATGTG
NC_000913	2378779	65	-	b2265	menF	isochorismate synthase 2	Coenzyme transport and metabolism | Secondary metabolites biosynthesis, transport and catabolism	2377370	2378665	114	ACTACGTCCACGAAAAACCCTGGCAAGGAATTGGTGTGGGCGCGGCCGTTG
NC_000913	2378830	41	-	b2265	menF	isochorismate synthase 2	Coenzyme transport and metabolism | Secondary metabolites biosynthesis, transport and catabolism	2377370	2378665	165	CTTCAGACAGTTATTACTATCGGGCGAAGCAGGCAGTTTATCGTGCTGATG
NC_000913	2379075	34	-	b2266	elaB	conserved protein	Function unknown	2378744	2379049	26	ACGCGAGGTAATTCAGGCGTAATCAACAACCCTTGTCTATAGTTAGTGACA
NC_000913	2379554	16	-	b2266	elaB	conserved protein	Function unknown	2378744	2379049	505	TCCGGCTAGTATAAGGCATACATCTAAAAGGAGAGCATTATGATTGAATGG
NC_000913	2379557	17	-	b2266	elaB	conserved protein	Function unknown	2378744	2379049	508	TATTCCGGCTAGTATAAGGCATACATCTAAAAGGAGAGCATTATGATTGAA
NC_000913	2379587	42	-	b2267	elaA	predicted acyltransferase with acyl-CoA N-acyltransferase domain	General function prediction only	2379104	2379565	22	AATTCCATGAGTTCATCACGTTTCAAAAAATATTCCGGCTAGTATAAGGCA
NC_000913	2379604	10	+	b2268	rbn	RNase BN	General function prediction only	2379630	2380547	26	CCATTCAATCATAATGCTCTCCTTTTAGATGTATGCCTTATACTAGCCGGA
NC_000913	2380464	4	+	b2269	elaD	deubiquitinase	Posttranslational modification, protein turnover, chaperones	2380735	2381946	271	GAGTCGGCAAGCTAATCATTACCCACGTCAGCTCGCGCTATGATGACAAAG
NC_000913	2384444	9	-	b2270	yfbK	putative lipoprotein	General function prediction only	2382017	2383744	700	CAGGCGCAGAGTCGTAATAGCCAATCATCTCCAGTGCTATCATTAATTTCA
NC_000913	2383426	91	+	b2271	yfbL	predicted peptidase	General function prediction only	2383882	2384853	456	CGTCGCCAACGGATTTTGCGCTACCTGCTTAACCGGATTATCATCGAACTG
NC_000913	2384650	8	+	b2272	yfbM	predicted protein	Not in COGs	2384956	2385459	306	TAAAAGCGGCATTGTTGTCATCTCAGGATTTATCTGTTTATTCTATGAATA
NC_000913	2387068	2	-	b2273	yfbN	predicted protein	Not in COGs	2385732	2386448	620	ATTTATGTAAACATCCGCTTATCTGTTTATATAAATGTTTTAATCCCACCA
NC_000913	2386662	2	+	b2275	yfbP	predicted protein	Not in COGs	2387135	2387986	473	AACAATGTCATTCGTTTGATGAATATATTATTTCAGGGAATAATTATGACA
NC_000913	2389530	2	-	b2276	nuoN	NADH:ubiquinone oxidoreductase, membrane subunit N	Energy production and conversion	2388070	2389527	3	ATATCCAGCAGTGGTTTGTTAATTCCGTTACTACTACAAGGCCGTAAATCG
NC_000913	2389559	2	-	b2276	nuoN	NADH:ubiquinone oxidoreductase, membrane subunit N	Energy production and conversion	2388070	2389527	32	TCTGGATACCTCGCACTCCGCGATTGGCAATATCCAGCAGTGGTTTGTTAA
NC_000913	2389792	2	-	b2276	nuoN	NADH:ubiquinone oxidoreductase, membrane subunit N	Energy production and conversion	2388070	2389527	265	TTTATGATTCTGTTCGGCAGCTTCCAGGTTGTACCGGTGATTACCGTTATC
NC_000913	2390034	2	-	b2276	nuoN	NADH:ubiquinone oxidoreductase, membrane subunit N	Energy production and conversion	2388070	2389527	507	TGATTGCTATCTACACCGGCAGCCAGTTGGCCTACCAGGGCGCGGTAATCC
NC_000913	2391721	3	-	b2277	nuoM	NADH:ubiquinone oxidoreductase, membrane subunit M	Energy production and conversion	2389534	2391063	658	TTTTCATCGTCTTCCACGGAAAAGAACAAATTCACGCTCACGCCGTGAAAG
NC_000913	2393354	2	-	b2278	nuoL	NADH:ubiquinone oxidoreductase, membrane subunit L	Energy production and conversion | Inorganic ion transport and metabolism	2391227	2393068	286	AAGACGACAGCGCGAAAAGAAAAACGGAGGAGCACGCATGATCCCCTTACA
NC_000913	2393570	2	-	b2279	nuoK	NADH:ubiquinone oxidoreductase, membrane subunit K	Energy production and conversion	2393065	2393367	203	CGGCCATCATGCTGGTGGTGATTGTTTACGCCATCCTCGGTGTTAACGATC
NC_000913	2393900	3	-	b2279	nuoK	NADH:ubiquinone oxidoreductase, membrane subunit K	Energy production and conversion	2393065	2393367	533	GTCAAGAGCCTGTTACCGTAAGGAGAGGGGCAATGGAGTTCGCTTTTTATA
NC_000913	2394940	3	-	b2281	nuoI	NADH:ubiquinone oxidoreductase, chain I	Energy production and conversion	2393930	2394472	468	TTCCTCGGGCTTTCCTTGATGGGCGTGGTGGCGCAGGCCGGTTCATTCAAC
NC_000913	2395852	2	-	b2282	nuoH	NADH:ubiquinone oxidoreductase, membrane subunit H	Energy production and conversion	2394487	2395464	388	GCAGGCGTGGAACAAATTCCAGGACGAAGTGGGCGGCAAACTGCGCTTTGG
NC_000913	2395963	2	-	b2282	nuoH	NADH:ubiquinone oxidoreductase, membrane subunit H	Energy production and conversion	2394487	2395464	499	TCAGCCGCAGGATATTGACACCATGTTCACCTTCTCGATGGAAGGTAACAA
NC_000913	2395995	2	-	b2282	nuoH	NADH:ubiquinone oxidoreductase, membrane subunit H	Energy production and conversion	2394487	2395464	531	ATGCGCGCCAATATCAGCGTTCATGAGCCGCGTCAGCCGCAGGATATTGAC
NC_000913	2399919	2	-	b2284	nuoF	NADH:ubiquinone oxidoreductase, chain F	Energy production and conversion	2398240	2399577	342	TCCATTGAAGCGCTGAAAATCGTTCAGAAGCAGCGTGGCTGGGTGCCGGAT
NC_000913	2400346	3	-	b2285	nuoE	NADH:ubiquinone oxidoreductase, chain E	Energy production and conversion	2399574	2400074	272	CGGATCACCCGCTGACCACGCCGCCGCCGAAAGAGCGCACGCTGCAACATA
NC_000913	2402537	2	-	b2286	nuoC	NADH:ubiquinone oxidoreductase, chain CD	Energy production and conversion	2400077	2401867	670	TACCCCCTGCAAAAGCAGGAGATCGTAACCGACCCTCTGGAGCAAGAAGTT
NC_000913	2403076	40	-	b2287	nuoB	NADH:ubiquinone oxidoreductase, chain B	Energy production and conversion	2401973	2402635	441	GTGAATCTGGCGCTACTTTTGATGAGTAAGCAATGAGTATGTCAACATCCA
NC_000913	2403219	1744	-	b2288	nuoA	NADH:ubiquinone oxidoreductase, membrane subunit A	Energy production and conversion	2402651	2403094	125	CTTTTGTTAAAGTTGACAAAAGGTTATAGAAAGGAGTAAAAAACCACATCA
NC_000913	2403222	4218	-	b2288	nuoA	NADH:ubiquinone oxidoreductase, membrane subunit A	Energy production and conversion	2402651	2403094	128	AAACTTTTGTTAAAGTTGACAAAAGGTTATAGAAAGGAGTAAAAAACCACA
NC_000913	2405034	11	-	b2289	lrhA	LrhA transcriptional dual regulator	Transcription	2403725	2404663	371	AATTCGCAATGACCCTTATAAATAAAAGGTTTTTGGGGTAAAATGCTCGGA
NC_000913	2405531	231	+	b2290	yfbQ	predicted aminotransferase	Amino acid transport and metabolism	2405583	2406800	52	CTTATTCTGCAGACCTTCAAAACACCGTCCTGGGGGAGTACATTGTTCTAA
NC_000913	2406857	50	+	b2291	yfbR	dCMP phosphohydrolase	General function prediction only	2406884	2407483	27	TTTCACTGCCGGAGATTGCATCCGGCAGCGTTATCCCGCCACAATGACCTG
NC_000913	2410421	2	-	b2293	yfbT	sugar phosphatase	General function prediction only	2409461	2410111	310	GCGAGTTTGGCGAGCTGAAAGAAGAAACCTGCCGCACTATCATCGACATTA
NC_000913	2410667	10	-	b2294	yfbU	conserved protein	Function unknown	2410122	2410616	51	TTTCCTTGATGATTTGTAATTGACCCCTGATTACGCATATAAAAGAAGGCA
NC_000913	2411272	69	-	b2295	yfbV	conserved inner membrane protein	Function unknown	2410699	2411154	118	TAATGTATATGAATTTGACGACTCAATGAATATGTACTACTTAGGCCTTCA
NC_000913	2411815	33	-	b2295	yfbV	conserved inner membrane protein	Function unknown	2410699	2411154	661	GGGTTGTGCAGCGGTGCAAAAGAAGCTGCATCTTTGATACCCTGAATAACA
NC_000913	2411269	4	+	b2296	ackA	propionate kinase / acetate kinase	Energy production and conversion	2411492	2412694	223	ACGTTCAAAACATTTTGTCTTCCATACCCACTATCAGGTATCCTTTAGCAG
NC_000913	2411394	5	+	b2296	ackA	propionate kinase / acetate kinase	Energy production and conversion	2411492	2412694	98	CAAAATGGCATAGACTCAAGATATTTCTTCCATCATGCAAAAAAAATTTGC
NC_000913	2412509	79	+	b2297	pta	phosphate acetyltransferase	General function prediction only	2412769	2414913	260	GTCGTCTGGACGCTGTTGTATTCACTGGTGGTATCGGTGAAAATGCCGCAA
NC_000913	2417524	3	-	b2299	yfcD	predicted Nudix hydrolase	Not in COGs	2416656	2417198	326	TCAAATGCTGCTGCATTTCCCGATAACCGCGCCGTGGCAACAGGTATTACT
NC_000913	2417766	3	-	b2299	yfcD	predicted Nudix hydrolase	Not in COGs	2416656	2417198	568	GAGTGAGTGATGAAACTGATGTTTGCATCGGACATTCATGGGTCGTTACCG
NC_000913	2417830	27	-	b2300	yfcE	phosphodiesterase	General function prediction only	2417256	2417810	20	GCGAAGCAATCTGGCTGATAGCAACGACAGAATCCAGTATCATAGCTTACG
NC_000913	2418532	11	-	b2301	yfcF	glutathione S-transferase	Posttranslational modification, protein turnover, chaperones	2417863	2418507	25	TGAGTATTCGTCACGTGACAGTGACAAAAAGGCTCTATAGTTTGATAGCCA
NC_000913	2418535	6	-	b2301	yfcF	glutathione S-transferase	Posttranslational modification, protein turnover, chaperones	2417863	2418507	28	ACGTGAGTATTCGTCACGTGACAGTGACAAAAAGGCTCTATAGTTTGATAG
NC_000913	2418614	8	+	b2302	yfcG	disulfide bond reductase	Posttranslational modification, protein turnover, chaperones	2418643	2419290	29	GTCACGTGACGAATACTCACGTAAGTCGCCGCGCTTTCTATACTTGTGGTG
NC_000913	2419323	49	+	b2303	folX	dihydroneopterin triphosphate 2'-epimerase monomer	Coenzyme transport and metabolism	2419347	2419709	24	GAGCGTTCGGATAGTTAACAGAAACAGGTTCTCGTGTATTATTTCATCCTA
NC_000913	2422798	46	-	b2306	hisP	lysine/arginine/ornithine ABC Transporter	Amino acid transport and metabolism	2421758	2422531	267	CAGAGCCTATGGCTTCTCGACTTTTAAAATGTATCGCTGCATTATTTTGCC
NC_000913	2424859	22	-	b2309	hisJ	histidine ABC transporter	Signal transduction mechanisms | Amino acid transport and metabolism	2424028	2424810	49	CGGGGCGGGATATTTTGCCTTGATGGTCAATTTTATGGCACGATAAGTGTA
NC_000913	2425959	303	-	b2310	argT	lysine/arginine/ornithine ABC Transporter	Signal transduction mechanisms | Amino acid transport and metabolism	2425031	2425813	146	TTCAATCGAAACGCTGCGATTCAACCGCTATACCTGCTATCTTCAACTTCA
NC_000913	2426672	8	-	b2311	ubiX	3-octaprenyl-4-hydroxybenzoate decarboxylase together with UbiG	Coenzyme transport and metabolism	2426079	2426648	24	GTCTGGCACCCTGACTTGCAACTCCCGCCGAAATCCTGCAAAGTCTGCCTG
NC_000913	2426756	10	-	b2311	ubiX	3-octaprenyl-4-hydroxybenzoate decarboxylase together with UbiG	Coenzyme transport and metabolism	2426079	2426648	108	TGACGCCAAAGCAGTGCAACGTCAGAACGAAGTGGAAAATCTCGAAATGCA
NC_000913	2428428	3	-	b2312	purF	amidophosphoribosyl transferase	Nucleotide transport and metabolism	2426743	2428260	168	GTTTCGGTGCGTTGCGCGGTGTGTTGATTGTTGCTGCCATTCTCTTCTTTC
NC_000913	2428438	5	-	b2312	purF	amidophosphoribosyl transferase	Nucleotide transport and metabolism	2426743	2428260	178	CTGGGCGTCTGTTTCGGTGCGTTGCGCGGTGTGTTGATTGTTGCTGCCATT
NC_000913	2428570	7	-	b2312	purF	amidophosphoribosyl transferase	Nucleotide transport and metabolism	2426743	2428260	310	GAAGACGAACTGGTTCGAAATGGGATTGCCATCGCGGTACTGTTTATCGCT
NC_000913	2428610	5	-	b2312	purF	amidophosphoribosyl transferase	Nucleotide transport and metabolism	2426743	2428260	350	TCATTACTACACTTACCTGTCAGTCTGGTTTACGGGCTTTGAAGACGAACT
NC_000913	2428639	7	-	b2312	purF	amidophosphoribosyl transferase	Nucleotide transport and metabolism	2426743	2428260	379	ACATGGGGTTGTGCTTTCTTTGTTGCCAGTCATTACTACACTTACCTGTCA
NC_000913	2428642	3	-	b2312	purF	amidophosphoribosyl transferase	Nucleotide transport and metabolism	2426743	2428260	382	GTGACATGGGGTTGTGCTTTCTTTGTTGCCAGTCATTACTACACTTACCTG
NC_000913	2428646	3	-	b2312	purF	amidophosphoribosyl transferase	Nucleotide transport and metabolism	2426743	2428260	386	GCTGGTGACATGGGGTTGTGCTTTCTTTGTTGCCAGTCATTACTACACTTA
NC_000913	2428821	240	-	b2313	cvpA	membrane protein required for colicin V production	General function prediction only	2428297	2428785	36	GGAAGGAAATCCCTACGCAAACGTTTTCTTTTTCTGTTAGAATGCGCCCCG
NC_000913	2429959	31	-	b2314	dedD	cell division protein DedD	Function unknown	2429044	2429706	253	CGCTACCGAAAAACGGGCGCGTGCTGGCGGTTATCGGTATGCTACATGATA
NC_000913	2430982	11	-	b2315	folC	bifunctional folypolyglutamate synthetase / dihydrofolate synthetase	Coenzyme transport and metabolism	2429696	2430964	18	AACTGATAAGGGCAGGGCCACTGGCTCTGCCCTTTTGCTATTCTCACCGTA
NC_000913	2432194	159	-	b2316	accD	acetyl-CoA carboxyltransferase, beta subunit	Lipid transport and metabolism	2431034	2431948	246	GCAGGCTATTTCTTCGGTACAATCCCGATGGTTCAGGATAACCTTAAGCTG
NC_000913	2432215	153	-	b2316	accD	acetyl-CoA carboxyltransferase, beta subunit	Lipid transport and metabolism	2431034	2431948	267	TGGGTACTGCTTTTTACCTACGCAGGCTATTTCTTCGGTACAATCCCGATG
NC_000913	2433346	21	-	b2317	dedA	conserved inner membrane protein	Function unknown	2432104	2432763	583	ATGCGAATTTACCTGGTGACATCGCTGTGCGTTGGGTTAAAACTGTACCTG
NC_000913	2433941	3	-	b2318	truA	tRNA pseudouridine synthase I	Translation	2432846	2433658	283	AGGGCTGATGATTTCGGCTAGCGTCGTCCAGGCACCGGTATTCTACGGTCA
NC_000913	2434913	20	-	b2319	usg	predicted semialdehyde dehydrogenase	Amino acid transport and metabolism	2433658	2434671	242	TCGATCAACCGACGCTGAAAAGGCTGGTGCATTTGGTGTATGATGTGCGCC
NC_000913	2435905	11	-	b2320	pdxB	erythronate-4-phosphate dehydrogenase	Amino acid transport and metabolism | Coenzyme transport and metabolism	2434737	2435873	32	TGAAATCTTCGCAAGTATGCCTGGCCGCGAGATTATGGCACACTTGTCCGG
NC_000913	2438187	7	-	b2322	yfcJ	YfcJ MFS transporter	Carbohydrate transport and metabolism	2436964	2438142	45	CGTACGCGTTAAATCCTGCCAACGCACCGTAACCCTGAAACCAGAGAGATG
NC_000913	2438258	8	-	b2322	yfcJ	YfcJ MFS transporter	Carbohydrate transport and metabolism	2436964	2438142	116	TTTTCACATCATTGACAATCGCCGCCAGTTCCAGGCAAACTTCCCGCTTTG
NC_000913	2438562	7	-	b2322	yfcJ	YfcJ MFS transporter	Carbohydrate transport and metabolism	2436964	2438142	420	GCGTACAGGAAGCTATCTACTCTCTGCTGATGCTGGAACACGGCTTTATCG
NC_000913	2439663	18	-	b2323	fabB	KASI	Lipid transport and metabolism | Secondary metabolites biosynthesis, transport and catabolism	2438407	2439627	36	AATGGCTGATCGGACTTGTTCGGCGTACAAGTGTACGCTATTGTGCATTCG
NC_000913	2439761	278	+	b2324	mnmC	5-methylaminomethyl-2-thiouridine methyltransferase	Function unknown	2439786	2441792	25	ATTTAATAGAGAAATTTGCGCAGCCTTACACACATCGCTAAGATCGAGCCA
NC_000913	2444576	2	-	b2328	mepA	murein DD-endopeptidase, penicillin-insensitive	Cell wall/membrane biogenesis	2443582	2444406	170	GGCGCTGAAACCGACCTCCAGCATTACCGTGCCGGGTCGTACCATTAACCG
NC_000913	2445650	4	-	b2329	aroC	chorismate synthase	Amino acid transport and metabolism	2444410	2445495	155	GATGGCGTGTTGATTTGTGAAGTCGGCAACAGCATGGTACATCTTATGGAA
NC_000913	2445937	3	-	b2329	aroC	chorismate synthase	Amino acid transport and metabolism	2444410	2445495	442	TCGACGCGGTGGATATCTCTCCAGACGCGCTGGCGGTTGCTGAACAGAACA
NC_000913	2446494	2	-	b2330	prmB	N5-glutamine methyltransferase	Translation	2445530	2446462	32	ACCGCGCGTGAATGCTGATTTATCGTCATCTTCATGGCAAACTAGCCGCCG
NC_000913	2446243	9	+	b2331	yfcN	conserved protein	Function unknown	2446628	2447179	385	CACCGGAATGCGTTCATTGACGCGGCGGATCACGCGTTCAACAATACGGTG
NC_000913	2454310	36	-	b2339	yfcV	predicted fimbrial-like adhesin protein	Cell motility | Intracellular trafficking and secretion	2453105	2453668	642	AAAGCTATCTGATGAGTTCCAAATTATGCCCAATGAGGTAGATTCATTGGG
NC_000913	2454902	93	-	b2340	sixA	phosphohistidine phosphatase	Signal transduction mechanisms	2454349	2454834	68	AGGTAAAAAACAGCGTTTCATTCGGTGAATGGATAAGGCACAATGCCGGCC
NC_000913	2458531	3	-	b2342	fadI	FadI monomer	Lipid transport and metabolism	2457181	2458491	40	TCCCTTTTCTCCACTTGGCTAAATGTAAAAAAATGGTTAAGACTATGATCA
NC_000913	2459001	15	-	b2343	yfcZ	conserved protein	Function unknown	2458672	2458956	45	TGCAGAATTAACAACTGGAGCAGCACTTTCCGGAAGCGTAAAATATCCACA
NC_000913	2459167	10	-	b2343	yfcZ	conserved protein	Function unknown	2458672	2458956	211	ATAGGTCGGACCAGCTGGAATGTTGCAAGTATGTTTCTATCTTTTTTCAAA
NC_000913	2459227	248	+	b2344	fadL	long-chain fatty acid outer membrane transporter, sensitivity to phage T2	Lipid transport and metabolism	2459322	2460668	95	GATAGAAACATACTTGCAACATTCCAGCTGGTCCGACCTATACTCTCGCCA
NC_000913	2463106	11	-	b2346	mlaA	MlaA	Cell wall/membrane biogenesis	2462274	2463029	77	GCAAATCAGGGCGTCTGGACATCAGTTGACGTGCTGTTACAATCGCCCACA
NC_000913	2463157	19	-	b2346	mlaA	MlaA	Cell wall/membrane biogenesis	2462274	2463029	128	ATAGAATCAAGTAGCCTACAGGGCGGCGATTACCAGGCTATGATCAAATCA
NC_000913	2465329	20	+	b2350	yfdG	CPS-53 (KpLE1) prophage, predicted bactoprenol-linked glucose translocase (flippase)	Function unknown	2465877	2466239	548	TTCGTTCCATGCTATGGAAGAACGTCGATTTTGAAAATAGGATTATCACCA
NC_000913	2468630	16	+	b2353	tfaS	CPS-53 (KpLE1) prophage, tail fiber assembly protein fragment, Pseudo-Genes		2468825	2469127	195	GTATTGACTATCAAATGCCCTGATTCGTTGTTTATTGTAATATCTCCTCTA
NC_000913	2468770	33	+	b2353	tfaS	CPS-53 (KpLE1) prophage, tail fiber assembly protein fragment, Pseudo-Genes		2468825	2469127	55	ATATACTAACTGATTATCGTTATAAGTGATTCCTGTCTTATACTTAACATA
NC_000913	2471734	2	-	b2358	yfdO	CPS-53 (KpLE1) prophage, predicted defective phage replication protein O		2470900	2471268	466	TGGTTCGATTTCCAGGTTGAGTGAGACCTTACCTTTGGTTTTCGTGTTCAT
NC_000913	2472043	2	+	b2360	yfdQ	CPS-53 (KpLE1) prophage, predicted protein	Function unknown	2472054	2472878	11	ATTCTTAATTAACTAATTATTTATCTCATCACTGAATATCTTAATATAGTG
NC_000913	2474208	110	+	b4501	torI	prophage excisionase and response regulator inhibitor	Transcription	2474332	2474532	124	TGGTATCCATTTTTCAACAATGTCACAACAAGAGGTGAAATAATAGAGCCA
NC_000913	2476657	4	+	b2366	dsdA	D-serine deaminase	Amino acid transport and metabolism	2477224	2478552	567	ATTGCCGAATTGAATATGGCGCGTGAGAGTGGTTTGTATATCTTGGTTGAG
NC_000913	2477143	2	+	b2366	dsdA	D-serine deaminase	Amino acid transport and metabolism	2477224	2478552	81	AAGCAATATTGCGGCGCTACGCTCAATGAAACATTTAAATACTATACGACA
NC_000913	2477209	2	+	b2366	dsdA	D-serine deaminase	Amino acid transport and metabolism	2477224	2478552	15	TCAGTCGTCGCTCTGGCGGGCACATTCCTGCTGTCATTTATCATCTAAGCG
NC_000913	2481164	33	+	b2369	evgA	EvgA-Phosphorylated transcriptional activator	Transcription | Signal transduction mechanisms	2481777	2482391	613	ACTAAAATGTCACCTTGTCGAACGTAGTTCGTATCTTTATGATTAACGACA
NC_000913	2493356	10	-	b2377	yfdY	predicted inner membrane protein	Not in COGs	2493072	2493314	42	GATGCTTAGCAAAAATTGCCAGAGGTTAAGGATTGTCTTACTATTAAAGTG
NC_000913	2493515	101	+	b2378	lpxP	palmitoleoyl acyltransferase	Cell wall/membrane biogenesis	2493667	2494587	152	CGATTAATAATCAGTAGCTGAAAGCAGTCAGCGAGTGATAAAGTACAGATA
NC_000913	2494578	12	+	b4680	ypdK	small membrane protein	Not in COGs	2494943	2495014	365	CTCTGGATCCACCGTCGCTTTAAAACGCGCCCGGTGGGAGAATCGTCGTTG
NC_000913	2494797	18	+	b4680	ypdK	small membrane protein	Not in COGs	2494943	2495014	146	ATAAGAAAATGCCTCTTGTCTCGTTTCAGTTTTAGGCGTACATTAGCGCCG
NC_000913	2496378	1217	-	b2379	yfdZ	predicted aminotransferase, PLP-dependent	Amino acid transport and metabolism	2495079	2496317	61	ATGTTCTAAAACGCTGGACAGACAGAAATTAATCAGGCTATTTTCAAAACA
NC_000913	2496279	6	+	b2380	ypdA	predicted sensory kinase in two-component system with YpdB	Signal transduction mechanisms	2496693	2498390	414	GCCATTTTCAGTTCAGCGGTGATGTTAAAAACGTAGGGCGGGAGACGATCA
NC_000913	2498031	13	+	b2381	ypdB	predicted response regulator in two-component system with YpdA	Transcription | Signal transduction mechanisms	2498405	2499139	374	AGCAGGCCCGCTTTGGTGACAAGCTGACGGTTATCTATGATATTGATGAAG
NC_000913	2499054	9	+	b2382	ypdC	predicted ARAC-type regulatory protein	Transcription	2499152	2500009	98	TGTCAATCTGAACAAAATACGCGAAATCGAACCGTGGTTTAATAACACCTA
NC_000913	2507954	33	-	b2388	glk	glucokinase	Carbohydrate transport and metabolism	2506483	2507448	506	CCCAGGCTGACGCCGCCAGCAAGACCGAGAATTAATGCTACGATAAGTCCA
NC_000913	2510875	5	-	b2392	mntH	MntH manganese ion NRAMP transporter	Inorganic ion transport and metabolism	2509490	2510728	147	ATGTTGTGTATGGAAGCTGAAAGTTATGTAAATGTGCTAACATTAAACATA
NC_000913	2510914	11	-	b2392	mntH	MntH manganese ion NRAMP transporter	Inorganic ion transport and metabolism	2509490	2510728	186	ACAGGCTTCAAAAATAGTGATCTGTCATACATTTCTGCTATGTTGTGTATG
NC_000913	2510716	13	+	b2393	nupC	NupC nucleoside NUP transporter	Nucleotide transport and metabolism	2511064	2512266	348	TAATGCGAGCCTCATCTTGCGCGCCGCCCGTCCGCTGCTACTCTCAACGCG
NC_000913	2511031	8	+	b2393	nupC	NupC nucleoside NUP transporter	Nucleotide transport and metabolism	2511064	2512266	33	AGTGTGTGTCAGATCTCGTTTTCCTTAACCATGTTACATAGAATGTGCACG
NC_000913	2515889	3	-	b2395	yfeA	predicted diguanylate cyclase	Signal transduction mechanisms	2513665	2515854	35	AGGCTGGCCCCCTGTTTGCTTCGCGATGCGAATAAACTTATTATTTGTGTG
NC_000913	2515987	7	-	b2395	yfeA	predicted diguanylate cyclase	Signal transduction mechanisms	2513665	2515854	133	GGGGTTTTTTGTCTCTGCTTTTTGCCGCTTTTGTAATACAGTCTACGTCCG
NC_000913	2516429	23	+	b2398	yfeC	predicted DNA-binding transcriptional regulator	Not in COGs	2516489	2516833	60	CGCTCGCATTCAGTAGTTATTCATGTCACGGTTTCCTGTAAAGTGGTGTTA
NC_000913	2518752	33	-	b2400	gltX	glutamyl-tRNA synthetase	Translation	2517279	2518694	58	GAAACCCGAACTACATTGAGGAATCAGGCGGGAGTGATAGAATATCGCCCA
NC_000913	2518777	19	-	b2400	gltX	glutamyl-tRNA synthetase	Translation	2517279	2518694	83	AACGAAAACAATAATGCGTAAGGTAGAAACCCGAACTACATTGAGGAATCA
NC_000913	2523394	14	-	b2407	xapA	xanthosine phosphorylase	Nucleotide transport and metabolism	2522067	2522900	494	GTATTTTTAAAGGTATAACGCTGCTCGCTACCTGGTTTATTATGGCGACCG
NC_000913	2524948	525	+	b2410	yfeH	putative cytochrome oxidase	General function prediction only	2524968	2525966	20	ATGCAATAAATCAATTTTATTTCTCAAACTGGAAGAAGCACAATAGAACCA
NC_000913	2526387	2	-	b4546	ypeB	predicted protein	Function unknown	2525963	2526181	206	GTTATCAACGCGGAAGAGATTGACAGCCCGTTTGCTGGTAAAACCGTGGTG
NC_000913	2529302	3	-	b2412	zipA	essential cell division protein ZipA	Cell cycle control, mitosis and meiosis	2528269	2529255	47	AAGTTAATAGTGCACTTGCACTTGAGGTAATCGGCAAATACTCTTAGTGAG
NC_000913	2529446	24	+	b2413	cysZ	predicted inner membrane protein	Amino acid transport and metabolism	2529485	2530246	39	TCGAACATATCCTAACTGTCCATTGCGCAATTACCCGGTAAAATACGCAGA
NC_000913	2530112	93	+	b2414	cysK	bifunctional CysEK cysteine biosynthesis complex	Amino acid transport and metabolism	2530431	2531402	319	TGCCGTTTAAAGAGATGCGCACCGCCCTGCGCACACGCAAAATCACCAATA
NC_000913	2531623	42	+	b2415	ptsH	HPr	Carbohydrate transport and metabolism	2531786	2532043	163	TCGATTTTATGATTTGGTTCAATTCTTCCTTTAGCGGCATAATGTTTAATG
NC_000913	2531717	36	+	b2415	ptsH	HPr	Carbohydrate transport and metabolism	2531786	2532043	69	TATTGCGCTCTTCGTGCGTCGCGTCTGTTAAAAACTGGCGCTAACAATACA
NC_000913	2531756	57	+	b2415	ptsH	HPr	Carbohydrate transport and metabolism	2531786	2532043	30	GCTAACAATACAGGCTAAAGTCGAACCGCCAGGCTAGACTTTAGTTCCACA
NC_000913	2531795	8	+	b2416	ptsI	PTS enzyme I	Carbohydrate transport and metabolism	2532088	2533815	293	TTTAGTTCCACAACACTAAACCTATAAGTTGGGGAAATACAATGTTCCAGC
NC_000913	2532031	7	+	b2416	ptsI	PTS enzyme I	Carbohydrate transport and metabolism	2532088	2533815	57	GAAGGCGAAGACGAGCAGAAAGCGGTTGAACATCTGGTTAAACTGATGGCG
NC_000913	2532073	4	+	b2416	ptsI	PTS enzyme I	Carbohydrate transport and metabolism	2532088	2533815	15	CTGATGGCGGAACTCGAGTAATTTCCCGGGTTCTTTTAAAAATCAGTCACA
NC_000913	2532077	8	+	b2416	ptsI	PTS enzyme I	Carbohydrate transport and metabolism	2532088	2533815	11	TGGCGGAACTCGAGTAATTTCCCGGGTTCTTTTAAAAATCAGTCACAAGTA
NC_000913	2533632	318	+	b2417	crr	N-acetylmuramic acid PTS permease	Carbohydrate transport and metabolism	2533856	2534365	224	ACTGGCATGTGTGGTGAGCTTGCTGGCGATGAACGTGCTACACTTCTGTTG
NC_000913	2535092	7	+	b2419	yfeK	predicted protein	Translation	2535364	2535738	272	AACCATTCGTCCGGAATCGCACCACCGTAGAAAGTGTCATAATGCGGCGTA
NC_000913	2535337	11	+	b2419	yfeK	predicted protein	Translation	2535364	2535738	27	TCATCGTAATCCAACCGAAACTTTACCTGATTCTGGCAGTCAAATCGGCTA
NC_000913	2537789	4	-	b2421	cysM	cysteine synthase B	Amino acid transport and metabolism	2536694	2537605	184	GCGAGCGTTTATTCGTTGGTCTGCAACATGCGCGGCTGTATAACGGCGACG
NC_000913	2538961	3	-	b2422	cysA	sulfate ABC transporter	Inorganic ion transport and metabolism	2537739	2538836	125	GAAACCCTGTCGCTGCCGTTACAGATTGAATTGCTGGAGCAGGACTACAAC
NC_000913	2538982	6	-	b2422	cysA	sulfate ABC transporter	Inorganic ion transport and metabolism	2537739	2538836	146	GTTTCCGGCTCGATTCGCGGCGAAACCCTGTCGCTGCCGTTACAGATTGAA
NC_000913	2540684	3	-	b2424	cysU	sulfate ABC transporter	Posttranslational modification, protein turnover, chaperones	2539701	2540534	150	AGCCCGCAGGCGCAAACCATCATCACCGACTATTACTACCGCGTGAATAAC
NC_000913	2541580	12	-	b2425	cysP	thiosulfate ABC transporter	Inorganic ion transport and metabolism	2540534	2541550	30	TATATAAAACCGTTACTCCTTTCACGTCCGTTATAAATATGATGGCTATTA
NC_000913	2542694	39	-	b2426	ucpA	predicted oxidoreductase, sulfate metabolism protein	Lipid transport and metabolism | Secondary metabolites biosynthesis, transport and catabolism | General function prediction only	2541854	2542645	49	TCCTGAATTAGTGAGCTGATCCGCAGCAATATTTTGTTTATCCTGTATTTT
NC_000913	2543697	14	-	b2427	murR	MurR-MurNAc-6-P	Transcription	2542774	2543631	66	ATCATATATCCCGAATTGACAGGCTTAAAGGAATCATTGAGTCTACACTCG
NC_000913	2543679	8	+	b2428	murQ	N-acetylmuramic acid 6-phosphate etherase	General function prediction only	2543795	2544691	116	CATCTTCCACTCTCCTGGGCTGGCAGCATAAATTCCGCTTAAGTTCTTATG
NC_000913	2543755	7	+	b2428	murQ	N-acetylmuramic acid 6-phosphate etherase	General function prediction only	2543795	2544691	40	GACTCAATGATTCCTTTAAGCCTGTCAATTCGGGATATATGATTCCATACA
NC_000913	2544575	2	+	b2429	murP	N-acetylmuramic acid PTS permease	Carbohydrate transport and metabolism	2544695	2546119	120	ACGCCACCGGATGTAGCGCAGAGCAAGCGGAAGCGGCGTTAATTGCTTGCG
NC_000913	2548577	8	-	b2431	yfeX	heme iron acquisition protein	Inorganic ion transport and metabolism	2547668	2548567	10	CGTAAAATAGCGCTCAACAATGCCACGGATTGCGTGGCATTATTATTTTCA
NC_000913	2548612	17	-	b2431	yfeX	heme iron acquisition protein	Inorganic ion transport and metabolism	2547668	2548567	45	TTTGCGTCTGAACAAACCGCCGCCGCGAAAAAACACGTAAAATAGCGCTCA
NC_000913	2549468	7	-	b2432	yfeY	predicted outer membrane lipoprotein	Not in COGs	2548663	2549238	230	GAGCGGTCGGCGGGCTACGTTTCCTCGCACCTGGCGTGTACTCTATTTTCT
NC_000913	2550324	51	-	b2434	ypeA	predicted acyltransferase with acyl-CoA N-acyltransferase domain	General function prediction only	2549735	2550160	164	TACGGCCTGAGTTGTAATAATAAAGTTCCAGATGTTATATCGTATCGCGTA
NC_000913	2550301	31	+	b2435	amiA	N-acetylmuramoyl-L-alanine amidase 1	Cell wall/membrane biogenesis	2550374	2551243	73	GGCATAATGGGGAGTTGTCAACTATTGAAATGAAAAGTAAAACAATTCTCA
NC_000913	2550974	15	+	b2436	hemF	coproporphyrinogen III oxidase	Coenzyme transport and metabolism	2551247	2552146	273	TATTGCAACAAGTGCTGTTTGATCTGGTGCAAACAGATACCATTAAAAATA
NC_000913	2553297	7	-	b2437	eutR	putative ARAC-type regulatory protein	Transcription	2552152	2553204	93	GCTGGCCGCTGGAAAAAGCCAGAAATGCGCTCGAACAGCTCTTTTCTGCCG
NC_000913	2555743	4	-	b2440	eutC	ethanolamine ammonia-lyase, probable catalytic subunit	Amino acid transport and metabolism	2554432	2555319	424	CCAGGTAACGATGGAAGCACGTAACTACGGGCTGGCGCGTCATTACGATCC
NC_000913	2556832	46	-	b2441	eutB	ethanolamine ammonia-lyase, probable regulatory subunit	Amino acid transport and metabolism	2555340	2556701	131	CAAAACCGGATACCTTGATTTAACGACTGGATAACCCCGATCATGTATCCG
NC_000913	2559096	3	+	b2444	yffM	CPZ-55 prophage, predicted protein	Not in COGs	2559390	2559635	294	GGTGGGTCAAAAGTTGCCGAGTAAGAATTCTACTATTAAGAATTCTAGGCG
NC_000913	2562030	5	+	b2450	yffS	CPZ-55 prophage, predicted protein	Not in COGs	2562515	2563354	485	AGTTTTGAGTAAGGAGGCAATCATGAAAGTGTTAGGTAATATTTTATGGTG
NC_000913	2565527	2	-	b2451	eutA	reactivating factor for ethanolamine ammonia lyase EutBC	Amino acid transport and metabolism	2563503	2564906	621	GGCCAGCCGGTGGAATTCACTTTCGCCCTGATCCTGATGAACATGATCCCG
NC_000913	2574389	10	-	b2462	eutS	predicted structural protein, ethanolamine utilization microcompartment	Amino acid transport and metabolism	2573492	2573827	562	TGGTCAGGGAACGTGCACCAGAACTGATGATTGATGGTGAAATGCACGGCG
NC_000913	2576520	611	-	b2463	maeB	malate dehydrogenase (oxaloacetate-decarboxylating) (NADP+)	Energy production and conversion	2574120	2576399	121	CAGGTAACATCAGTGTTATAGGATTATTACCAAAACATTATATTAATGGTG
NC_000913	2580835	14	-	b2466	ypfG	predicted protein	Not in COGs	2579756	2580799	36	TCCGACAAATCCGATTGAGCCGCGCTACCTGCGCAACGAAGATACGACTTG
NC_000913	2581523	161	-	b2467	nudK	nucleotide-sugar hydrolase	Replication, recombination and repair | General function prediction only	2580925	2581500	23	CACTGATAGCCTGCGCAGACAAACCCGACTTCACAGCGTAAGATAATTGTT
NC_000913	2583590	43	+	b2469	narQ	NarQ-P (his)	Signal transduction mechanisms	2583753	2585453	163	CGATTCATAACGACCTTCTTTTTTGGTTGTAAAAACCTTATTCTTTATATG
NC_000913	2584993	3	+	b2470	acrD	AcrAD-TolC multidrug efflux transport system	Defense mechanisms	2585617	2588730	624	CGCACAAAGTATCATGGCCGATTTTTCCCAGGCGTTGAATGATGCTTATCG
NC_000913	2588907	4	-	b4606	ypfM	small protein	Not in COGs	2588829	2588888	19	ATCGAGTAAATTAGCTTCACCACGGTATATTGTTTCCGTAGAATACCCATA
NC_000913	2589017	2	-	b4606	ypfM	small protein	Not in COGs	2588829	2588888	129	TAGATGCCGTATGAATATCTCGAAATGTTGCTGTGTATCACATACAAATCA
NC_000913	2589359	8	+	b2472	dapE	N-succinyl-L-diaminopimelate desuccinylase subunit	Amino acid transport and metabolism	2589629	2590756	270	AAAAGGCTCGCCGTTGGCTGGAAGCCAATAACATCGACTATCGTTTTCATG
NC_000913	2590571	5	+	b4547	ypfN	predicted protein	Not in COGs	2590784	2590984	213	GTAAACTGGTGGATGCGGTCGTTAACGCGGTTGAGCACTATAATGAAATTA
NC_000913	2592278	3	-	b2473	ypfH	esterase	General function prediction only	2591094	2591792	486	GGAAGCCAGCAGCGGTTGCTATACGGCGATGGCGCTGTTACCGATGAGTGA
NC_000913	2594763	9	-	b2475	ypfJ	conserved protein	General function prediction only	2593896	2594759	4	TTCCTCTGAACCACCTACGATCATTTCTATAATGAATATATTGTTGAGGTA
NC_000913	2595047	4	-	b2475	ypfJ	conserved protein	General function prediction only	2593896	2594759	288	CTGTACAAAGGCGAAGTGGTACTGGGTGATGAGTTCTCCCCGGACGGTAGC
NC_000913	2595803	24	-	b2476	purC	phosphoribosylaminoimidazole-succinocarboxamide synthase	Nucleotide transport and metabolism	2594927	2595640	163	AAAATACAGGGCTGGAATCATCCGGCCCTTTTTTCTGATATGATACGCAAA
NC_000913	2597255	24	-	b2477	bamC	Outer Membrane Protein Assembly Complex	Cell wall/membrane biogenesis	2595853	2596887	368	ATCAAAGAGGCAACAGGGAACTTAACGCGTGTAAACCAGATCAAAGAGCTG
NC_000913	2597806	17	-	b2478	dapA	dihydrodipicolinate synthase	Cell wall/membrane biogenesis | Amino acid transport and metabolism	2596904	2597782	24	ACGGTTCTGTCTGCTTGCTTTTAATGCCATACCAAACGTACCATTGAGACA
NC_000913	2597829	17	+	b2479	gcvR	GcvR predicted transcriptional regulator	Amino acid transport and metabolism	2597928	2598500	99	ACATGGGCCATCCTCTGTGCAAACAAGTGTCTCAATGGTACGTTTGGTATG
NC_000913	2597901	27	+	b2479	gcvR	GcvR predicted transcriptional regulator	Amino acid transport and metabolism	2597928	2598500	27	AACCGTTCTGATTGTTGTATGCATGTTTTTTTTATGCTTTCCTTAAGAACA
NC_000913	2598090	5	+	b2480	bcp	thiol peroxidase	Posttranslational modification, protein turnover, chaperones	2598500	2598970	410	ACAGTCGCCTGGCGATGCTGGGAGAAGAGTTCACGTTTATTATGCTGCTTT
NC_000913	2598170	6	+	b2480	bcp	thiol peroxidase	Posttranslational modification, protein turnover, chaperones	2598500	2598970	330	GAATCAACGTTACCGTTGAAAGGTGCCGAACTGGATCTTTTAATCGTGATG
NC_000913	2598487	11	+	b2480	bcp	thiol peroxidase	Posttranslational modification, protein turnover, chaperones	2598500	2598970	13	TGCACAAGGCAGTATTAACGTCGTCAATTATTCCCAACATGATGAACAGGA
NC_000913	2598902	5	+	b2481	hyfA	hydrogenase 4, component A	Energy production and conversion	2599223	2599840	321	GCATTCATCGCATCAGCTTCCTGATTGACGCTGATGGCAAAATCGAACATG
NC_000913	2598911	9	+	b2481	hyfA	hydrogenase 4, component A	Energy production and conversion	2599223	2599840	312	GCATCAGCTTCCTGATTGACGCTGATGGCAAAATCGAACATGTCTTTGACG
NC_000913	2604316	3	+	b2486	hyfF	hydrogenase 4, component F	Energy production and conversion | Inorganic ion transport and metabolism	2604939	2606519	623	GCAGTAAGGAGATGATGAATGACCGGTTCTATGATCGTAAATAATCTGGCG
NC_000913	2606426	3	+	b2487	hyfG	hydrogenase 4, large subunit	Energy production and conversion	2606509	2608176	83	CCACAACCTGTCATCAGGATCCTGGCGGGCGCTTCCACTATAGTCCTCTCA
NC_000913	2608027	11	+	b2488	hyfH	hydrogenase 4, component H	Energy production and conversion	2608186	2608731	159	CCAACTGGCCGGTGTTGCGTTACATGCTGCGCGGCAATACCGTTTCTGACG
NC_000913	2608370	7	+	b2489	hyfI	hydrogenase 4, small subunit	Energy production and conversion	2608728	2609486	358	CTGCGCCTGTGCTTGTCCGGCAAATGCGCTGACTATCCAGACCGACGACCA
NC_000913	2609383	3	+	b2490	hyfJ	hydrogenase 4 component J, putative protein processing element	Not in COGs	2609479	2609892	96	TCAGGGGCGAGAAATTTGCGATCGGCTCCTGCGCCATTTAAGCGACGATCC
NC_000913	2609583	2	+	b2491	hyfR	HyfR transcriptional activator	Transcription | Signal transduction mechanisms	2609922	2611934	339	GCCAGTAGCGACGAGATGCCGGAACACAGCTCTCAGGTAATGTATTACTCG
NC_000913	2613938	11	-	b2493	yfgO	predicted inner membrane protein	General function prediction only	2612842	2613903	35	CGTCATAAAAAGCGAAGTCTTTTTTGTGACATTTCGATACAATTGCGGATC
NC_000913	2614095	17	-	b2493	yfgO	predicted inner membrane protein	General function prediction only	2612842	2613903	192	AACCAGGTTTTTTTTCAACTGCCTGAACATAACCTCTATCCTGTATTTCTG
NC_000913	2614009	16	+	b2494	yfgC	predicted peptidase	General function prediction only	2614116	2615579	107	GTCACAAAAAAGACTTCGCTTTTTATGACGGATTCAGGAAACTGAAAAGTC
NC_000913	2617463	2	-	b2496	hda	regulator of DnaA that prevents premature reinitiation of DNA replication	Replication, recombination and repair	2616097	2616843	620	GAGTGGTTTGCCATTCTGACTATTCTGCCAGCGGCGTTAGTGGTTATTGCC
NC_000913	2618537	2	-	b2497	uraA	UraA uracil NCS2 transporter	Nucleotide transport and metabolism	2616893	2618182	355	GTAATGAAGAAACGCTGGAGCCGGTACCGTACTTCCAGAAACTGGTTTCTA
NC_000913	2618609	3	-	b2497	uraA	UraA uracil NCS2 transporter	Nucleotide transport and metabolism	2616893	2618182	427	CGGGTCTTGGTATGATGGACGGTGTGCTGGAAAACGTTCCGAGCGCGCGCA
NC_000913	2618931	194	-	b2498	upp	uracil phosphoribosyltransferase	Nucleotide transport and metabolism	2618268	2618894	37	AGTCAACGAAAAGAATATTGCCGCCTTGAAGAAAGGAGGTATAATCCGTCG
NC_000913	2619175	40	+	b2499	purM	phosphoribosylformylglycinamide cyclo-ligase	Nucleotide transport and metabolism	2619219	2620256	44	TTGTGTAAAGCAGTCTCGCAAACGTTTGCTTTCCCTGTTAGAATTGCGCCG
NC_000913	2620102	3	+	b2500	purN	phosphoribosylglycinamide formyltransferase 1	Nucleotide transport and metabolism	2620256	2620894	154	AGTGTTCAACTGGCTGCAAACGGCAGGTAACGTTGAGCACCATGAAATGTA
NC_000913	2620125	7	+	b2500	purN	phosphoribosylglycinamide formyltransferase 1	Nucleotide transport and metabolism	2620256	2620894	131	CAGGTAACGTTGAGCACCATGAAATGTATCGCACCTTCAACTGCGGCGTCG
NC_000913	2620472	7	+	b2501	ppk	degradosome	Inorganic ion transport and metabolism	2621066	2623132	594	TCATCGCCAGCGCGTTTGACAGTCGTGAAGCCTATGACCGGGAGTTGATTC
NC_000913	2620533	13	+	b2501	ppk	degradosome	Inorganic ion transport and metabolism	2621066	2623132	533	CATGTACGCACCCGATGTGGTCGTGCTGGCTGGTTTTATGCGCATTCTCAG
NC_000913	2620830	12	+	b2501	ppk	degradosome	Inorganic ion transport and metabolism	2621066	2623132	236	CATTTATCCACTGGTGATTAGCTGGTTTGCCGATGGTCGTCTGAAAATGCA
NC_000913	2620999	10	+	b2501	ppk	degradosome	Inorganic ion transport and metabolism	2621066	2623132	67	AAATCGCAAGCTCCAGCAGTTTTTTTCCCCCTTTTCTGGCATAGTTGGACA
NC_000913	2621030	11	+	b2501	ppk	degradosome	Inorganic ion transport and metabolism	2621066	2623132	36	TTTTCTGGCATAGTTGGACATCTGCCAATATTGCTCGCCATAATATCCAGG
NC_000913	2622555	2	+	b2502	ppx	exopolyphosphatase monomer	Nucleotide transport and metabolism | Inorganic ion transport and metabolism	2623137	2624678	582	CACCAACGAAGTACGGCGGGTATTTAACTTTATTGAAAACCCATACCGTCC
NC_000913	2623084	2	+	b2502	ppx	exopolyphosphatase monomer	Nucleotide transport and metabolism | Inorganic ion transport and metabolism	2623137	2624678	53	GAACTCAGTAATCGCTACGTTCCCCGCGGCAATCGCCGCAAAGTACGGGCG
NC_000913	2627274	1904	+	b2504	yfgG	predicted protein	Not in COGs	2627312	2627503	38	TTACATAACGAAGAATTGACCATTTTGTCCTGTTGTGCCTTAATGTAAGTA
NC_000913	2627369	8	+	b2505	yfgH	predicted outer membrane lipoprotein	Cell wall/membrane biogenesis	2627814	2628332	445	AGGCAACCAGTATGCGAAAACGACACCGATTTAACAGTCGCATGACCCGTA
NC_000913	2627392	4	+	b2505	yfgH	predicted outer membrane lipoprotein	Cell wall/membrane biogenesis	2627814	2628332	422	CACCGATTTAACAGTCGCATGACCCGTATCGTACTGCTCATCAGCTTTATC
NC_000913	2627442	4	+	b2505	yfgH	predicted outer membrane lipoprotein	Cell wall/membrane biogenesis	2627814	2628332	372	CTTCTTCTTTGGCCGTTTTATCTACTCGTCCGTCGGTGCCTGGCAGCACCA
NC_000913	2630737	40	-	b2507	guaA	GMP synthetase	Nucleotide transport and metabolism	2628980	2630557	180	GGCGGCCTGCGCTCCTGTATGGGTCTGACCGGCTGTGGTACTATCGACGAA
NC_000913	2632129	1497	-	b2508	guaB	IMP dehydrogenase	Nucleotide transport and metabolism	2630626	2632092	37	TTTTGCAAAAAGGGGTAGATGCAATCGGTTACGCTCTGTATAATGCCGCGG
NC_000913	2632219	895	+	b2509	xseA	exonuclease VII, large subunit	Replication, recombination and repair	2632254	2633624	35	TTTTTGCAAAAAATGCTTGCTATCCCCGAAGGGCGGGTTACTATCGACTGA
NC_000913	2635665	220	-	b2511	der	50S ribosomal subunit stability factor	General function prediction only	2633906	2635378	287	CGATCTGCTGCATCGCCTGCTGACTTCTCCGGTGCTGTATAATGGCAACCT
NC_000913	2635874	108	-	b2511	der	50S ribosomal subunit stability factor	General function prediction only	2633906	2635378	496	CCCGTCGTTGTTAACGGCGTTGTTTTCGCGCTGGCCTATAATGGTAACCTG
NC_000913	2636691	2	-	b2512	bamB	Outer Membrane Protein Assembly Complex	Function unknown	2635496	2636674	17	GTTACTCCGGCACTGAGCGAAATGATGCAGATGAAAATTAATAATTTGTCC
NC_000913	2637038	3	-	b2512	bamB	Outer Membrane Protein Assembly Complex	Function unknown	2635496	2636674	364	CGGCGGCGGAAAAATTTGCTGCTGAAAATAAAAATACTTATGGTGCGCTGG
NC_000913	2637201	3	-	b2512	bamB	Outer Membrane Protein Assembly Complex	Function unknown	2635496	2636674	527	GCTGAAAATGGCAAAGCACTGGCTGTTGGGGTGATTTTGGGCGTTGGCGCA
NC_000913	2637648	8	-	b2513	yfgM	conserved protein	Function unknown	2636685	2637305	343	ACCGGCTGTCGGTTTTGCTATGGGCCTCGAACGTCTTGTATTGTTAGTACA
NC_000913	2638974	4	-	b2514	hisS	histidyl-tRNA synthetase	Translation	2637323	2638597	377	TCGCCTGCCCGACCTGTTCGCGTCAGGAATTTGATGTTATCGGTACGGTTA
NC_000913	2638663	6	-	G0-9385	sroE	SroE small RNA		2638617	2638708	45	AAATAATAACGTGATGGGAAGCGCCTCGCTTCCCGTGTATGATTGAACCCG
NC_000913	2639941	5	-	b2515	ispG	1-hydroxy-2-methyl-2-(E)-butenyl 4-diphosphate synthase	Lipid transport and metabolism	2638708	2639826	115	ACCGTACAAACTGAAAATTGGTGCGCCAGCCGCAGTACAGATCCAGTATCA
[truncated: 1,751 more rows]

## Sheet: K. pneumoniae TSS
TSS annotations and association to mRNA, tRNA and rRNA annotations from NCBI.
The Chromosome ID, TSS position, average number of reads and its strand are listed in the first four columns.
The columns, "Gene ID", "Gene name", "Gene product", "COG function", "Gene start", "Gene end", indicate the association of the TSS to the annotation specified by the columns "Gene ID" and "Gene name".
The column "5' UTR length" indicates the length of 5' UTR region determinded by TSS and associated gene.
Chromosome	TSS position	TSS reads	Strand	Gene ID	Gene name	Gene product	COG function	Gene start	Gene end	5' UTR length	Sequence -50 nt upstream + TSS (51 nt)
NC_009648	180	4	+	KPN_00001	thrL	thr operon leader peptide	Not in COGs genes	190	258	10	TACTTTAACCAATATAGGCAGGACATACAGACAGATAAAAATACAGAGTAC
NC_009648	189	4	+	KPN_00001	thrL	thr operon leader peptide	Not in COGs genes	190	258	1	CAATATAGGCAGGACATACAGACAGATAAAAATACAGAGTACACAACATCC
NC_009648	315	26	+	KPN_00002	thrA	bifunctional aspartokinase I/homeserine dehydrogenase I	Amino acid transport and metabolism genes	340	2802	25	CAGGAAACACAGAAAAAAGCCCGCACCTGAACAGTGCGGGCTTTTTTTTTG
NC_009648	2105	2	+	KPN_00003	thrB	homoserine kinase	Amino acid transport and metabolism genes	2804	3733	699	CCATGTGGTGACGCCGAACAAAAAGGCCAATACCTTTTCGCTGGATTACTA
NC_009648	2572	2	+	KPN_00003	thrB	homoserine kinase	Amino acid transport and metabolism genes	2804	3733	232	GTTTTGCCTCGCGGGTTGCTAAGGCGCGCGATGAAGGTAAAGTCTTGCGCT
NC_009648	3434	5	+	KPN_00004	thrC	threonine synthase	Amino acid transport and metabolism genes	3737	5017	303	AGTATCGCCGCCAGGATTGTATCGCCCATGGTCGCCACCTCGCGGGCTTTA
NC_009648	4873	3	+	KPN_00005		hypothetical protein KPN_00005	Not in COGs genes	5354	5710	481	GATCAGCTGCAGCCGGGAGAGTACGGCCTGTTCCTCGGCACCGCCCATCCG
NC_009648	5174	4	+	KPN_00005		hypothetical protein KPN_00005	Not in COGs genes	5354	5710	180	TCCCCACACTATTTTATTGTCAGCGCACTGCTTTTATTGCAAACTCTTTTA
NC_009648	6574	42	-	KPN_00006	yaaA	hypothetical protein KPN_00006	Function unknown genes	5779	6552	22	CAATTGCAGCTATCGATCCCACCATGCACTTTTTTTGTTAAAATTCGTCGA
NC_009648	8085	2	-	KPN_00007	yaaJ	inner membrane transport protein	Amino acid transport and metabolism genes	6630	8012	73	TGCTGAAAGCGAAAGGATTGTCACTTAATTGGTAACGCTTACACTGGCGTG
NC_009648	8220	9	+	KPN_00008	talB	transaldolase B	Carbohydrate transport and metabolism genes	8263	9216	43	TTCTCTCGTCGGCGGTTGCGCTGACCCGGCAGCGTGTTATCATCTGGGCAG
NC_009648	8906	5	+	KPN_00009	mogA	molybdenum cofactor biosynthesis protein	Coenzyme transport and metabolism genes	9316	9903	410	AGAAGATCCGGGCGTAGTTTCCGTCAGCGAAATCTACGAGTATTACAAGCA
NC_009648	9124	8	+	KPN_00009	mogA	molybdenum cofactor biosynthesis protein	Coenzyme transport and metabolism genes	9316	9903	192	CGCGTCCGGAGCGTATTACCGAATCTGAGTTCCTGTGGCAGCATAACCAGG
NC_009648	9290	8	+	KPN_00009	mogA	molybdenum cofactor biosynthesis protein	Coenzyme transport and metabolism genes	9316	9903	26	CGGCCACATTACACTGTCTGTCCCGCCTCCGGCAGTGTATCATTTCGTTTA
NC_009648	9824	11	+	KPN_00010	proP	low-affinity transport system; proline permease II	Carbohydrate transport and metabolism genes	10023	11327	199	GCTGGTGCACGGTATTTTCGCAAGTGTACCTTATTGTGTACAGTTGCTTGA
NC_009648	9974	10	+	KPN_00010	proP	low-affinity transport system; proline permease II	Carbohydrate transport and metabolism genes	10023	11327	49	AACCTGCATCGCTAATGGTGTGCCGTTTTATTTACGATATAGTGATTTTTA
NC_009648	13497	9	+	KPN_00014	dnaK	molecular chaperone DnaK	Postranslational modification, protein turnover and chaperone genes	13612	15528	115	TTTTTATGCTTGCCCCTTGATGCCGGTGTGGGCGACCCCATCTTGTAGTCA
NC_009648	16687	6	+	KPN_00016	nhaA	pH-dependent sodium/proton antiporter	Inorganic ion transport and metabolism genes	16915	18102	228	TGCTGAAAGAGCTGCAGGAGAGCTTCGGCGGTCCGACCGGGGAAAACAACA
NC_009648	18112	5	+	KPN_00017	nhaR	transcriptional activator NhaR	Transcription genes	18157	19053	45	TACTGCGTCAGCGCGTGACGGATACTCGCCTCGCGGTATAACCTTTCTGCA
NC_009648	19270	5	+	KPN_00019				19553	19755	283	CAGCTTTGTTTTTGTGGATCAGACCTTTAGCAGCCTGACGGTCCACGATCG
NC_009648	19365	3	+	KPN_00019				19553	19755	188	GCTTCGATAGCTGCGTATACTTTCTTGATGAAAGTACGCATCATAGAGCGA
NC_009648	19476	42	-	KPN_00018	rpsT	30S ribosomal protein S20	Translational genes	19173	19358	118	TTTGCACAAATCCATTGACAAAAGAAGGCTAAACGGGCATATTCCTCGGCC
NC_009648	19742	10	+	KPN_00020	ribF	bifunctional riboflavin kinase/FMN adenylyltransferase	Coenzyme transport and metabolism genes	19766	20704	24	GAGGTGCAATCGCTGGTTAACGTTGACAGTTGTACAAGGTATACTCGGACG
NC_009648	20728	2	+	KPN_00021	ileS	isoleucyl-tRNA synthetase	Translational genes	20796	23564	68	TTATTTGGGCTGACCAGCCAGGCCTGAGCCACTGGTGTTTATCAAACCGAA
NC_009648	23495	5	+	KPN_00022	lspA	lipoprotein signal peptidase	Intracellular trafficking and secretion genes	23564	24064	69	AAATGCCCGCGCTGCTGGCATTACACCACCGATATCGGCAAGGTGGCGGAA
NC_009648	25234	65	+	KPN_00025	rihC	ribonucleoside hydrolase RihC	Nucleotide transport and metabolism genes	25648	26562	414	TTCCGAAAATCGTCGGCCCGCGCAAAGACGACATTTGCTATGCTACCACTA
NC_009648	27886	38	-	KPN_00027	yeaT	LysR family transcriptional regulator	Transcription genes	26906	27835	51	TTCAGTCATAGTGATTCTCCTCTCTGTCCGGCCAGTATATTATTAATGCCG
NC_009648	29616	11	-	KPN_00028		putative transcription regulator sensor for citrate	Signal Transduction mechanism genes	28563	29276	340	GACTTGAGCTGATTTTCGATCCGGCCTGCTTCGTTGATAGATTACCTACCG
NC_009648	34560	5	-	KPN_00032	dcoC	oxaloacetate decarboxylase subunit gamma	Energy production and conversion genes	34159	34410	150	ATTGTGCTGGTCATCGCCAGCATCGTGTTCGGCATGATGATTTAACCCATA
NC_009648	42254	21	+	KPN_00040	carA	carbamoyl phosphate synthase small subunit	Nucleotide transport and metabolism genes	42326	43501	72	AATCTCCGCTTTAAGTTGACTTTTATCCGACATCTCTCCAGAATGCCGCCG
NC_009648	42323	27	+	KPN_00040	carA	carbamoyl phosphate synthase small subunit	Nucleotide transport and metabolism genes	42326	43501	3	GCAACAGATTTGCATTGATTCAGATCGTGTTTATGAATTAATATGCAAATA
NC_009648	43531	3	+	KPN_00041	carB	carbamoyl phosphate synthase large subunit	Nucleotide transport and metabolism genes	43661	46885	130	TACCGTCAGTCCGCGAAATAATCAGAACCTGTTTATGTTCTGCTGTGCTCG
NC_009648	43539	5	+	KPN_00041	carB	carbamoyl phosphate synthase large subunit	Nucleotide transport and metabolism genes	43661	46885	122	GTCCGCGAAATAATCAGAACCTGTTTATGTTCTGCTGTGCTCGGGAATACG
NC_009648	46856	2	+	KPN_00042	ygdI	hypothetical protein KPN_00042	Not in COGs genes	47055	47288	199	CCACCGCGATGGCGCTGAACGCTGACGCCACCGAGAAGGTGATTTCGGTTC
NC_009648	47226	6	+	KPN_00043	yabF	glutathione-regulated potassium-efflux system ancillary protein KefF	General function prediction only genes	47477	47953	251	AACCGCAGGTGGATGATGACACCGGCCTTGTCTCATACAAAAATGCCGAAA
NC_009648	47389	3	+	KPN_00043	yabF	glutathione-regulated potassium-efflux system ancillary protein KefF	General function prediction only genes	47477	47953	88	AATCACAGTTATCATTGTAAGCGGTTCGCTTAACTGTCTACACTCTTGCTG
NC_009648	47442	3	+	KPN_00043	yabF	glutathione-regulated potassium-efflux system ancillary protein KefF	General function prediction only genes	47477	47953	35	TACGACAAGAGCAAACGCAGGCCAATCAATGATTCTGATAATTTATGCGCA
NC_009648	47462	3	+	KPN_00043	yabF	glutathione-regulated potassium-efflux system ancillary protein KefF	General function prediction only genes	47477	47953	15	GCCAATCAATGATTCTGATAATTTATGCGCATCCTTATCCGCAGCATTCTC
NC_009648	49959	7	+	KPN_00045	folA	dihydrofolate reductase	Coenzyme transport and metabolism genes	49985	50464	26	TTACCCTCCGGCCAGTCGACGAAGTTGTACGCTTTCCGTATAGTGGCGACA
NC_009648	51902	4	-	KPN_00046	apaH	diadenosine tetraphosphatase	Signal Transduction mechanism genes	50717	51565	337	TAACCATGATTCATTCGCCCCGGGTGTGTGTCCAGGTACAGAGCGTCTATA
NC_009648	52375	149	-	KPN_00047	apaG	ApaG	Inorganic ion transport and metabolism genes	51570	51929	446	ACAATATCTCGACCCCGCTGATGTTCCATCTGTTCAGCTATACTGATGCCA
NC_009648	52928	37	-	KPN_00048	ksgA	dimethyladenosine transferase	Translational genes	51950	52771	157	GGTACTCGCGATGTACCACGATCAGGGCCTGCCCGTGCTAAAATACCAGGG
NC_009648	53797	2	-	KPN_00049	pdxA	4-hydroxythreonine-4-phosphate dehydrogenase	Coenzyme transport and metabolism genes	52768	53757	40	GATGAACCGCAAATTCTCTGAAGAAGCGGCAACCTGGATGCAGGAACAGCG
NC_009648	53857	4	-	KPN_00049	pdxA	4-hydroxythreonine-4-phosphate dehydrogenase	Coenzyme transport and metabolism genes	52768	53757	100	GGATAGCCGTCAGGTCGACAGAACCGACGCCGCGCAGAAAGATCGTGCTTA
NC_009648	55568	3	-	KPN_00050	surA	peptidyl-prolyl cis-trans isomerase SurA	Postranslational modification, protein turnover and chaperone genes	53763	55049	519	GCATTGCCGATGAATGGGGTCTGCGCGGGGGGATCCAGTACGATACGCGTC
NC_009648	55703	2	-	KPN_00050	surA	peptidyl-prolyl cis-trans isomerase SurA	Postranslational modification, protein turnover and chaperone genes	53763	55049	654	CCGCGGTGGAACGTTTTAATATTTCCGTCGGTCAAATCTACTATTTCACCG
NC_009648	57582	104	-	KPN_00051	imp	organic solvent tolerance protein	Cell wall/membrane biogenesis genes	55104	57452	130	CCTCGGTCAATTGTGGGACATAGCCTATAATTTGCTTTATCATACTCGTCA
NC_009648	60894	3	-	KPN_00054		two-component sensor kinase	Signal Transduction mechanism genes	59244	60869	25	CTTTCCCTTAACATTTACGTCACGTGACAGAAAAATGATAGAGTGCCGCTA
NC_009648	67139	27	-	KPN_00058	hepA	ATP-dependent helicase HepA	Replication, Recombination and Repair gene	64024	66930	209	GCGGAAGGGATCCTGCCCTTCGTCAACGATGACTTTGCTACAATAGTGACA
NC_009648	69499	4	-	KPN_00059	polB	DNA polymerase II	Replication, Recombination and Repair gene	67118	69475	24	CCTGTATAAAACCCCAGCGCCCCTCATGAAACCAGGCTATAATCAGGCCTG
NC_009648	76849	2	-	KPN_00065	thiQ	thiamine transporter ATP-binding subunit	Coenzyme transport and metabolism genes	75772	76473	376	TCTTCCTGCTGCTCAATAACACTATCGGCCTGCCGGAGTCCGCCGACGGCA
NC_009648	78432	2	-	KPN_00066	thiP	thiamine transporter membrane protein	Inorganic ion transport and metabolism genes	76457	78067	365	CCTGGCAGAAGCTGGCCGCGAAAACCGTTACCGTCACCAAAGGCTGGAGCG
NC_009648	79066	28	-	KPN_00067	tbpA	thiamine transporter substrate binding subunit	Coenzyme transport and metabolism genes	78043	79026	40	ATACCCGTCGAACCTGATCCGGATAACGCCGGCGAAGGGATTTGAGGCTCA
NC_009648	79179	2	-		sroA			79060	79159	20	ATCAAGGCAGCAAGCGGATGAATCCCCTGGAGCATAGATAACTATGTGACT
NC_009648	79182	2	-		sroA			79060	79159	23	TGCATCAAGGCAGCAAGCGGATGAATCCCCTGGAGCATAGATAACTATGTG
NC_009648	81008	6	-	KPN_00068	yabN	transcriptional regulator SgrR	General function prediction only genes	79316	80971	37	ATTCACCTCCTCGCTTCATCGGGATTCATTATTGGCTTAATATAGGAAGTA
NC_009648	81039	168	+		sgrS			81052	81291	13	GCAAAACTCAGCAATTTATTACTTCCTATATTAAGCCAATAATGAATCCCG
NC_009648	81244	89	+	KPN_00070	setA	sugar efflux protein	Carbohydrate transport and metabolism genes	81479	82663	235	ACGACCTCTGATCATTGACTTGCAGACATCATGTGTGACTGAGTATTGGTG
NC_009648	83879	8	+	KPN_00072		LysR family transcriptional regulator	Transcription genes	84239	85135	360	GCCGGATCGATATGGATTTCTTTGCTTAACTGTGGCGCTACAATACCCAGG
NC_009648	86095	2	-	KPN_00073	aroD	3-dehydroquinate dehydratase	Amino acid transport and metabolism genes	85173	85940	155	CGGCAGTATCGCCAGCTTCACGATCCCGTTGATCACCGCAAAGCTTTCGCA
NC_009648	86513	4	-	KPN_00073	aroD	3-dehydroquinate dehydratase	Amino acid transport and metabolism genes	85173	85940	573	CACAGGCTAATAAGCTGGATATGGTGATCTTCACCCTGTACGGTTATATCG
NC_009648	90589	3	-	KPN_00076	fadH	2,4-dieonyl-CoA reductase, FMN-linked	Energy production and conversion genes	88059	90092	497	TAGTTAAAGCCGGGGATAAAACCTACAGCTTTAAGATCGACGATTTCCGCC
NC_009648	91115	8	-	KPN_00077	leuD	isopropylmalate isomerase small subunit	Amino acid transport and metabolism genes	90488	91093	22	CGGCAATGGCCGCGGCGGCAGCCGTTACCGGCCATTTCGCCGATATCCGTA
NC_009648	92908	7	-	KPN_00078	leuC	isopropylmalate isomerase large subunit	Amino acid transport and metabolism genes	91104	92504	404	AGGAGTATCCGGACGTTGAGCTGGCGCATATGTATATCGATAACGCCACCA
NC_009648	92975	4	-	KPN_00078	leuC	isopropylmalate isomerase large subunit	Amino acid transport and metabolism genes	91104	92504	471	TCCATCGATAAGGCCAACGTTCTGCAGTCCTCCATCCTGTGGCGCGAAATC
NC_009648	93093	3	-	KPN_00078	leuC	isopropylmalate isomerase large subunit	Amino acid transport and metabolism genes	91104	92504	589	CGAAGGCAGCGGTCAGCATGAGAAAGCCTTTGATACCGAGGTGTATCACCG
NC_009648	95379	514	-	KPN_00080	leuA	2-isopropylmalate synthase	Amino acid transport and metabolism genes	93598	95169	210	TTCCATGCCAGGGGTTGACTTTAAAACGGCTATCCAGTAACTCTAAAAGCA
NC_009648	96828	9	+	KPN_00082	ilvI	acetolactate synthase 3 catalytic subunit	Coenzyme transport and metabolism genes	97328	99052	500	GCAGATGAATTTGCTGACAAGCTTGCCCTGCAAATATTACCTTTGCCGTTG
NC_009648	98793	9	+	KPN_00083	ilvH	acetolactate synthase 3 regulatory subunit	Amino acid transport and metabolism genes	99055	99546	262	CCTCAACAACCGCTATCTCGGGATGGTGAAGCAGTGGCAGGATATGCTCTA
NC_009648	99080	3	+	KPN_00084	fruR	DNA-binding transcriptional regulator FruR	Transcription genes	99727	100731	647	TGAGCAAAACGGAGAGGACCTGATTATGCGCCGGATATTATCGGTATTACT
NC_009648	99148	5	+	KPN_00084	fruR	DNA-binding transcriptional regulator FruR	Transcription genes	99727	100731	579	CACTGTCCCGCGTTATCGGCCTCTTCTCCCAGCGTGGCTATAATATAGAAA
NC_009648	101327	70	+	KPN_00085	yabB	cell division protein MraZ	Function unknown genes	101372	101830	45	GCATCCGTGCTGGCTTGACAAGCTTTTCCTCCGCTCCGTAAACTCCTTCTG
NC_009648	101396	35	+	KPN_00086	mraW	S-adenosyl-methyltransferase MraW	Cell wall/membrane biogenesis genes	101833	102774	437	AAGTGGCGAAAAGGGGTGAGGCTGGCATGTTCCGTGGAGCAACGTTAGTCA
NC_009648	101438	25	+	KPN_00086	mraW	S-adenosyl-methyltransferase MraW	Cell wall/membrane biogenesis genes	101833	102774	395	CGTTAGTCAATCTCGACAGCAAAGGCCGCCTGGCCGTGCCAACGCGCTATC
NC_009648	102100	2	+	KPN_00087	ftsL	cell division protein FtsL	Cell cycle control, mitosis and mieosis genes	102771	103136	671	CCATCGTACATGGTCCCTTTTCACAACTCGCTGAGTACGTCGGCGAGCGCA
NC_009648	102771	2	+	KPN_00087	ftsL	cell division protein FtsL	Cell cycle control, mitosis and mieosis genes	102771	103136	0	AATCCACGCGCCCGTAGTTCAGTGCTGCGTATCGCAGAGAGGACGAACGCA
NC_009648	102818	3	+	KPN_00088	ftsI	division-specific transpeptidase, penicillin-binding protein 3	Cell wall/membrane biogenesis genes	103152	104918	334	CGCATGATCGGCAGAGTGACAGAGGCCTTAAGCAAGGTTAAAGGGTCGATT
NC_009648	104365	26	+	KPN_00089	murE	UDP-N-acetylmuramoylalanyl-D-glutamate--2,6-diaminopimelate ligase	Cell wall/membrane biogenesis genes	104905	106392	540	GACCAATTTGGGGTTGGTCGGAGAACGCAGTGGCTTATATCCTCAAAAACA
NC_009648	108146	4	+	KPN_00092	murD	UDP-N-acetylmuramoyl-L-alanyl-D-glutamate synthetase	Cell wall/membrane biogenesis genes	108826	110142	680	AAGTCGTGCGCAAAGATACCAAAGGCCTGATCGCCCGCTGGAAGTATTTCT
NC_009648	114527	12	+	KPN_00097	ftsQ	cell division protein FtsQ	Cell wall/membrane biogenesis genes	114921	115751	394	GTTGTGATTTAGCGAGTGCATTGGCGTTGGCTTTTCAGCATGATGATGAAG
NC_009648	116393	5	+	KPN_00099	ftsZ	cell division protein FtsZ	Cell cycle control, mitosis and mieosis genes	117073	118224	680	AAGACGAACGTGAGCTGGGCGTCTGCGTTGTGGATATCGGCGGTGGTACAA
NC_009648	116810	3	+	KPN_00099	ftsZ	cell division protein FtsZ	Cell cycle control, mitosis and mieosis genes	117073	118224	263	CGGCGCAAATTGAAGGTCTGGCGGCCTGTGCGCAGCGCGTGTTCCATACTC
NC_009648	118273	386	+	KPN_00100	lpxC	UDP-3-O-	Cell wall/membrane biogenesis genes	118325	119242	52	AAGAATCGACTGGAAGTTGGGCATCTGCGCTCTTTGTGCTAAACTGGTCTC
NC_009648	118276	328	+	KPN_00100	lpxC	UDP-3-O-	Cell wall/membrane biogenesis genes	118325	119242	49	AATCGACTGGAAGTTGGGCATCTGCGCTCTTTGTGCTAAACTGGTCTCCCG
NC_009648	119159	14	+	KPN_00101	yacA	SecA regulator SecM	Not in COGs genes	119634	120062	475	AATCGGGTCACGCGTTGAACAACAAACTGCTGCAGGCGGTTCTGGCAAAAC
NC_009648	119160	14	+	KPN_00101	yacA	SecA regulator SecM	Not in COGs genes	119634	120062	474	ATCGGGTCACGCGTTGAACAACAAACTGCTGCAGGCGGTTCTGGCAAAACA
NC_009648	125124	3	-	KPN_00106	coaE	dephospho-CoA kinase	Coenzyme transport and metabolism genes	124281	124901	223	CAGGCCCGCGCAAGACTGCGATTTTCACTTTTTTTACGCTACAATCGTATA
NC_009648	125196	648	+	KPN_00107	guaC	guanosine 5'-monophosphate oxidoreductase	Nucleotide transport and metabolism genes	125245	126288	49	AGTGAAAATCGCAGTCTTGCGCGGGCCTGATTCGCGCGTATGATAACGTCA
NC_009648	130455	13	-	KPN_00111	nadC	quinolinate phosphoribosyltransferase	Coenzyme transport and metabolism genes	129529	130422	33	AGGATGAAGTGTGTATGGTACTGAAACGTCGTTCAGGTTAGCATGTTTCCC
NC_009648	130455	3	+	KPN_00112	ampD	N-acetyl-anhydromuranmyl-L-alanine amidase	Defense Mechanism genes	130556	131119	101	GTAACGACGAGGCGACATGATAAAGCTCCAGATAGATAAGATTCAGAAGTG
NC_009648	130489	2	+	KPN_00112	ampD	N-acetyl-anhydromuranmyl-L-alanine amidase	Defense Mechanism genes	130556	131119	67	GATAAGATTCAGAAGTGGGAAACATGCTAACCTGAACGACGTTTCAGTACC
NC_009648	133851	2	-	KPN_00114		putative cytoplasmic protein	General function prediction only genes	132206	133156	695	ATCTGAAAGACGTCTGGAAAAATGACCAGTGGGTGCGCATCCTGCTGCTCA
NC_009648	136345	41	-	KPN_00116	aroP	aromatic amino acid transporter	Amino acid transport and metabolism genes	134747	136117	228	CCCTTCATAAAGCAGGTGCATTCAAACGCGCTTACCACTATTCTGCCGGAG
NC_009648	136704	110	+	KPN_00117	pdhR	transcriptional regulator PdhR	Transcription genes	136761	137540	57	CAATCAAAACCTGTATGGACAGAAGGTGAATACTTTGTTACTTTAGCGCTA
NC_009648	137630	40	+	KPN_00118	aceE	pyruvate dehydrogenase subunit E1	Energy production and conversion genes	137677	140340	47	TCTTATTGAATTTTTGGTTGTTCCAGCGTGAAGAACGAAGAGTTCAATGGG
NC_009648	140076	5	+	KPN_00119	aceF	dihydrolipoamide acetyltransferase	Energy production and conversion genes	140355	142253	279	CCGCGCGTGCCGTATATCGCTCAGGTAATGAACGACGCTCCGGCAGTGGCA
NC_009648	142302	17	+	KPN_00120	lpdA	dihydrolipoamide dehydrogenase	Energy production and conversion genes	142460	143884	158	AATCGAAAAAGCCGGCCTGACGGCCGGCTTTTTTCTGATAACCTCAGGCTG
NC_009648	142384	25	+	KPN_00120	lpdA	dihydrolipoamide dehydrogenase	Energy production and conversion genes	142460	143884	76	GTTTGCCGTTTGTTGTTTAAAAATTGTTAACAATTTTGTAAAATACACGCG
NC_009648	143435	3	+	KPN_00121		hypothetical protein KPN_00121	Not in COGs genes	144049	144333	614	TTGCTATCGGCGATATCGTCGGTCAGCCGATGCTGGCGCACAAAGGTGTCC
NC_009648	143458	2	+	KPN_00121		hypothetical protein KPN_00121	Not in COGs genes	144049	144333	591	CAGCCGATGCTGGCGCACAAAGGTGTCCATGAAGGCCACGTTGCCGCAGAA
NC_009648	143609	2	+	KPN_00121		hypothetical protein KPN_00121	Not in COGs genes	144049	144333	440	CGAAAGAGAAAGGCATCAGCTACGAAACCGCCACCTTCCCGTGGGCTGCTT
NC_009648	143611	2	+	KPN_00121		hypothetical protein KPN_00121	Not in COGs genes	144049	144333	438	AAAGAGAAAGGCATCAGCTACGAAACCGCCACCTTCCCGTGGGCTGCTTCC
NC_009648	143751	3	+	KPN_00121		hypothetical protein KPN_00121	Not in COGs genes	144049	144333	298	CGGCACCAACGGCGGCGAGCTGCTGGGTGAGATCGGCCTGGCTATCGAGAT
NC_009648	143761	3	+	KPN_00121		hypothetical protein KPN_00121	Not in COGs genes	144049	144333	288	GGCGGCGAGCTGCTGGGTGAGATCGGCCTGGCTATCGAGATGGGCTGTGAC
NC_009648	146835	4	-	KPN_00123	yacH	hypothetical protein KPN_00123	Not in COGs genes	145197	146804	31	ACCGCTTACTTATACTCAGCAAACGCGCCGTTTTCGCAGATACTTTAGCGA
NC_009648	146863	6	-	KPN_00123	yacH	hypothetical protein KPN_00123	Not in COGs genes	145197	146804	59	ATCCCAACAATAATCAATAAAAAGCCATACCGCTTACTTATACTCAGCAAA
NC_009648	147066	135	+	KPN_00124	acnB	bifunctional aconitate hydratase 2/2-methylisocitrate dehydratase	Energy production and conversion genes	147278	149833	212	TTTTTTGTAAACAGATTAACACCTTTCAAAAATCCTGCTATGCTGCCGACG
NC_009648	147184	8	-	KPN_00123	yacH	hypothetical protein KPN_00123	Not in COGs genes	145197	146804	380	ACGGTTCTCCTCGCTCTCATTGTCATAATGCGGCCTACACGTCTTCAATCA
NC_009648	147315	8	-	KPN_00123	yacH	hypothetical protein KPN_00123	Not in COGs genes	145197	146804	511	ATTCTTCTTCGCCCGCAGGCGGGTTTTTCAGCAGTTCTACCAGCGCGGCCA
NC_009648	149972	35	+	KPN_00125	yacL	hypothetical protein KPN_00125	Function unknown genes	150020	150382	48	CTCCCGCCCGCTACGCTTTTTTTCTTTCTGTCTGCTGCGATAATTACTGCA
NC_009648	151280	4	-	KPN_00126	speD	S-adenosylmethionine decarboxylase	Amino acid transport and metabolism genes	150455	151240	40	CATACGGCGGCCTTCGCCTTACCACAATATCTGCATGATGCTCTGTCCGCA
NC_009648	151387	3	-	KPN_00126	speD	S-adenosylmethionine decarboxylase	Amino acid transport and metabolism genes	150455	151240	147	TTGCCTGGGCGAGCGACAATGAGGCGCTGCGCCATCTCTCCAGCGAAATCA
NC_009648	152189	19	-	KPN_00127	speE	spermidine synthase	Amino acid transport and metabolism genes	151274	152134	55	TGCCTCATTGCTGCAATAACCGCCGTGCATCCTCATCTATAGTTGTCTATG
NC_009648	154916	51	-	KPN_00129		hypothetical protein KPN_00129	Not in COGs genes	154476	154886	30	TATCATTATTCATATATTGCAAAATAAAAAGCACCCTTCTAGAATCCGGTA
NC_009648	155477	14	-	KPN_00130	yacC	hypothetical protein KPN_00130	Not in COGs genes	155134	155460	17	AAGAAGTATGCTAATTTGAAGCGTCGGTGATCTAATGGTAGAAAAAATGAA
NC_009648	155502	20	-	KPN_00130	yacC	hypothetical protein KPN_00130	Not in COGs genes	155134	155460	42	TAAGAATAAAGATCGGCGCTGTGTAAAGAAGTATGCTAATTTGAAGCGTCG
NC_009648	155505	20	-	KPN_00130	yacC	hypothetical protein KPN_00130	Not in COGs genes	155134	155460	45	GAGTAAGAATAAAGATCGGCGCTGTGTAAAGAAGTATGCTAATTTGAAGCG
NC_009648	155509	16	-	KPN_00130	yacC	hypothetical protein KPN_00130	Not in COGs genes	155134	155460	49	AGAAGAGTAAGAATAAAGATCGGCGCTGTGTAAAGAAGTATGCTAATTTGA
NC_009648	155598	2	+	KPN_00131	cueO	multicopper oxidase	2ndary Metabolites biosynthesis, transport and catabolism genes	155627	157225	29	TCTTACTCTTCTGCTTGACCTTCCCGTTACGGTAGGGTTTAAGCTCAAATA
NC_009648	160190	19	-	KPN_00132	gcd	glucose dehydrogenase	Carbohydrate transport and metabolism genes	157309	159663	527	CGCGAACTTTAGACAGGGTATTGCCGGAGTCGATGATGTCTTCCACGATCA
NC_009648	160927	3	+	KPN_00135	yadG	putative ATP-binding component of a transport system	Defense Mechanism genes	161347	162273	420	AGATAATAATGTGCTCGACTTCCAGGACATCGACGGCATACTGCACCACCG
NC_009648	161161	6	+	KPN_00135	yadG	putative ATP-binding component of a transport system	Defense Mechanism genes	161347	162273	186	GCATTTTTGACCATAGTGCATTGTTGCTGATGAGTGTATCTATATCATTCA
NC_009648	161195	6	-	KPN_00134	yadF	putative carbonic anhdrase	Inorganic ion transport and metabolism genes	160500	161114	81	CACGGGTTAAGATGGTTTTAAAAAAGGTGAGCTTACCCTATATTAGCGCAA
NC_009648	161636	14	-	KPN_00134	yadF	putative carbonic anhdrase	Inorganic ion transport and metabolism genes	160500	161114	522	GGGCTTCTTTACGCTCAACGCCGTAGTAGCCCGCCTGGTTAACGACGATCT
NC_009648	163146	4	+	KPN_00137	yadI	putative PTS enzyme II B component	Carbohydrate transport and metabolism genes	163163	163603	17	CTTTGACTCCCATCACCGATACGTCATCTTCACCTTGCTACATTATTCGCT
NC_009648	163642	18	+	KPN_00138	yadE	hypothetical protein KPN_00138	Carbohydrate transport and metabolism genes	163662	164915	20	TGGGGAAATTAAGCAGCGGGACAGATACCGCTTTTGTTACAATAACCGCCG
NC_009648	165345	6	-	KPN_00139	panD	aspartate alpha-decarboxylase	Coenzyme transport and metabolism genes	164951	165331	14	CCGGGCTTTTCTCAGGGCGGGCGCCGTGTCCGCTCTGCTACATTAAGGTTG
NC_009648	165391	6	-	KPN_00139	panD	aspartate alpha-decarboxylase	Coenzyme transport and metabolism genes	164951	165331	60	GTCACGCTCGCTCAGTAGACAGCGGGTAAAAATCGGGCAATACTGCCCGGG
NC_009648	166337	9	-	KPN_00140	panC	pantoate--beta-alanine ligase	Coenzyme transport and metabolism genes	165424	166278	59	TCCTTGCCGAAGCGGGCGACATCCGCGCCGCGGTGCGGCAGTATATTGCCG
NC_009648	167109	8	-	KPN_00141	panB	3-methyl-2-oxobutanoate hydroxymethyltransferase	Coenzyme transport and metabolism genes	166290	167081	28	GGTTGCCCAAAATCATTGCCCCTCTGAATGCTGCTGTTAGAATGCCGGTTA
NC_009648	169127	887	-	KPN_00143	pcnB	poly(A) polymerase I	Translational genes	167677	169038	89	CGGCGAAAATCGAGCATTCTCAAATGGCTCCCGCTGAGCTATGATTAGCCG
NC_009648	170119	6	-	KPN_00144	yadB	glutamyl-Q tRNA(Asp) synthetase	Translational genes	169134	170015	104	TCGGCATTCGCCGTCTGGAAGCGCGTCCGACAGCGGATCTGTGCATTGACT
NC_009648	170168	6	-	KPN_00144	yadB	glutamyl-Q tRNA(Asp) synthetase	Translational genes	169134	170015	153	AAAGTTGAAGACGAAGACTTCGGCTACTGCGAATCCTGCGGCGTGGAGATC
NC_009648	170723	7	-	KPN_00145	dksA	DnaK transcriptional regulator DksA	Signal Transduction mechanism genes	170075	170530	193	CTCGCCTGGAAAGCGGAACTTTCTACGACGAGGATGACTCTGAATAAGCCG
NC_009648	170744	7	-	KPN_00145	dksA	DnaK transcriptional regulator DksA	Signal Transduction mechanism genes	170075	170530	214	CAGGACAAGGGGGTGGAAATTCTCGCCTGGAAAGCGGAACTTTCTACGACG
NC_009648	170821	15	-	KPN_00145	dksA	DnaK transcriptional regulator DksA	Signal Transduction mechanism genes	170075	170530	291	TCCTGCATTCGGCAATTGACCGTTTTTCTCCCGCGCATCATATTGATGCCA
NC_009648	171967	25	-	KPN_00147	ligT	2'-5' RNA ligase	Translational genes	171409	171945	22	AAAAGGCTCCGGGGGTTAACATTCAGGGGTTCGCATTGTAGCATCCCCCTA
NC_009648	171989	20	-	KPN_00147	ligT	2'-5' RNA ligase	Translational genes	171409	171945	44	CGGCAACCGGCAATGAGGACACAAAAGGCTCCGGGGGTTAACATTCAGGGG
NC_009648	171989	10	+	KPN_00148	hrpB	ATP-dependent RNA helicase HrpB	Replication, Recombination and Repair gene	172018	174447	29	CAGACATGATAGAGACTCGGTAATGAATTAGGGGGATGCTACAATGCGAAC
NC_009648	191247	62	+	KPN_00164	mrcB	penicillin-binding protein 1b	Cell wall/membrane biogenesis genes	191543	194107	296	AACATACTCTTTCCCATCTTGTTACGTGCGCAGTAGGTAAAATGCTGGTTA
NC_009648	194287	134	+	KPN_00165	fhuA	ferrichrome outer membrane transporter	Inorganic ion transport and metabolism genes	194342	196549	55	ACAGGCATATCGCTTGCCTTGCCTTCGACGTTTCGCCTATTATATCGCCCG
NC_009648	196584	5	+	KPN_00166	fhuC	iron-hydroxamate transporter ATP-binding subunit	Inorganic ion transport and metabolism genes	196595	197392	11	CACCTTCCGTTTCTAACCACCTACGGGCGCGGTTCGCCGCGCCCTCTATCA
NC_009648	201697	8	-	KPN_00169	hemL	glutamate-1-semialdehyde aminotransferase	Coenzyme transport and metabolism genes	200398	201678	19	CTTTCATAACCATCCTGGAATAACTTAGAATAGCCGATAAAACATTTTTCA
NC_009648	201824	2	+	KPN_00170	yadQ	chloride channel protein	Inorganic ion transport and metabolism genes	201859	203277	35	CAAGGGCATTTTTTTGACGACGCAGCGCGCCGGGACGGCTAAAATGCCGCT
NC_009648	202849	3	+	KPN_00171	yadR	hypothetical protein KPN_00171	Function unknown genes	203359	203703	510	GCGGTGGCTTTAACTTGATCCCTATCGCCGCTGCCGGTAACTTCTCCGTCG
NC_009648	203308	4	+	KPN_00171	yadR	hypothetical protein KPN_00171	Function unknown genes	203359	203703	51	CTCCCCGGGAGAATACTTGAACGATTTACCAGGGTATTAGATAATGGCTCA
NC_009648	204539	53	-	KPN_00172	yadS	hypothetical protein KPN_00172	Function unknown genes	203775	204398	141	GGGATGCCAGCCGCATTGCCGAAGCGCAGCGCTTTTGGCAACATCAGCTCA
NC_009648	206014	3	-	KPN_00174	pfs	5'-methylthioadenosine/S-adenosylhomocysteine nucleosidase	Nucleotide transport and metabolism genes	205228	205926	88	GCGAACGGAAGCGTCGACGCCAGTTTATCTTGTTGCGAAAATCAATCTTTG
NC_009648	207608	25	+	KPN_00176	degP	serine endoprotease	Postranslational modification, protein turnover and chaperone genes	207659	209092	51	TACTTTTTCCAGAAACTTAATTCCGGAACTTAGCGTTATAAAATGACTCTG
NC_009648	207617	11	+	KPN_00176	degP	serine endoprotease	Postranslational modification, protein turnover and chaperone genes	207659	209092	42	CAGAAACTTAATTCCGGAACTTAGCGTTATAAAATGACTCTGATAGTCACG
NC_009648	210948	15	-	KPN_00178	yaeH	hypothetical protein KPN_00178	Not in COGs genes	210536	210922	26	TTTTATATTTGATGCTGGCGAAAATGGATTTTTTCGTTAATTATTCAATGG
NC_009648	211296	11	-	KPN_00178	yaeH	hypothetical protein KPN_00178	Not in COGs genes	210536	210922	374	CGCTGCAGGCGAACCCGACCATCATCGAAGATAACTGCTTCATCGGCGCGC
NC_009648	211885	2	-	KPN_00179	dapD	2,3,4,5-tetrahydropyridine-2-carboxylate N-succinyltransferase	Amino acid transport and metabolism genes	211030	211854	31	GAAGTGCAACAACGGTTGACAGCGGCCCTCAATCCAAACGATAAAGGGTGA
NC_009648	214678	99	-	KPN_00180	glnD	PII uridylyl-transferase	Postranslational modification, protein turnover and chaperone genes	211885	214548	130	ACCAAAGACCGGAGCTTGTCTGCGCAGTACGAGCATACTATTGTGGTGACA
NC_009648	215448	75	-	KPN_00181	map	methionine aminopeptidase	Translational genes	214606	215400	48	TAATGATTCTCAGTTTGGCACCAGCCTGCCCGGACTGTTACCATTGACAGG
NC_009648	215558	1085	+		tff			215558	215695	0	GACGTCAACAAGAGTTGGTGTCTGGATGGATTTTGTGGTATAAAGCGCGCC
NC_009648	215723	13	+	KPN_00182	rpsB	30S ribosomal protein S2	Translational genes	215738	216448	15	ATGGGATACGTGGAGGCATAACCCCAATTTAATCTATAGAGGTTTTAAACA
NC_009648	216216	19	+	KPN_00183	tsf	elongation factor Ts	Translational genes	216568	217419	352	GGGCGGTATCAAAGATATGGGCGGCCTGCCGGACGCACTGTTCGTTATCGA
NC_009648	216290	37	+	KPN_00183	tsf	elongation factor Ts	Translational genes	216568	217419	278	TCAAAGAAGCAAACAACCTGGGCATCCCGGTATTTGCTATCGTTGATACCA
NC_009648	216300	28	+	KPN_00183	tsf	elongation factor Ts	Translational genes	216568	217419	268	AAACAACCTGGGCATCCCGGTATTTGCTATCGTTGATACCAACTCTGATCC
NC_009648	216325	27	+	KPN_00183	tsf	elongation factor Ts	Translational genes	216568	217419	243	GCTATCGTTGATACCAACTCTGATCCGGACGGCGTAGACTTCGTTATCCCG
NC_009648	217527	427	+	KPN_00184	pyrH	uridylate kinase	Nucleotide transport and metabolism genes	217570	218295	43	CAGCCAACTGCTTATAGTGGCCGCGCTGAAATGCGACATACAATGTCGCCG
NC_009648	218333	8	+	KPN_00185	frr	ribosome releasing factor	Translational genes	218482	219003	149	GATCACGGAATAATTCCCGTCAGCGCCAAATCCGGGTAATATTCCGCTTTA
NC_009648	220482	198	+	KPN_00187	uppS	undecaprenyl pyrophosphate synthase	Lipid transport and metabolism genes	220654	221430	172	TAACGCGGTGATATTTGTGGGCGCAAGGCTTCGGTGATATAGTCTGCGCCA
NC_009648	221321	13	+	KPN_00188	cdsA	CDP-diglyceride synthase	Lipid transport and metabolism genes	221518	222300	197	AAGTAACTTTCTGATTTGGCAAATTGCCTATGCCGAACTTTACTTTACGGA
NC_009648	221971	3	+	KPN_00189	yaeL	zinc metallopeptidase	Cell wall/membrane biogenesis genes	222297	223664	326	TGGTGTGGGGCGCGGACTCTGGCGCCTATATGTTTGGTAAAATGTTTGGCA
NC_009648	223065	15	+	KPN_00190	yaeT	outer membrane protein assembly factor YaeT	Cell wall/membrane biogenesis genes	223696	226125	631	CCCAGAAAGCGGGTTTGCAAGCGGGCGACCGGATCGTTAAAGTCGATGGTC
NC_009648	223107	13	+	KPN_00190	yaeT	outer membrane protein assembly factor YaeT	Cell wall/membrane biogenesis genes	223696	226125	589	TCGATGGTCAACCGTTAACGCAGTGGATGACGTTTGTTAATCTGGTGCGCG
NC_009648	223357	9	+	KPN_00190	yaeT	outer membrane protein assembly factor YaeT	Cell wall/membrane biogenesis genes	223696	226125	339	TAAAACCTGGCAACTGATGTCGCTGACGGTCAGGATGCTGGGTAAATTGAT
NC_009648	225940	8	+	KPN_00191	hlpA	periplasmic molecular chaperone for outer membrane proteins	Cell wall/membrane biogenesis genes	226286	226732	346	TCCGTACTTCCGTCTTCTGGGATATGGGTACCGTATGGGATACTCACTGGG
NC_009648	226346	2	+	KPN_00192	lpxD	UDP-3-O-	Cell wall/membrane biogenesis genes	226736	227761	390	CCGCTCAGGCGGCAGATAAAATTGCCCTGGTGAACATGAACAGCCTGTTCC
NC_009648	226424	3	+	KPN_00192	lpxD	UDP-3-O-	Cell wall/membrane biogenesis genes	226736	227761	312	CCAACACGCTGGAAAACGAGTTCAAAGGCCGCGCTAGCGAACTGCAGCGTA
NC_009648	226518	2	+	KPN_00192	lpxD	UDP-3-O-	Cell wall/membrane biogenesis genes	226736	227761	218	GAAGCCGGGCGCCGAACGTACCAAACTGGAAAAAGACGTGATGGCTCAGCG
NC_009648	226603	2	+	KPN_00192	lpxD	UDP-3-O-	Cell wall/membrane biogenesis genes	226736	227761	133	CAGGATCGCGCACGTCGTTCCAACGAAGAGCGTGGCAAACTGGTTACCCGT
NC_009648	227249	13	+	KPN_00193	fabZ	(3R)-hydroxymyristoyl-ACP dehydratase	Lipid transport and metabolism genes	227867	228322	618	GGGCTAATGTGACCGTTTACCATGAGATTGAGATCGGCGAGAATTGCCTGA
NC_009648	227842	15	+	KPN_00193	fabZ	(3R)-hydroxymyristoyl-ACP dehydratase	Lipid transport and metabolism genes	227867	228322	25	CTGTTGCATTCGCTAAAAGATTGCCGCAGGCCGTGTTATTATTGCCTTTTA
NC_009648	227855	15	+	KPN_00193	fabZ	(3R)-hydroxymyristoyl-ACP dehydratase	Lipid transport and metabolism genes	227867	228322	12	TAAAAGATTGCCGCAGGCCGTGTTATTATTGCCTTTTAGTACATTTAGACA
NC_009648	227876	2	+	KPN_00194	lpxA	UDP-N-acetylglucosamine acyltransferase	Cell wall/membrane biogenesis genes	228326	229114	450	GTTATTATTGCCTTTTAGTACATTTAGACAGGAAGAGTATTTTGACTACTG
NC_009648	227884	2	+	KPN_00194	lpxA	UDP-N-acetylglucosamine acyltransferase	Cell wall/membrane biogenesis genes	228326	229114	442	TGCCTTTTAGTACATTTAGACAGGAAGAGTATTTTGACTACTGACACTCAT
NC_009648	228284	4	+	KPN_00194	lpxA	UDP-N-acetylglucosamine acyltransferase	Cell wall/membrane biogenesis genes	228326	229114	42	GCCTAACCCGTTTCAAAGGCGTTGCGCTGGTTGACGGTAAAGTGGTTTGCG
NC_009648	229055	24	+	KPN_00195	lpxB	lipid-A-disaccharide synthase	Cell wall/membrane biogenesis genes	229114	230265	59	AAACGCTGGAAGAAGCCAAGCCGGAAATTGCCGAACTGGCTGCTCAGCATC
NC_009648	234081	50	+	KPN_00198	accA	acetyl-CoA carboxylase carboxyltransferase subunit alpha	Lipid transport and metabolism genes	234374	235333	293	CGGACAGGTCAGCTTTGATGACTTTAGCGGGGGGCTTAAAATGACCGCCCG
NC_009648	234165	26	+	KPN_00198	accA	acetyl-CoA carboxylase carboxyltransferase subunit alpha	Lipid transport and metabolism genes	234374	235333	209	ATATGCTCGCGGGCTTGCTATCTCGCTGACGGACAGGCAAATTGATGACCA
NC_009648	238077	32	+	KPN_00201	tilS	tRNA(Ile)-lysidine synthetase	Cell cycle control, mitosis and mieosis genes	238090	239403	13	TCAGCAGTAAACCTTGCCAGCGCGACCCTGGCCCGGTAACGTGCCGGGCCA
NC_009648	239689	3	-	KPN_00202	rof	Rho-binding antiterminator	Transcription genes	239417	239671	18	CCTTTCGGAGTCAGTCAGGGAAAAGGCCGCTTATGCGGCAGCAAACTTACT
NC_009648	239758	10	+	KPN_00204	yaeQ	hypothetical protein KPN_00204	Function unknown genes	240061	240606	303	AAGCGGCCTTTTCCCTGACTGACTCCGAAAGGGCCTCATCCGCCGCAATCT
NC_009648	239935	7	+	KPN_00204	yaeQ	hypothetical protein KPN_00204	Function unknown genes	240061	240606	126	TGACTCAACCGTGGGATGCAAGTTTAAGCCTACGAAGATAAACTCTGTTTA
NC_009648	239937	162	-	KPN_00203	yaeP	hypothetical protein KPN_00203	Not in COGs genes	239664	239879	58	CCTGTTTCATCCTGCTGAAATTGCTTAAATGACTATGATATAGTTCCCTTG
NC_009648	239962	5	+	KPN_00204	yaeQ	hypothetical protein KPN_00204	Function unknown genes	240061	240606	99	GCCTACGAAGATAAACTCTGTTTAGCAAGGGAACTATATCATAGTCATTTA
NC_009648	240090	25	+	KPN_00205	yaeJ	hypothetical protein KPN_00205	Translational genes	240603	241016	513	ATTCTTTTCAGGAGTTTATTCATGGCGCTGAAAGCGACAATATATAAAGCT
NC_009648	242744	4	-	KPN_00207	yaeF	hypothetical protein KPN_00207	Not in COGs genes	241889	242731	13	CTAACACCCACCTCAGGGCCCTGAACGGATGTCAGGGCCTTTTTTTTTACA
NC_009648	242859	7	-	KPN_00207	yaeF	hypothetical protein KPN_00207	Not in COGs genes	241889	242731	128	TGGGCGATCGTAACCTCGACAACGATGATATCGAATACAAGTATCGTCGCA
NC_009648	242886	4	-	KPN_00207	yaeF	hypothetical protein KPN_00207	Not in COGs genes	241889	242731	155	TGATCGGTATCCCGCACACCATCGTGCTGGGCGATCGTAACCTCGACAACG
NC_009648	244571	142	-	KPN_00208	proS	prolyl-tRNA synthetase	Translational genes	242791	244509	62	ATTTTATTTTCCTCTCTTTTGGCATCTTTGCCACACTGGTAAACTAAACCA
NC_009648	245349	4	-	KPN_00209	yaeB	hypothetical protein KPN_00209	Function unknown genes	244621	245328	21	GTGACCAGCGGTACGCCAGGCTGCTACCGTCAGGCCGTTTGCCTGGGTTCA
NC_009648	245494	3	-	KPN_00209	yaeB	hypothetical protein KPN_00209	Function unknown genes	244621	245328	166	GTTCCGCGATCTGGGTGAAGTATCTGGCGAGTCCTGCCAGGCTTCGAATCA
NC_009648	245810	67	-	KPN_00210	rcsF	outer membrane lipoprotein	Not in COGs genes	245325	245732	78	GGTGCCGTGAAAGGCTGGTAATCTTTTCTCACCGTAATATCATTCAGGACG
NC_009648	247163	2	-	KPN_00211	metQ	DL-methionine transporter substrate-binding subunit	Inorganic ion transport and metabolism genes	245840	246655	508	TCGCCAATGCCAAACTGTACCGCACGCTGTCGGCGCTGGTGAATATTTTCC
NC_009648	247313	2	-	KPN_00211	metQ	DL-methionine transporter substrate-binding subunit	Inorganic ion transport and metabolism genes	245840	246655	658	GGTATTGGGTTATGTCTGAGGCAATGATGTGGCTGCTGTTGCGCGGCGTAT
NC_009648	247707	2	-	KPN_00212	metI	DL-methionine transporter permease subunit	Inorganic ion transport and metabolism genes	246699	247352	355	TCTGCGACTGCGTGGCGGTCATTAGTAATGGTCAACTGATCGAGCAGGACA
NC_009648	247716	4	-	KPN_00212	metI	DL-methionine transporter permease subunit	Inorganic ion transport and metabolism genes	246699	247352	364	TTAAACGTATCTGCGACTGCGTGGCGGTCATTAGTAATGGTCAACTGATCG
NC_009648	248447	105	-	KPN_00213	metN	DL-methionine transporter ATP-binding subunit	Inorganic ion transport and metabolism genes	247345	248376	71	TATAAAGAGTCAGATTGATTTAGACGTCTGGATGCCTTAACATCCATTTCA
NC_009648	254707	2	+	KPN_00221	dkgB	2,5-diketo-D-gluconate reductase B	General function prediction only genes	254892	255695	185	GTAGTTCAGTCGGTTAGAATACCTGCCTGTCACGCAGGGGGTCGCGGGTTC
NC_009648	256740	3	-	KPN_00222	yafC	LysR family transcriptional regulator	Transcription genes	255741	256646	94	CGAAGGCACCGATGGTTAAGGCAAATAGCGCCAGTGGCATAATTTACTCCG
NC_009648	257996	2540	+	KPN_00224	yafD	hypothetical protein KPN_00224	Function unknown genes	258065	258841	69	TTCTCGCAATTTGCATTGAAAGTGTATGGGAAAATCCCTATAACAGAATAA
NC_009648	258412	3	+	KPN_00225	yafE	putative biotin synthesis protein	Coenzyme transport and metabolism genes	258933	259703	521	CCTTCCGGCGTAATGACGCTGGCCTCCGCGCACCCCATCTATTGCTGTCCG
NC_009648	258457	2	+	KPN_00225	yafE	putative biotin synthesis protein	Coenzyme transport and metabolism genes	258933	259703	476	TGTCCGCTGCGCGAGCGCGAGCCTATTTTGCGATTGCCGAAATCGGCGTTA
NC_009648	261958	59	+	KPN_00228	yafS	putative methyltransferase	Coenzyme transport and metabolism genes	262042	262710	84	AACCCAGATGTAGTTGTCCTGAAACGCGGGAATACTGATAAGATTCATAAA
NC_009648	262048	7	-	KPN_00227	gloB	hydroxyacylglutathione hydrolase	General function prediction only genes	261200	261955	93	CAGCCACGGTTTCATCTGCTGCTCCAGCGTTTCGCGATAGTATTCGCCCCA
NC_009648	262097	3	-	KPN_00227	gloB	hydroxyacylglutathione hydrolase	General function prediction only genes	261200	261955	142	CCGCGCTCAGATTGCCAATCTTAAGCAGATGAAAGCCATATAATTTAGCCA
NC_009648	262120	7	-	KPN_00227	gloB	hydroxyacylglutathione hydrolase	General function prediction only genes	261200	261955	165	GGCGCAAGCTTCGGTATTGATTTCCGCGCTCAGATTGCCAATCTTAAGCAG
NC_009648	263193	19	+	KPN_00230	dnaQ	DNA polymerase III subunit epsilon	Replication, Recombination and Repair gene	263239	263970	46	CCGTCGGTGAAAATTTCTACCTGTTTGAGCATCTCTGGTAGACTTCCTGTA
NC_009648	265207	3	+	KPN_00233		neutral amino-acid efflux protein	Amino acid transport and metabolism genes	265225	265815	18	TGAAAAAATATTCATTTTTTTAAATTATCAGCTTCGGGTAGTGTCTGCCAG
NC_009648	269448	6	+	KPN_00236	gmhA	phosphoheptose isomerase	Carbohydrate transport and metabolism genes	269479	270060	31	AACGCTGCCTGCTGCTTCTCGCTTCGACGGCTATCCGGTACACTGCCGGGG
NC_009648	271696	42	-	KPN_00238	yafK	hypothetical protein KPN_00238	Function unknown genes	270873	271613	83	CGCCGCCACGTCGCCCTTGCGAAAAAATGCCGTGATGCTAATGTGAGCGCT
NC_009648	271882	31	+	KPN_00239		Na(+)-translocating NADH-quinone reductase subunit A	Energy production and conversion genes	272025	273368	143	TATCGCCCCTTGCGCTACAGCCGCCGCTCACGAAATGTTACACTTGCGCCG
NC_009648	279784	12	+	KPN_00248	yafP	hypothetical protein KPN_00248	Cell wall/membrane biogenesis genes	280384	280836	600	ACCGCCTCGGCGGGGGTGGCGCCGGTGAAGTTTCTCGCTAAAATCGCTTCA
NC_009648	282423	131	-	KPN_00249	pepD	aminoacyl-histidine dipeptidase (peptidase D)	Amino acid transport and metabolism genes	280879	282228	195	TTGCGTTGTTTACACTACCTGAGGCGGTGGAAAGTGGTATTCTCAACCCCA
NC_009648	282536	12	+	KPN_00250	gpt	xanthine-guanine phosphoribosyltransferase	Nucleotide transport and metabolism genes	282594	283052	58	AAACCGCTTAACACTGGTTTTTAGTGCGTCAGATCTCTATAATCTCGCGCA
NC_009648	283133	81	+	KPN_00251	frsA	fermentation/respiration switch protein	2ndary Metabolites biosynthesis, transport and catabolism genes	283158	284402	25	GGCTTGCCGGGCGTGGTTTTTTTTATCCTTTAGCAGGTTACAATATCCGGA
NC_009648	284441	88	+	KPN_00252	crl	DNA-binding transcriptional regulator Crl	Not in COGs genes	284460	284858	19	AGATTTGGTTAATTTATTGCTAAATTCTATTGGTTTGGTAAAACAGTTGCA
NC_009648	292567	3	+	KPN_00259	xdhC	hypothetical protein KPN_00259	Function unknown genes	292737	292994	170	TTTTTAATCTGCACAATATCCTTACCAGATGAAGGTGTTAATATTCAGCCG
NC_009648	294058	5	+	KPN_00261		hypothetical protein KPN_00261	Defense Mechanism genes	294073	294537	15	CCATCAATATGGCGCTTGTATAAAATAATGCAGCAATTATCTTTGAATGAG
NC_009648	309902	3	+	KPN_00274		hypothetical protein KPN_00274	General function prediction only genes	309928	310323	26	ATGTATTATTTAATTTCTCATTCGACAGGTGTTTATTATATCGTGGCTATG
NC_009648	309913	6	+	KPN_00274		hypothetical protein KPN_00274	General function prediction only genes	309928	310323	15	AATTTCTCATTCGACAGGTGTTTATTATATCGTGGCTATGTTATGATCAAA
NC_009648	319722	5	-	KPN_00281	proB	gamma-glutamyl kinase	Amino acid transport and metabolism genes	318584	319687	35	CCGCCGCCCCGGGTGTTGGCAAGCGGGCCGACTCCTGCTACAACATCAGCT
NC_009648	321669	19	-	KPN_00283	nlpC	lipoprotein	Cell wall/membrane biogenesis genes	321074	321535	134	GCGGCCTCGGCTTATTCAGCCGTGGTTTTTAATCGGCTATAAAACAAAGCA
NC_009648	339354	14	-	KPN_00299	fliY	cysteine ABC transporter periplasmic substrate binding protein	Amino acid transport and metabolism genes	338512	339321	33	GAATTTTTTCTTCTTTGCCGCCGACGGGCAATTTGTGGGAGCGTGATGTCC
NC_009648	339621	2	+	KPN_00300	umuC	DNA polymerase IV	Not in COGs genes	339656	339826	35	TTCGGAATTAATATTTCCCGCGCCCGGCCAACTGTGGTTGAAATAGACCCA
NC_009648	344761	6	-	KPN_00305	livJ	high-affinity branched-chain amino acid ABC transporter periplasmic substrate-binding protein	Amino acid transport and metabolism genes	343368	344474	287	AATAAGAATATTGCATGAGTAAAAACGAAACGGACGTTGTAAGGTAAATCA
NC_009648	348797	2	+	KPN_00309	mmuP	S-methylmethionine transporter	Amino acid transport and metabolism genes	348873	350282	76	CCCTGGTGCAGCGGCTTTGCTTTTTCAGCGGCGGCACGGTATAACACTTCT
NC_009648	348798	2	+	KPN_00309	mmuP	S-methylmethionine transporter	Amino acid transport and metabolism genes	348873	350282	75	CCTGGTGCAGCGGCTTTGCTTTTTCAGCGGCGGCACGGTATAACACTTCTT
NC_009648	350230	5	+	KPN_00310	mmuM	homocysteine methyltransferase	Amino acid transport and metabolism genes	350269	351201	39	TGCGCTGTGGTGCGGGATCCCCTTTGTGGCCCTGTGCTATGGTGCCTGGTA
NC_009648	359348	13	+	KPN_00318		isochorismatase family protein	2ndary Metabolites biosynthesis, transport and catabolism genes	359373	359906	25	TTACGCTTTCGGATACCGGCTTTTTTCGCCGGCGCGTATGATGACCGTTTG
NC_009648	359352	8	+	KPN_00318		isochorismatase family protein	2ndary Metabolites biosynthesis, transport and catabolism genes	359373	359906	21	GCTTTCGGATACCGGCTTTTTTCGCCGGCGCGTATGATGACCGTTTGGCTG
NC_009648	364333	2	+	KPN_00324		putative inner membrane protein	Function unknown genes	364348	365037	15	GGCATAACATACCATGTGAAACCGCTGCCTGGCTGCCATAATATTTACCTG
NC_009648	366604	27	+	KPN_00326	yaiB	hypothetical protein KPN_00326	Not in COGs genes	366706	366966	102	TTAAACAATACTATTTATAGTGGTATTTTATTGTGGTAAAACGTTTCGCTG
NC_009648	366901	8	+	KPN_00327	phoA	bacterial alkaline phosphatase	Inorganic ion transport and metabolism genes	367056	368486	155	TTCAGGATATTGAACAGGCGATTGACCAGGTGACGCCCTGTCCGCCGGTCA
NC_009648	366932	8	+	KPN_00327	phoA	bacterial alkaline phosphatase	Inorganic ion transport and metabolism genes	367056	368486	124	GACGCCCTGTCCGCCGGTCAACGACCATGATGCGATGCTGCTGCAGCAATA
NC_009648	366965	10	+	KPN_00327	phoA	bacterial alkaline phosphatase	Inorganic ion transport and metabolism genes	367056	368486	91	GATGCTGCTGCAGCAATATCTAAAGAAGCTGTTGCGGCATCCTCGTAGCTA
NC_009648	368553	19	+	KPN_00328	psiF	hypothetical protein KPN_00328	Not in COGs genes	368596	368895	43	AAATTGCGTCACCGGCTGGTTTTTTTTCTATCTGCGTCCAGACTTACAACG
NC_009648	370452	3	-	KPN_00329	proC	pyrroline-5-carboxylate reductase	Amino acid transport and metabolism genes	368962	369777	675	CGCCTCCGCGCAGGACAGCATCGCGCAGGACACCACCGCAGGTGACGATCC
NC_009648	371098	141	-	KPN_00331		hypothetical protein KPN_00331	Function unknown genes	370343	371053	45	ACATTTATGCATAGCTTTACGAAGCAACATATTTACAACATCATGTTTCAG
NC_009648	371238	33	+	KPN_00332	aroL	shikimate kinase II	Amino acid transport and metabolism genes	371382	371915	144	AGCGGAAAGTAAAGCTGGTTAAACACTAAATGCAATGATAAGTTTACATTA
NC_009648	372087	6	+	KPN_00334	aroM	hypothetical protein KPN_00334	Not in COGs genes	372434	373114	347	GAAAGGTCCTCAGGGTCAGACGGTGACCTGGTATCAGCTCCGTGCGGATTA
NC_009648	372109	10	+	KPN_00334	aroM	hypothetical protein KPN_00334	Not in COGs genes	372434	373114	325	GTGACCTGGTATCAGCTCCGTGCGGATTATCCTGAGCCTGATTCGCTTATC
NC_009648	372128	5	+	KPN_00334	aroM	hypothetical protein KPN_00334	Not in COGs genes	372434	373114	306	GTGCGGATTATCCTGAGCCTGATTCGCTTATCAGCGAACATCCTACCGAGC
NC_009648	380020	12	+	KPN_00340	phoB	transcriptional regulator PhoB	Signal Transduction mechanism genes	380059	380748	39	ACGGTCATTTTTTTCATAAATCTGTCACAAAAGTGACGCATAATGACGCCG
NC_009648	382301	38	+	KPN_00342	brnQ	branched chain amino acid transport system II carrier protein	Amino acid transport and metabolism genes	382480	383799	179	TTTGCGATCGTGCCTTGCTTTAAAACGTTATAAGCGTTTAAATTGCGCCTG
NC_009648	383637	42	+	KPN_00343	proY	putative proline-specific permease	Amino acid transport and metabolism genes	383940	385259	303	GTTATCGCGCCGGCCATGTTTATCAGCCTGATGTTTGGTATCATTGACGGG
NC_009648	384939	3	+	KPN_00344	malZ	maltodextrin glucosidase	Carbohydrate transport and metabolism genes	385411	387228	472	TGATGGTGATGACCATTGCGCTCCTGTTTGCGGTATACCTAAATTACATCA
NC_009648	396178	4	-	KPN_00353		putative phosphoenolpyruvate-dependent sugar phosphotransferase system	Carbohydrate transport and metabolism genes	395342	395785	393	AGTCTGCCCGGCGCAGTGGGAAAAAGGAAAAGAAGGTATGGCCGCCTCTCC
NC_009648	396774	34	-	KPN_00354		putative thiol - alkyl hydroperoxide reductase	Postranslational modification, protein turnover and chaperone genes	396132	396734	40	TTGTCAGCGCCTCTTTGTGTTATTAGCGGCCAGGCTCTATACTTGCCCGCG
NC_009648	397673	5	+	KPN_00356	queA	S-adenosylmethionine:tRNA ribosyltransferase-isomerase	Translational genes	397699	398763	26	CCGGAGGGGTAAAGGTTGCAGCCAGACCGCCCCGGCACTAGACTACCCGCC
NC_009648	399803	45	+	KPN_00358	yajC	preprotein translocase subunit YajC	Intracellular trafficking and secretion genes	400022	400354	219	TACCGCGCCGCTGGACGCCGAGTGTGATTGCTATACATGTCGCAATTATTC
NC_009648	400364	2	+	KPN_00359	secD	preprotein translocase subunit SecD	Intracellular trafficking and secretion genes	400414	402228	50	TTGCTGCCGTTCTGCCGAAAGGCACCATGAAGGCGCTGTAATCTAACTTTT
NC_009648	400370	4	+	KPN_00359	secD	preprotein translocase subunit SecD	Intracellular trafficking and secretion genes	400414	402228	44	CCGTTCTGCCGAAAGGCACCATGAAGGCGCTGTAATCTAACTTTTCCCAAA
NC_009648	401611	6	+	KPN_00360	secF	preprotein translocase subunit SecF	Intracellular trafficking and secretion genes	402239	403210	628	ACATCGCCAACATCCAGTCGCGTCTGGGTAACAGCTTCCGTATCACCGGTA
NC_009648	401730	9	+	KPN_00360	secF	preprotein translocase subunit SecF	Intracellular trafficking and secretion genes	402239	403210	509	CAGATCGTCGAAGAGCGGACTATCGGCCCAACCCTGGGAATGCAGAACATC
NC_009648	402787	12	+	KPN_00361		hypothetical protein KPN_00361	General function prediction only genes	403347	403712	560	TGGCGTCTGGCCGCCGGGGTGGTTATCGCCCTGGCGCACGACGTGGTGATC
NC_009648	402867	16	+	KPN_00361		hypothetical protein KPN_00361	General function prediction only genes	403347	403712	480	CGAGATCGACCTGACCATCGTGGCCTCGTTGATGTCGGTTATCGGCTACTC
NC_009648	403047	7	+	KPN_00361		hypothetical protein KPN_00361	General function prediction only genes	403347	403712	300	TACCACTTTGATGGTGATCCTGATGCTGTTCCTGTTCGGCGGCCCGATTCT
NC_009648	405524	885	-	KPN_00363	tsx	nucleoside channel; receptor of phage T6 and colicin K	Cell wall/membrane biogenesis genes	404486	405370	154	CAGCGCGATTTTCAGTAGCATTTTGTCAAGAAATGCATAGAATCGTGAACG
NC_009648	406233	9	-	KPN_00364	yajI	hypothetical protein KPN_00364	Not in COGs genes	405669	406208	25	TTGAGACAAAGGATCTATGGGAGATGAGGCCGGTTTGGCTACCATTAAGCA
NC_009648	406330	73	+	KPN_00365	nrdR	transcriptional regulator NrdR	Transcription genes	406356	406805	26	TCAAAAGCTCTTTCTTTGTAGTCCGGTCACTTCGCGGTAAACTACTCTTCA
NC_009648	407967	97	+	KPN_00367	ribH	riboflavin synthase subunit beta	Coenzyme transport and metabolism genes	408000	408470	33	TTCCTGATTATTAGGAAGCAGCGCTCAGAATAATATGATAAAATCCGCCCC
NC_009648	408091	2	+	KPN_00368	nusB	transcription antitermination protein NusB	Transcription genes	408490	408909	399	CGTCGCCATCACCATTGCGCGTTTCAACAACTTTATCAATGACAGCCTGCT
NC_009648	408449	3	+	KPN_00368	nusB	transcription antitermination protein NusB	Transcription genes	408490	408909	41	GGTAACAAAGGTGCAGAAGCTGCGCTGACCGCGCTGGAAATGATTAACGTA
NC_009648	408458	2	+	KPN_00368	nusB	transcription antitermination protein NusB	Transcription genes	408490	408909	32	GGTGCAGAAGCTGCGCTGACCGCGCTGGAAATGATTAACGTATTGAAAGCC
NC_009648	408795	8	+	KPN_00369	thiL	thiamine monophosphate kinase	Coenzyme transport and metabolism genes	408981	409952	186	CGTATCGCGCTGTTTGAGCTGTCCAAACGTGATGACGTACCGTATAAAGTG
NC_009648	408799	17	+	KPN_00369	thiL	thiamine monophosphate kinase	Coenzyme transport and metabolism genes	408981	409952	182	TCGCGCTGTTTGAGCTGTCCAAACGTGATGACGTACCGTATAAAGTGGCCA
NC_009648	408802	16	+	KPN_00369	thiL	thiamine monophosphate kinase	Coenzyme transport and metabolism genes	408981	409952	179	CGCTGTTTGAGCTGTCCAAACGTGATGACGTACCGTATAAAGTGGCCATCA
NC_009648	408834	11	+	KPN_00369	thiL	thiamine monophosphate kinase	Coenzyme transport and metabolism genes	408981	409952	147	CCGTATAAAGTGGCCATCAATGAAGCTATCGAACTGGCGAAAACCTTCGGC
NC_009648	414654	7	+	KPN_00375	thiI	thiamine biosynthesis protein ThiI	Coenzyme transport and metabolism genes	414734	416182	80	GAAGTCACGCGTGTAAGCAAATAACGCGCAATGGTGATATACTCCGCGCCC
NC_009648	414730	68	-	KPN_00374	xseB	exodeoxyribonuclease VII small subunit	Replication, Recombination and Repair gene	414310	414552	178	TGGCTTTTGATGGTGATTTCCGGGAACAATTTAATGATAAACTTCATAGCG
NC_009648	417549	11	-	KPN_00377	thiJ	hypothetical protein KPN_00377	General function prediction only genes	416776	417369	180	GGAGCGCGAAGGTATTCATACCTCGGCGGAAAACCTGCTATTTTATGTCGA
NC_009648	418391	56	-	KPN_00378	apbA	2-dehydropantoate 2-reductase	Coenzyme transport and metabolism genes	417332	418243	148	ATGGCATCTTTTCCTCTCCTTCCGTTTCTTTTGCGTTGCATAATACCTGCA
NC_009648	420355	8	-	KPN_00380	yajR	putative transport protein	Carbohydrate transport and metabolism genes	418970	420334	21	TAAACAAACATTTATTTACGCTTCTTACCCCCCGCCGCTACACTAGGCGCA
NC_009648	430356	8	-	KPN_00389		hypothetical protein KPN_00389	Not in COGs genes	429740	430072	284	CGTCGCCATCACCGCGCTGTCCGTGATGATGTCCGTTGACTTTATGGTGCC
NC_009648	430385	17	-	KPN_00389		hypothetical protein KPN_00389	Not in COGs genes	429740	430072	313	TGGGCGCGTAAGCTGTTCGTCTTTTCTATCGTCGCCATCACCGCGCTGTCC
NC_009648	430397	11	-	KPN_00389		hypothetical protein KPN_00389	Not in COGs genes	429740	430072	325	GATGATAAAGTCTGGGCGCGTAAGCTGTTCGTCTTTTCTATCGTCGCCATC
NC_009648	431301	36	-	KPN_00390	cyoE	protoheme IX farnesyltransferase	Postranslational modification, protein turnover and chaperone genes	430322	431209	92	ATATGAACAGCAAGTCCGATGAAGGTTGGAACCTGACCGCATTTATCTTCA
NC_009648	431365	18	-	KPN_00390	cyoE	protoheme IX farnesyltransferase	Postranslational modification, protein turnover and chaperone genes	430322	431209	156	ATCCTTGGCACCATTCTGGTGACCGCTGTGGTGCAGATCGTGGTACACCTC
NC_009648	431496	28	-	KPN_00390	cyoE	protoheme IX farnesyltransferase	Postranslational modification, protein turnover and chaperone genes	430322	431209	287	GTCATTCTACCGATCATAGCGGCGCTTCTCACGGCAGCGTGAAGAGCTACA
NC_009648	432041	48	-	KPN_00391	cyoD	cytochrome o ubiquinol oxidase subunit IV	Energy production and conversion genes	431221	431550	491	AGGTATTCGGTTTCTGGATCTACCTGATGAGCGACTGCATTATCTTCGCTA
NC_009648	432083	20	-	KPN_00391	cyoD	cytochrome o ubiquinol oxidase subunit IV	Energy production and conversion genes	431221	431550	533	CCCACGCGCATGAACACGGGCACCATGATACAGGACCGATGAAGGTATTCG
NC_009648	432093	29	-	KPN_00391	cyoD	cytochrome o ubiquinol oxidase subunit IV	Energy production and conversion genes	431221	431550	543	GCGCATACTGCCCACGCGCATGAACACGGGCACCATGATACAGGACCGATG
NC_009648	432110	22	-	KPN_00391	cyoD	cytochrome o ubiquinol oxidase subunit IV	Energy production and conversion genes	431221	431550	560	TGGCAACTGATACTCTTGCGCATACTGCCCACGCGCATGAACACGGGCACC
NC_009648	432468	11	-	KPN_00392	cyoC	cytochrome o ubiquinol oxidase subunit III	Energy production and conversion genes	431550	432161	307	CAACCTCTTCTCCACCGCCGTTCTACAACTTCGCTATCGTTCCTCAGGTTC
NC_009648	434212	7	-	KPN_00393	cyoB	cytochrome o ubiquinol oxidase subunit I	Energy production and conversion genes	432151	434142	70	TGTCTCACGAGAGCATGAACATGTCTAAACCTGAAGGCGAGCACGCTGCTC
NC_009648	434354	13	-	KPN_00393	cyoB	cytochrome o ubiquinol oxidase subunit I	Energy production and conversion genes	432151	434142	212	GTTGCAAAAGCCAAACAGTCTCCGAACTCCATGGACTCCATGGCCGCGTTC
NC_009648	434623	6	-	KPN_00393	cyoB	cytochrome o ubiquinol oxidase subunit I	Energy production and conversion genes	432151	434142	481	AGGGTATTGCTACCGTTAACGAAATCGCCTTCCCGGCGAACGTACCGGTAC
NC_009648	434639	7	-	KPN_00393	cyoB	cytochrome o ubiquinol oxidase subunit I	Energy production and conversion genes	432151	434142	497	TTTATCTATCCGGAACAGGGTATTGCTACCGTTAACGAAATCGCCTTCCCG
NC_009648	434642	10	-	KPN_00393	cyoB	cytochrome o ubiquinol oxidase subunit I	Energy production and conversion genes	432151	434142	500	TTCTTTATCTATCCGGAACAGGGTATTGCTACCGTTAACGAAATCGCCTTC
NC_009648	435149	89	-	KPN_00394	cyoA	cytochrome o ubiquinol oxidase subunit II	Energy production and conversion genes	434162	435070	79	AGAGATCCAATCATGTTTACAGTAATGCAACCTTACCGTAAAATGCCCATA
NC_009648	437722	30	-	KPN_00396	yajG	hypothetical protein KPN_00396	Cell wall/membrane biogenesis genes	437105	437650	72	TTACACGCGTTGCCACTTCCCCTTGCCGTTGGCAATGCTATGATGGCGGTA
NC_009648	438508	41	+	KPN_00398	tig	trigger factor	Postranslational modification, protein turnover and chaperone genes	438649	439947	141	CAGGCGACAACCGTTCTCGACTCACAAAAGTGATGCCGCTATAATGCCGCG
NC_009648	438528	43	+	KPN_00398	tig	trigger factor	Postranslational modification, protein turnover and chaperone genes	438649	439947	121	CTCACAAAAGTGATGCCGCTATAATGCCGCGTCTTATATATGAATGTCTTC
NC_009648	440275	33	+	KPN_00399	clpP	ATP-dependent Clp protease proteolytic subunit	Postranslational modification, protein turnover and chaperone genes	440295	440879	20	AGGTATTTTAAAATTACTCCAGGAGACGGAAATGTCATACAGTGGCGAACG
NC_009648	440768	15	+	KPN_00400	clpX	ATP-dependent protease ATP-binding subunit	Postranslational modification, protein turnover and chaperone genes	441130	442404	362	GAAATCCTGAAGGTGAAAGGACGCATGAATGAGCTGATGGCGCATCATACC
NC_009648	442517	30	+	KPN_00401	lon	DNA-binding ATP-dependent protease La	Postranslational modification, protein turnover and chaperone genes	442588	444942	71	TGCATTCCCGCCGTTGAATGTGTGGAATACATCCCCATATACTGGATTACA
NC_009648	445032	205	+	KPN_00402	hupB	transcriptional regulator HU subunit beta	Replication, Recombination and Repair gene	445152	445424	120	AAGTCATTTCGGACTTGCCAGCCTTTTTTTGTGTAGCTAACTTAGATCGCT
NC_009648	445208	19	+	KPN_00403	ppiD	peptidyl-prolyl cis-trans isomerase (rotamase D)	Postranslational modification, protein turnover and chaperone genes	445639	447513	431	AAATCTCAACTGATTGACAAAATTGCTGCGGGTGCGGACATTTCTAAAGCT
NC_009648	453377	12	+	KPN_00411	mdlA	putative multidrug transporter membrane\ATP-binding components	Defense Mechanism genes	453784	455556	407	GATTGCACCCTCTCTTTGCAGGCGCTGGCCGATGCCGTTAATCTGACCACC
NC_009648	453668	2	-	KPN_00409		putative cysteine synthase/cystathionine beta-synthase	Amino acid transport and metabolism genes	452114	453166	502	GTATATTTTATCTGTTCCATGGCAAAACTCGAAGTGACATCCGACAGACCA
NC_009648	453720	5	+	KPN_00411	mdlA	putative multidrug transporter membrane\ATP-binding components	Defense Mechanism genes	453784	455556	64	GTCTGTCGGATGTCACTTCGAGTTTTGCCATGGAACAGATAAAATATACCA
NC_009648	457528	4	+	KPN_00413	glnK	nitrogen regulatory protein P-II 2	Amino acid transport and metabolism genes	457571	457909	43	GCTTTGCGGCCTTTTTTCATTTCTGGCATAGCCCTTGCTTTATATCCATCG
NC_009648	460292	43	+	KPN_00416	ybaY	glycoprotein/polysaccharide metabolism	Function unknown genes	460363	460854	71	AACGACCAGTTAACAGGAACAAATCTGAGATCTGTGCCACACTTATTGACG
NC_009648	461223	6	-	KPN_00417	ybaZ	putative methyltransferase	Replication, Recombination and Repair gene	460892	461203	20	TGACCCAGGCCGGCTGTACAGCTCCTGGCTTAGCGCTTATGCTGACGTTTT
NC_009648	461911	9971	+		ffs			461911	462024	0	AGGTCAGCAGGGATAATGCGCCAGCGCGTTAGGCAACTAACGCTCTCAATG
NC_009648	462299	14	+	KPN_00419		hypothetical protein KPN_00419	Not in COGs genes	462325	462582	26	GTAAAATATATCTCTGGATCAGCATGTTAACTTCGTGTATTAATTATGATG
NC_009648	465988	53	-	KPN_00423		nickel/cobalt efflux protein RcnA	General function prediction only genes	465104	465967	21	TATCTACTGGGGGGTAGTATTTTACTACTGGGGGGGAGTAGGATAATCGCA
NC_009648	468024	31	-	KPN_00425	ylaB	hypothetical protein KPN_00425	Signal Transduction mechanism genes	466439	467998	26	ACGCGTTTTCTCCCGCTGCGCCCGAATTATCTTTCGCATATACTGATGACA
NC_009648	469586	15	-	KPN_00426		ABC transporter	Carbohydrate transport and metabolism genes	468232	469347	239	TAGAAAAATAAATCTTTTCAAACTGCCGTATTATGTGGAAAACATGTTCTG
NC_009648	478493	31	+	KPN_00434	lacI	lac repressor	Transcription genes	478516	479586	23	GAGAGGTGGTGGTGAGCGTTTTTTCAAATGGCCCCTGTTACAATCATGGGA
NC_009648	479777	9	+	KPN_00436	rpmJ	50S ribosomal protein L36	Translational genes	479962	480105	185	ATCGTACGGTGGTGTTTCACGACACCAGCGCGAATGAGTATTTTAAAGTCG
NC_009648	480882	12	+	KPN_00438		GntR transcriptional regulator	Amino acid transport and metabolism genes	480901	482352	19	CGTACGCGCTCGCTGGTTCCATAAAAAGTGCCATTAGAGTATGTTTTTATG
NC_009648	482825	10	-	KPN_00439	ylaC	hypothetical protein KPN_00439	Not in COGs genes	482327	482797	28	TAAAATAGCCTTCAGGCTGAGCCTGCCGCGCCTGGTCCGCCGGGCGCGGCA
NC_009648	484076	19	-	KPN_00441	hha	hemolysin expression-modulating protein	Not in COGs genes	483655	483906	170	AATTGATCGAGCACATTGCCACATTCGCTCTTAATTATAAAATTAAGTATG
NC_009648	484371	151	-	KPN_00442	ybaJ	hypothetical protein KPN_00442	Not in COGs genes	483900	484274	97	TTTCGTAATAGCACGATGAAATCTGTTGGAGAGTGGATTATAGTTAAATCA
NC_009648	488344	2	-	KPN_00443	acrB	acridine efflux pump	Defense Mechanism genes	484760	487906	438	AGTGGAGCTGGTGACTAATGACGGTCTTAAGTATCCACAGTCCGGCACGCT
NC_009648	489203	284	-	KPN_00444	acrA	acridine efflux pump	Cell wall/membrane biogenesis genes	487929	489122	81	TTTACAGAGGTTACGTTTACATACATTTGTGAATGTATGTACCATAGCATG
NC_009648	489446	3	+	KPN_00446	kefA	potassium efflux protein KefA	Cell wall/membrane biogenesis genes	490045	493392	599	GAGGGGGGCTATCTACTGGCATTTCAAGAATAAATCAGATTTATTCAACGA
NC_009648	489483	296	-	KPN_00444	acrA	acridine efflux pump	Cell wall/membrane biogenesis genes	487929	489122	361	CTGATAACTGAGAGTGGATCGTTGGGGAATTTTGCCCGATACTCAATTTCG
NC_009648	495194	47	-	KPN_00449	priC	primosomal replication protein N''	Replication, Recombination and Repair gene	494593	495123	71	GCGTACCCAGCGCTACCGCCAGCCAGCCGATAATGGTTAAAATAACAGGTG
NC_009648	498211	108	+	KPN_00453	ybaB	hypothetical protein KPN_00453	Function unknown genes	498327	498659	116	AGAGAAGCTCGCGCAGGCGCGCGAAGCCATTATCGCGGATAATAACATTCA
NC_009648	499351	2	+	KPN_00455	htpG	heat shock protein 90	Postranslational modification, protein turnover and chaperone genes	499375	501249	24	AATTTCCCCGCTGTCCCCATCTCCCACTCAACGGTTTTTACCCATTTAAAA
NC_009648	499373	3	+	KPN_00455	htpG	heat shock protein 90	Postranslational modification, protein turnover and chaperone genes	499375	501249	2	CCCACTCAACGGTTTTTACCCATTTAAAATGGCATTGTTGAGGTTGAATCA
NC_009648	501431	18	+	KPN_00456	adk	adenylate kinase	Nucleotide transport and metabolism genes	501472	502116	41	AGCCGCACCGCCTTCCTTGAGCCATCGCCGTTCTGGTGGTATGGTTTAGCG
NC_009648	506333	150	-	KPN_00459	ybaL	putative cation:proton antiport protein	Inorganic ion transport and metabolism genes	504610	506286	47	CAAGAATTATTCATAAACAAAGTGAACGTTTTTGTCATAAACTATTACCCG
NC_009648	507885	9	-	KPN_00460	fsr	fosmidomycin resistance protein	Inorganic ion transport and metabolism genes	506512	507732	153	TTTCAGAATTGCGACTTCCTTCAAACCTTATCAGCAGGTATGTTAGTTGGA
NC_009648	510296	21	-	KPN_00462	ybaK	hypothetical protein KPN_00462	Function unknown genes	509760	510239	57	AAAGTGACCATCACTGCCAACACTATTGCGCAAGATGGTACTATTTTTTAG
NC_009648	510362	825	+		micM			510362	510442	0	TCTTGCGCAATAGTGTTGGCAGTGATGGTCACTTTGAGCGACAATCAGACG
NC_009648	511255	8	-	KPN_00463	ybaP	putative ligase	Function unknown genes	510442	511212	43	AAGCCCGCCGGAAGGGTGACGTGTATCACCATATGCGCTAGCATGAAGTCC
[truncated: 2,809 more rows]
