# Supplementary material for: Comparative Analysis of Regulatory Elements between Escherichia coli and Klebsiella pneumoniae by Genome-Wide Transcription Start Site Profiling
Source: PLoS Genet. 2012 Aug 9;8(8):e1002867. doi: 10.1371/journal.pgen.1002867 (PMC3415461; doi:10.1371/journal.pgen.1002867)
Supplement: Table S2 — TSS of E. coli sRNAs identified by different experimental methods. (XLSX) [file pgen.1002867.s008.xlsx]

## Sheet: TSS of sRNA in E. coli
The first column indicates the sRNA name in E. coli.
The second column, "5' triphosphate", indicates 5' triphosphate enrichment method of this study.
The third column, "5' monophosphate", indicates TSS profiling method of Cho et al.
The fourth column, "RDB 5' rtiphosphate", indicates TSS profiling method of RegulonDB 7.0 (Gama-Castro et al.).
The fifth column, "RDB pyrosequencing", indicates TSS profiling method of Mendoza et al. The data was taken from RegulonDB.
The sixth column, "RDB primer extension", indicates 5' RACE with specific primers. The data was taken from RegulonDB.
* indicates TSS was identified inside the sRNA.
** indicates TSS was identified upstream of the sRNA.
sRNA name	5' triphosphate	5' monophosphate	RDB 5' triphosphate	RDB pyrosequencing	RDB primer extension
arcZ	x	x*		x
arrS	x
C0067
C0293
C0299
C0343	x**	x**		x**
C0362
C0465
C0614
C0664
C0719	x**	x*
csrA	x	x	x
csrC	x	x	x	x
cyaR	x	x
dicF	x**
dsrA	x
ffs	x	x	x
fnrS	x	x	x
gadY	x	x
gcvB	x	x		x
glmY	x	x	x
glmZ	x	x	x
IS128
isrA	x
isrB	x	x**
isrC	x	x*
istR-1	x
istR-2
ldrA
ldrB
ldrC
mgrR	x
micA	x	x
micC
micF	x	x
micM	x	x
ohsC
omrA	x
omrB	x	x
oxyS	x
psrD		x
psrO	x
rdlD	x
rnpB	x			x
rprA	x	x
rseX
rttR	x**	x
rybA	x**	x**	x**
rybB	x	x
rydB	x*
rydC	x**	x
ryeA	x	x
ryeB
ryfA	x	x**
ryfB	x
ryfD	x	x	x
ryhB	x	x
ryjA	x	x
ryjB	x	x
sgrS	x	x
sibA	x	x
sibB	x	x
sibC	x	x
sibD	x	x
sibE	x	x**
sokB
sokC	x	x*
spf	x	x	x
sraA
sroA	x
sroC	x	x
sroD
sroE	x**	x
sroG	x	x	x
sroH	x	x**
ssrS	x	x	x	x
symR	x
tff	x	x**
tp2
tpke11
tpke70
