# Supplementary material for: Comparative Analysis of Regulatory Elements between Escherichia coli and Klebsiella pneumoniae by Genome-Wide Transcription Start Site Profiling
Source: PLoS Genet. 2012 Aug 9;8(8):e1002867. doi: 10.1371/journal.pgen.1002867 (PMC3415461; doi:10.1371/journal.pgen.1002867)
Supplement: Table S3 — sRNAs and cis-acting regulatory elements in K. pneumoniae. (XLSX) [file pgen.1002867.s009.xlsx]

## Sheet: Sheet1
The Chromosome ID, sRNA starting position, sRNA ending position, sRNA length, strand and sRNA name are listed in the first six columns.
The columns, "Sequence identity", indicates sequence identity of E. coli sRNA and K. pneumoniae sRNA.
The next two columns, "TSS in KP" and "TSS in EC", indicates TSSs identified for the sRNA and K. pneumoniae and E. coli.
The next three columns, "Rfam match", "Rfam bit score", and "Rfam e-value", indicates ID of Rfam match of the sRNA sequence, and its bit socre and e-value.
* "-" in "Sequence identity", "TSS in KP" and "TSS in EC" columns indicates information not available.
sRNA
Chromosome	sRNA start	sRNA end	sRNA length	strand	sRNA name	Sequence identity	TSS in KP	TSS in EC	Rfam match	Rfam bit score	Rfam e-value
NC_009648	15529	15614	86	+	tpke11	0.742			tpke11	80.93	4.976e-24
NC_009648	79060	79159	100	-	sroA	0.75	x	x	TPP	39.9	1.28e-12
NC_009648	81052	81291	240	+	sgrS	0.563	x	x	sgrS	123.7	1.154e-39
NC_009648	137362	137526	165	-	tp2	0.714
NC_009648	215558	215695	138	+	tff	0.913	x	x	t44	100.9	1.133e-30
NC_009648	442431	442486	56	-	sraA	0.912
NC_009648	461911	462024	114	+	ffs	0.965	x	x	ffs	64.05	2.744e-19
NC_009648	510362	510442	81	+	micM	0.785714	x	x	micM	87.8	6.749e-21
NC_009648	769972	770125	154	-	sroC	0.737805	x	x	sroC	133.76	4.34e-38
NC_009648	941754	941851	98	-	rybA	0.653061	x	x
NC_009648	984419	984505	87	-	rybB	0.988	x	x	rybB	95.19	7.67e-25
NC_009648	1237397	1237567	171	+	psrD	0.561			sraB	64.02	4.049e-20
NC_009648	1320432	1320910	479	-	tpke70	0.64
NC_009648	1404503	1404566	64	-	ryhB-2	-	x	-	ryhB	68.93	4.05e-17
NC_009648	1539850	1539968	119	+	fnrS	0.983	x	x	fnrS	126.87	1.341e-32
NC_009648	1540132	1540206	75	+	C0343	0.72
NC_009648	1603840	1603951	112	+	micC	0.7		x	micC	79.75	6.233e-20
NC_009648	2367518	2367622	105	+	rprA	0.981	x	x	rprA	103.18	2.586e-25
NC_009648	2417900	2418068	169	+	rttR	0.816			rtt	130.47	1.096e-32
NC_009648	2580911	2581190	280	+	ryeA	0.646429	x	x	ryeA	168.82	1.38e-47
NC_009648	2581045	2581167	123	-	ryeB	0.711			ryeB	43.46	1.64e-12
NC_009648	2645418	2645508	91	-	dsrA	0.851	x	x	dsrA	95.72	1.634e-24
NC_009648	2775703	2775788	86	+	cyaR	0.954	x	x	cyaR	83.12	6.583e-25
NC_009648	2896241	2896333	93	+	micF	0.978	x	x	micF	96.27	3.734e-23
NC_009648	3122796	3122897	102	-	sroE	0.616			sroE	82.34	1.31e-24
NC_009648	3166823	3167027	205	-	glmY	0.86	x	x	glmY	133.08	7.842e-38
NC_009648	3207436	3207578	143	-	ryfD	0.861	x	x
NC_009648	3318096	3318169	74	+	micA	0.811	x	x	sraD	65.54	8.578e-19
NC_009648	3438432	3438829	398	-	csrB	0.787	x	x	csrB	320.24	4.625e-40
NC_009648	3469834	3470040	207	+	gcvB	0.889	x	x	gcvB	164.61	4.99e-49
NC_009648	3563066	3563157	92	-	omrA	0.852		x	omrA-B	81.1	8.588e-21
NC_009648	3563275	3563356	82	-	omrB	0.902	x	x	omrA-B	85.51	6.55e-22
NC_009648	3665037	3665219	183	+	ssrS	0.973	x	x	6S	122.24	1.73e-31
NC_009648	3778905	3779064	160	-	sroG	0.888	x	x	FMN	121.32	5.54e-35
NC_009648	3878691	3878877	187	+	psrN	0.825	x	x	yybP/ykoY	49.56	1.179e-14
NC_009648	3896355	3896741	387	-	rnpB	0.966	x	x	RNaseP	289.12	4.746e-39
NC_009648	3934707	3934873	167	+	psrO	0.839	x	x	psrO	117.14	5.941e-24
NC_009648	3973082	3973190	109	+	arcZ	0.627273	x	x	arcZ	98.2	6.273e-30
NC_009648	4161791	4161886	96	-	ryhB	0.923	x	x	ryhB	81.89	3.56e-20
NC_009648	4463759	4463913	155	-	istR-2	0.725			istR	106.03	7.524e-28
NC_009648	4463774	4463848	75	-	istR-1	0.818	x	x	istR	45.78	4.803e-13
NC_009648	4571517	4571625	109	+	spf	0.963	x	x	spot42	92.8	3.315e-26
NC_009648	4572621	4572866	246	+	csrC	0.76	x	x	csrC	200.1	2.71e-69
NC_009648	4655095	4655192	98	-	oxyS	0.618182	x	x
NC_009648	4707421	4707597	177	+	glmZ	0.932	x	x	glmZ	171.36	3.864e-54
NC_009648	4782465	4782645	181	-	sroH	0.472527	x	x	sroH	121.32	5.258e-35
NC_009648	4885958	4886125	168	-	ryjA	0.777	x	x	sraL	135	1.45e-38
NC_009652	3743	3846	104	-	rnai	-	x	-	rnai	78.17	2.04e-21
Other regulatory elements
Chromosome	Element start	Element end	Element length	strand	Element name	Sequence identity	TSS in KP	TSS in EC	Rfam match	Rfam bit score	Rfam e-value
NC_009649	141284	141385	102	+	traJ motif	-	x	-	traJ	61.11	3.05e-16
NC_009651	81552	81622	71	+	crcB motif	-	x	-	crcB	47.95	4.48e-13
NC_009648	3179016	3179206	191	-	rncO	-	x	-	rncO	181.76	1.71e-50
