# Supplementary material for: Comparative Analysis of Regulatory Elements between Escherichia coli and Klebsiella pneumoniae by Genome-Wide Transcription Start Site Profiling
Source: PLoS Genet. 2012 Aug 9;8(8):e1002867. doi: 10.1371/journal.pgen.1002867 (PMC3415461; doi:10.1371/journal.pgen.1002867)
Supplement: Table S4 — Leaderless mRNAs identified in E. coli and K. pneumoniae. (XLSX) [file pgen.1002867.s010.xlsx]

## Sheet: E. coli leaderless
TSS with 5' UTR length less than 6 ntd and association to mRNA annotations from NCBI.
The column "5' UTR length" indicates the length of 5' UTR region determinded by TSS and associated gene.
Chromosome	TSS position	TSS reads	Strand	Gene ID	Gene name	Gene product	COG function	Gene start	Gene end	5' UTR length	Sequence -50 nt upstream + TSS (51 nt)
NC_000913	79457	2	-	b0071	leuD	isopropylmalate isomerase	Amino acid transport and metabolism	78848	79453	4	CTGCTGTGACCGGACATTTCGCCGACATTCGCAACATTAAATAAGGAGCAC
NC_000913	80864	3	-	b0072	leuC	isopropylmalate isomerase	Amino acid transport and metabolism	79464	80864	0	GATGAAATGGGCGATATCATTGCCCGCTATGTAGCAGAAGGGGTGTAATCA
NC_000913	189874	17	+	b0169	rpsB	30S ribosomal subunit protein S2	Translation	189874	190599	0	TATGGGATACGTGGAGGCATAACCCCAACTTTTATATAGAGGTTTTAATCA
NC_000913	220000	26	-	b0196	rcsF	RcsF-P	Not in COGs	219591	219995	5	TTTTACAAGCTCCTGATTCAATATTGACGTTTTGATCATACATTGAGGAAA
NC_000913	382114	9	-	b0362	yaiF	predicted protein, Interrupted-Genes		381728	382114	0	GTTGTTGGTGCCTTTAGCGCCGCTTTCCGTTGTGTATGTATTATTAGCTTA
NC_000913	397095	3	+	b0378	yaiW	predicted DNA-binding transcriptional regulator	Not in COGs	397096	398190	1	GGTGACAAAATTCAGGAAGTAACCCATACCTTGAGCTAAAAAGGAGAAGTA
NC_000913	605425	3	-	b0580	ybdJ	predicted inner membrane protein	Not in COGs	605174	605422	3	CTTACAGAAGAATATCCCTGACAATGGTGTTTTAACTTACATTTAACAATG
NC_000913	989845	7	+	b0932	pepN	aminopeptidase N	Amino acid transport and metabolism	989845	992457	0	ACAGGAATAGACTGAACACCAGACTCTATAAAAGATGCTAAAGGTTATTTA
NC_000913	1055404	9	-	b0993	torS	TorS-P (his850)	Signal transduction mechanisms	1052657	1055401	3	CTAGATGCATTCCGCTTTGCGACTCAACCTTTTTCACCTAAAGTGCACCGA
NC_000913	1099519	11	+	b1036	ycdZ	predicted inner membrane protein	Not in COGs	1099519	1100010	0	ATGTGTGCTCGATCTCATTCATGGCCGCGTTTTCTGCTATCATGCGCGGCA
NC_000913	1144163	58	+	b1086	rluC	23S rRNA pseudouridine synthase	Translation	1144163	1145122	0	ATAGAAAAATGAGTGGCGCGAATCCTGTTGGCTAATTAGAATCGCCAACCA
NC_000913	1418265	12	-	b1356	racR	hypothetical protein, predicted DNA-binding transcriptional regulator	Not in COGs	1417789	1418265	0	AGTAAGGGTAGGGATTGCCTAATGTAATGCGCATAGGAGAATATTAAGCAA
NC_000913	1493095	38	-	b1422	ydcI	putative transcriptional regulator LysR-type	Transcription	1492172	1493095	0	ATCAAACAACTTCACTTGTCAGCGACACCGCTTCGTTTTTAACATCGCTTA
NC_000913	1501681	14	+	b1432	ydcM	predicted transposase	Replication, recombination and repair	1501681	1502889	0	CACGCCGGATATCGGTTTCTTTTTTCACAGACCAAAGTATCATTTGACCTG
NC_000913	1631646	6	+	b1545	pinQ	Qin prophage, predicted site-specific recombinase	Replication, recombination and repair	1631646	1632236	0	TTTCTGAGATGCATTATGATATGAACACCAATTTCGTATAGAGTCTCACTA
NC_000913	1645955	103	+	b1570	dicA	DicA transcriptional repressor	Transcription	1645958	1646365	3	ACAAGATAGATGTTAACAAAAACATAGTCAATACGATTTAGCATTAGCTAA
NC_000913	1724047	15	+	b1649	nemR	NemR DNA binding transcriptional repressor	Transcription	1724047	1724646	0	AGTAGCAACTTTGCTTGCACTAGACCGACTGGTCTACTACACTCCAACGCA
NC_000913	1741478	2	+	b1663	mdtK	YdhE multidrug efflux MATE transporter	Defense mechanisms	1741481	1742854	3	CCATTCAGGCGGCTTTTTAGTCTCTCATATAACTACAAATAAAAGGTGTTC
NC_000913	1913558	12	-	b1831	proQ	predicted structural transport element	Signal transduction mechanisms	1912860	1913558	0	CTGTTCATGCCTGCGCTTGTTGGCTACGTCCGTTGTAATCAGGAAATTTCA
NC_000913	2389530	2	-	b2276	nuoN	NADH:ubiquinone oxidoreductase, membrane subunit N	Energy production and conversion	2388070	2389527	3	ATATCCAGCAGTGGTTTGTTAATTCCGTTACTACTACAAGGCCGTAAATCG
NC_000913	2594763	9	-	b2475	ypfJ	conserved protein	General function prediction only	2593896	2594759	4	TTCCTCTGAACCACCTACGATCATTTCTATAATGAATATATTGTTGAGGTA
NC_000913	2753615	81141	+	b2621	ssrA	tmRNA		2753615	2753977	0	TGAGGCTGGTCATGGCGCTCATAAATCTGGTATACTTACCTTTACACATTG
NC_000913	2874600	7	+	b2753	iap	alkaline phosphatase isozyme conversion protein	General function prediction only	2874603	2875640	3	GCAGTTTCATACTATGGCGGTAAAAAAATTTGCATGGTATTTAAGGACTCA
NC_000913	3087777	5	+	b2944	yggI	conserved protein	Function unknown	3087777	3088274	0	AGGAAGCCACCTCTTGCAGTCATCTTTTCTTCGCTCTATCCTCTGCCGCTA
NC_000913	3268614	1690	-	b3123	rnpB	RnpB RNA, catalytic subunit of RNAse P		3268238	3268614	0	ATGCGCAACGCGGGGTGACAAGGGCGCGCAAACCCTCTATACTGCGCGCCG
NC_000913	3450309	55	-	b3319	rplD	50S ribosomal subunit protein L4	Translation	3449703	3450308	1	CCGGTAGCGACCTGATCGTTAAACCAGCTGTGAAGGCGTAAGGAGATAGCA
NC_000913	3694481	7	+	b3536	bcsE	conserved protein	Not in COGs	3694481	3696052	0	TTTATTTCTTAGCTTTCGCTAGTAAACTGATAATCAGACAAAATGGTGACA
NC_000913	3773591	15	+	b3601	mtlR	MtlR transcriptional repressor	Transcription	3773595	3774182	4	TGCCAACAGCGAGGTTGTATCCGAGGCGGTAACCGCTTATAAAGCAATGCA
NC_000913	3963653	29	-	b3780	rhlB	degradosome	Translation | Transcription | Replication, recombination and repair	3962388	3963653	0	CACCGGATACGCTTTCGTAAAGCAATAGTAAGCTGATATTCTACCACACTA
NC_000913	4171104	5	+	b3973	birA	bifunctional biotin-[acetyl-CoA-carboxylase] ligase and transcriptional repressor	Coenzyme transport and metabolism	4171105	4172070	1	AGTCCGCTTTATTGGTGCATCAGGTGAAGTGAGCGCAGTGGAGACAATTTC
NC_000913	4440200	4	-	b4219	msrA	methionine sulfoxide reductase A	Posttranslational modification, protein turnover, chaperones	4439561	4440199	1	CCTCTTGTTACAACCTTAACCCCAATGACCGATTTTCGGGAGAGCGACACC
NC_000913	4565269	69	-	b4336	yjiN	hypothetical protein	Function unknown	4563989	4565269	0	GGAGCAGTGATTTTTGCGCGATCCGGCCGTCAGGCTCTATTCTTAACGTTA

## Sheet: K. pneumoniae leaderless
TSS with 5' UTR length less than 10 ntd and association to mRNA annotations from NCBI.
The column "5' UTR length" indicates the length of 5' UTR region determinded by TSS and associated gene.
Chromosome	TSS position	TSS reads	Strand	Gene ID	Gene name	Gene product	COG function	Gene start	Gene end	5' UTR length	Sequence -50 nt upstream + TSS (51 nt)
NC_009648	189	4	+	KPN_00001	thrL	thr operon leader peptide	Not in COGs genes	190	258	1	CAATATAGGCAGGACATACAGACAGATAAAAATACAGAGTACACAACATCC
NC_009648	42323	27	+	KPN_00040	carA	carbamoyl phosphate synthase small subunit	Nucleotide transport and metabolism genes	42326	43501	3	GCAACAGATTTGCATTGATTCAGATCGTGTTTATGAATTAATATGCAAATA
NC_009648	102771	2	+	KPN_00087	ftsL	cell division protein FtsL	Cell cycle control, mitosis and mieosis genes	102771	103136	0	AATCCACGCGCCCGTAGTTCAGTGCTGCGTATCGCAGAGAGGACGAACGCA
NC_009648	499373	3	+	KPN_00455	htpG	heat shock protein 90	Postranslational modification, protein turnover and chaperone genes	499375	501249	2	CCCACTCAACGGTTTTTACCCATTTAAAATGGCATTGTTGAGGTTGAATCA
NC_009648	756563	2	-	KPN_00667	mrdA	penicillin-binding protein 2	Cell wall/membrane biogenesis genes	754660	756561	2	CAACCACCCGTACCACCGTGAGTAATGATGATCAGGGTAGACTAAGCAGCG
NC_009648	930538	3	-	KPN_00834	ybiM	hypothetical protein KPN_00834	Not in COGs genes	930248	930538	0	TGCATTAAACATTCCCTGTCGCGCGGTCTGGAAAGACCTACACTTAAGCTA
NC_009648	2182942	20	+	KPN_01988	ydhM	transcriptional regulator	Transcription genes	2182942	2183541	0	TTTTCCGCCGACGCTTGCATTAGACCAATCGGTCTACTACAGTGTGCAGCA
NC_009648	2535840	8	+	KPN_02312	nhaB	sodium/proton antiporter	Inorganic ion transport and metabolism genes	2535843	2537435	3	GCGCGAAGAAAGTTGCTTCTCATTTTGCTCAACTGGTACTCTTGCCAATCG
NC_009648	2571769	28	-	KPN_02347	proQ	putative solute/DNA competence effector	Signal Transduction mechanism genes	2571092	2571769	0	TGTTCATGCCTGCGGCTTGTTGGCTACGTCCGTTGTAATCAGGAAATTTCA
NC_009648	2933525	8	-	KPN_02664	elaA	putative transferase	General function prediction only genes	2933062	2933523	2	AGTGTCCTCAGGGCGAGTCGCAAAGTATCAGTATATCAATAAGGAGCAGCA
NC_009648	2980691	3	+	KPN_02711	flk	flagella biosynthesis regulator	Not in COGs genes	2980691	2981581	0	CAGGGCGAGGCCCATCAGGCACTGCCGCCACCGGCGAACCTTCGCTTTCCA
NC_009648	3166774	27	-	KPN_02881	yfhK	putative 2-component sensor protein	Signal Transduction mechanism genes	3165330	3166769	5	ACCAGCGGTAGCGCTTTTCTCCGGCGCGCTCCTCAGTTAGCATCGACCAGA
NC_009648	3184377	3	-	KPN_02897	rseA	anti-RNA polymerase sigma factor SigE	Signal Transduction mechanism genes	3183727	3184377	0	CCGCTTATCAGGCGTTGACGATAGCGGAATACTGGAAAAGGGTATCAGGCA
NC_009648	3221632	14	-	KPN_02931	rimM	16S rRNA-processing protein	Translational genes	3221081	3221629	3	CCGCGCTGATCAAAGCCGCTAACAAAGCAGCTTAATCTGTCACGGTGGTCA
NC_009648	3406588	2	-	KPN_03110	ftsB	cell division protein FtsB	Cell cycle control, mitosis and mieosis genes	3406268	3406585	3	GTAGCGTACCCGGGCGAGTTTTGGGATGATGATGCCGTTTTTCAGGGGGCA
NC_009648	3818958	17	-	KPN_04873		putative prophage, tail completion protein	Not in COGs genes	3818481	3818957	1	ACGCCCTGAAAAGTTGCGCAATCCAGGTCGATACGGTTAAACAATGCCAGG
NC_009648	3838115	5	+	KPN_03481	evgS	putative sensor protein EvgS1	Signal Transduction mechanism genes	3838120	3841362	5	AGCACCCTGCTTGAGCTATATGACTTTGCGCAACGCAATAAAATAGGGTGA
NC_009648	4055718	9	-	KPN_03695	rpoA	DNA-directed RNA polymerase subunit alpha	Transcription genes	4054728	4055717	1	TGATCGTCGAGCTTTACTCCAAGTAAAGCTTAGTACCAAAGAGAGGACACA
NC_009648	4066975	18	-	KPN_03718	rplD	50S ribosomal protein L4	Translational genes	4066369	4066974	1	CCGGTAGCGACCTGATCGTTAAACCAGCTGTGAAGGCGTGAGGAGATAGCA
NC_009648	4167455	6	-	KPN_03811	ugpE	glycerol-3-phosphate transporter membrane protein	Carbohydrate transport and metabolism genes	4166609	4167454	1	TATCCTGACGGTGGTGCAGTTCCGTTACGTTGAAAGTAAGGTGCGTTACCA
NC_009648	4296355	21	+	KPN_03918	yiaG	putative transcriptional regulator	Transcription genes	4296360	4296650	5	ATTCTTAATGAGCTATAGAAAAATCTTTTCCGCTGTGTGATAAAAGGAGTT
NC_009648	4518558	4	+	KPN_04125	yieH	6-phosphogluconate phosphatase	General function prediction only genes	4518561	4519226	3	CGTCGCGGCATTGAGCATTACGAAAACGTTAAACTTGTTAATATGGAAAGG
NC_009648	4585660	4	+	KPN_04185	yiiF	hypothetical protein KPN_04185	Not in COGs genes	4585664	4585912	4	CAAAAGCTATAGATTGCTCATAACTTCATCACTGGTGATATACTTGAGGTA
NC_009648	4599611	8	+	KPN_04201		putative helix-turn-helix regulatory protein	Function unknown genes	4599614	4600216	3	TGTTTCATATCACTTAGCCATATCGAACGAATTTCCATTATAATGAACACA
NC_009648	4632947	64	+	KPN_04231	rpmE	50S ribosomal protein L31	Translational genes	4632947	4633159	0	GTCTGGCGTTAGGGCTGGAAGAGCGACGCGGCCTTAACTGAGGTTCTCCCA
NC_009648	4640748	9	+	KPN_04238		LysR family transcriptional regulator	Transcription genes	4640748	4641656	0	GGGAAGTGTGCCGGACTTGAGTAATACCCTTTTCGTGATACCTTTTCAGTA
NC_009648	4851314	3	+	KPN_04433	yjbJ	putative stress-response protein	Function unknown genes	4851314	4851574	0	AAATTCCGAATAACGAATCGACGCCAGCATTCTCATCTATAGTTAATACCA
NC_009648	5018960	2	+	KPN_04589	ulaD	3-keto-L-gulonate-6-phosphate decarboxylase	Carbohydrate transport and metabolism genes	5018964	5019602	4	TCAAAAACGCCACCGCGGCGGCTGTTTAAAAGGAACACTATCATGTCATTA
NC_009648	5258765	4	-	KPN_04799		putative N-acetyltransferase	General function prediction only genes	5258232	5258765	0	AACGGCGGTCAGCTCCATACTTTTCTCCCGAAGGCTGCTATGCTGAGGTGA
NC_009650	9229	2	-	KPN_pKPN4p07048				9124	9228	1	GTAAGGCCTTTGAATAAGACAAAAGGCTGCCTCATCGCTAACTTTGCAACA
