# Supplementary material for: Comparative Analysis of Regulatory Elements between Escherichia coli and Klebsiella pneumoniae by Genome-Wide Transcription Start Site Profiling
Source: PLoS Genet. 2012 Aug 9;8(8):e1002867. doi: 10.1371/journal.pgen.1002867 (PMC3415461; doi:10.1371/journal.pgen.1002867)
Supplement: Table S5 — Orthologous ORFs between E. coli and K. pneumoniae. (XLSX) [file pgen.1002867.s011.xlsx]

## Sheet: Ortholous ORF
Orthologous ORFs between E. coli and K. pneumoniae, associated by reciprocal alignment with amino acid sequences and filtered with 50% amino acid identity and 50% coverage.
The first three columns indicate gene ID, strand and ORF length of E. coli ORF.
The next three columns indicate gene ID, strand, ORF length of K. pneumoniae ORF.
The last column indicates amino acid similarity between orthologous ORFs in E. coli and K. pneumoniae.
E. coli			K. pneumoniae
Gene ID	Strand	ORF length	Gene ID	Strand	ORF length	Amino acid similarity (%)
b0001	+	66	KPN_00001	+	69	73.9
b0002	+	2463	KPN_00002	+	2463	92.1
b0003	+	933	KPN_00003	+	930	88.6
b0004	+	1287	KPN_00004	+	1281	90.6
b0006	-	777	KPN_00006	-	774	83.7
b0007	-	1431	KPN_00007	-	1383	70.4
b0008	+	954	KPN_00008	+	954	94.6
b0009	+	588	KPN_00009	+	588	91.7
b0010	-	567	KPN_00011	-	567	87.6
b0011	-	714	KPN_00012	-	750	67.2
b0013	-	405	KPN_00013	-	405	71.6
b0014	+	1917	KPN_00014	+	1917	95.6
b0015	+	1131	KPN_00015	+	1134	95.5
b0019	+	1167	KPN_00016	+	1188	84.9
b0020	+	906	KPN_00017	+	897	90.2
b0023	-	264	KPN_00018	-	186	100
b0025	+	942	KPN_00020	+	939	88.2
b0026	+	2817	KPN_00021	+	2769	92
b0027	+	495	KPN_00022	+	501	89.6
b0028	+	450	KPN_00023	+	450	91.9
b0029	+	951	KPN_00024	+	951	91.8
b0030	+	915	KPN_00025	+	915	83.2
b0618	-	1059	KPN_00034	+	1029	51.2
b0616	-	909	KPN_00036	+	870	64.8
b0615	-	1533	KPN_00037	+	1509	72.7
b0613	-	879	KPN_00038	+	909	51.3
b0031	+	822	KPN_00039	+	822	92.3
b0032	+	1149	KPN_00040	+	1176	93.2
b0033	+	3222	KPN_00041	+	3225	97.2
b0046	+	531	KPN_00043	+	477	81.4
b0047	+	1863	KPN_00044	+	1866	85.7
b0048	+	480	KPN_00045	+	480	92.5
b0049	-	843	KPN_00046	-	849	89
b0050	-	378	KPN_00047	-	360	84
b0051	-	822	KPN_00048	-	822	94.5
b0052	-	990	KPN_00049	-	990	82.4
b0053	-	1287	KPN_00050	-	1287	89.5
b0054	-	2355	KPN_00051	-	2349	82.6
b0055	+	816	KPN_00052	+	828	85.5
b0058	-	660	KPN_00057	-	660	92.2
b0059	-	2907	KPN_00058	-	2907	90.7
b0060	-	2352	KPN_00059	-	2358	84.4
b0061	-	696	KPN_00060	-	696	92.6
b0062	-	1503	KPN_00061	-	1503	91.8
b0063	-	1701	KPN_00062	-	1710	86.9
b0064	+	879	KPN_00063	+	846	89.7
b0065	+	765	KPN_00064	+	768	79.4
b0066	-	699	KPN_00065	-	702	74.9
b0067	-	1611	KPN_00066	-	1611	83.9
b0068	-	984	KPN_00067	-	984	84.4
b0069	-	1656	KPN_00068	-	1656	78.2
b0070	+	1179	KPN_00070	+	1185	85.5
b1693	+	759	KPN_00073	-	768	56.5
b1690	+	1215	KPN_00074	-	1218	60.9
b1692	+	867	KPN_00075	-	864	51.1
b0071	-	606	KPN_00077	-	606	87.6
b0072	-	1401	KPN_00078	-	1401	97.4
b0073	-	1092	KPN_00079	-	1092	93.4
b0074	-	1572	KPN_00080	-	1572	92.9
b0076	+	945	KPN_00081	+	885	84
b0077	+	1725	KPN_00082	+	1725	91.5
b0078	+	492	KPN_00083	+	492	95.1
b0080	+	1005	KPN_00084	+	1005	96.1
b0081	+	459	KPN_00085	+	459	92.8
b0082	+	942	KPN_00086	+	942	93
b0083	+	366	KPN_00087	+	366	95.9
b0084	+	1767	KPN_00088	+	1767	93.9
b0085	+	1488	KPN_00089	+	1488	91.7
b0086	+	1359	KPN_00090	+	1359	83.8
b0087	+	1083	KPN_00091	+	1083	97.2
b0088	+	1317	KPN_00092	+	1317	89
b0089	+	1245	KPN_00093	+	1275	89.1
b0090	+	1068	KPN_00094	+	1071	89.6
b0091	+	1476	KPN_00095	+	1476	92.2
b0092	+	921	KPN_00096	+	921	82.3
b0093	+	831	KPN_00097	+	831	88.8
b0094	+	1263	KPN_00098	+	1263	98.6
b0095	+	1152	KPN_00099	+	1152	98.7
b0096	+	918	KPN_00100	+	918	96.1
b0097	+	513	KPN_00101	+	429	70.5
b0098	+	2706	KPN_00102	+	2706	94.6
b0099	+	390	KPN_00103	+	393	78.6
b0101	-	198	KPN_00104	-	195	88.7
b0102	-	744	KPN_00105	-	744	76.9
b0103	-	621	KPN_00106	-	621	75.5
b0104	+	1044	KPN_00107	+	1044	92.2
b0106	-	1203	KPN_00108	-	1206	57.5
b0107	-	1386	KPN_00109	-	1386	64.9
b0108	-	441	KPN_00110	-	432	87.2
b0109	-	894	KPN_00111	-	894	83.2
b0110	+	552	KPN_00112	+	564	84
b0111	+	855	KPN_00113	+	855	79.2
b0112	-	1374	KPN_00116	-	1371	93.6
b0113	+	765	KPN_00117	+	780	93.7
b0114	+	2664	KPN_00118	+	2664	94.5
b0115	+	1893	KPN_00119	+	1899	91.7
b0116	+	1425	KPN_00120	+	1425	96.8
b0117	-	1854	KPN_00123	-	1608	51.6
b0118	+	2598	KPN_00124	+	2556	96.4
b0119	+	363	KPN_00125	+	363	87.5
b0120	-	795	KPN_00126	-	786	95
b0121	-	867	KPN_00127	-	861	88.4
b0122	-	348	KPN_00130	-	327	88.9
b0123	+	1551	KPN_00131	+	1599	79.7
b0124	-	2391	KPN_00132	-	2355	90.4
b0125	+	537	KPN_00133	+	549	93.8
b0126	-	663	KPN_00134	-	615	95.6
b0127	+	927	KPN_00135	+	927	93.2
b0128	+	771	KPN_00136	+	771	93.4
b0129	+	441	KPN_00137	+	441	70.4
b0130	+	1230	KPN_00138	+	1254	78.1
b0131	-	381	KPN_00139	-	381	89.7
b0133	-	852	KPN_00140	-	855	85.2
b0134	-	795	KPN_00141	-	792	89.4
b0142	-	480	KPN_00142	-	480	78.6
b0143	-	1398	KPN_00143	-	1362	88.3
b0144	-	927	KPN_00144	-	882	76
b0145	-	456	KPN_00145	-	456	98.7
b0146	-	705	KPN_00146	-	717	76.5
b0147	-	531	KPN_00147	-	537	75
b0148	+	2430	KPN_00148	+	2430	81.3
b3328	+	438	KPN_00157	-	435	69
b3326	+	1482	KPN_00159	-	1494	58.1
b3325	+	1953	KPN_00160	-	1974	56.1
b0149	+	2535	KPN_00164	+	2565	87.4
b0150	+	2244	KPN_00165	+	2208	61.1
b0151	+	798	KPN_00166	+	798	92.5
b0152	+	891	KPN_00167	+	891	73.5
b0153	+	1983	KPN_00168	+	1983	83.5
b0154	-	1281	KPN_00169	-	1281	94.1
b0155	+	1422	KPN_00170	+	1419	76.1
b0156	+	345	KPN_00171	+	345	97.4
b0157	-	624	KPN_00172	-	624	90.3
b0158	-	801	KPN_00173	-	801	72.5
b0159	-	699	KPN_00174	-	699	90.1
b0160	+	1518	KPN_00175	+	1515	83.5
b0161	+	1425	KPN_00176	+	1434	90.6
b0162	+	1158	KPN_00177	+	1212	94.3
b0163	-	387	KPN_00178	-	387	96.9
b0166	-	825	KPN_00179	-	825	96.7
b0167	-	2673	KPN_00180	-	2664	87.5
b0168	-	795	KPN_00181	-	795	96.2
b0169	+	726	KPN_00182	+	711	98.7
b0170	+	852	KPN_00183	+	852	96.1
b0171	+	726	KPN_00184	+	726	98.3
b0172	+	558	KPN_00185	+	522	95.4
b0173	+	1197	KPN_00186	+	1203	80.9
b0174	+	762	KPN_00187	+	777	87.7
b0175	+	858	KPN_00188	+	783	87.7
b0176	+	1353	KPN_00189	+	1368	83.1
b0177	+	2433	KPN_00190	+	2430	91.4
b0178	+	486	KPN_00191	+	447	89.2
b0179	+	1026	KPN_00192	+	1026	92.4
b0180	+	456	KPN_00193	+	456	97.4
b0181	+	789	KPN_00194	+	789	90.5
b0182	+	1149	KPN_00195	+	1152	91.1
b0183	+	597	KPN_00196	+	600	89.4
b0184	+	3483	KPN_00197	+	3483	95.1
b0185	+	960	KPN_00198	+	960	96.6
b0186	+	2142	KPN_00199	+	2190	88.7
b0187	+	390	KPN_00200	+	390	86
b0188	+	1299	KPN_00201	+	1314	66.9
b0189	-	255	KPN_00202	-	255	89.3
b4406	-	201	KPN_00203	-	216	89.4
b0190	+	546	KPN_00204	+	546	81.5
b0191	+	423	KPN_00205	+	414	81.6
b0192	+	711	KPN_00206	+	720	74.9
b0193	-	825	KPN_00207	-	843	65.7
b0194	-	1719	KPN_00208	-	1719	94.6
b0195	-	708	KPN_00209	-	708	86
b0196	-	405	KPN_00210	-	408	83
b0197	-	816	KPN_00211	-	816	95.6
b0198	-	654	KPN_00212	-	654	95.4
b0199	-	1032	KPN_00213	-	1032	92.1
b0200	+	576	KPN_00214	+	618	91
b0207	+	804	KPN_00221	+	804	90.6
b0208	-	915	KPN_00222	-	906	84.2
b0209	+	801	KPN_00224	+	777	88.4
b0210	+	624	KPN_00225	+	771	72.1
b0211	-	1359	KPN_00226	-	1368	85.5
b0212	-	756	KPN_00227	-	756	74.9
b0213	+	723	KPN_00228	+	669	78.3
b0214	-	468	KPN_00229	-	468	90.9
b0215	+	732	KPN_00230	+	732	88.9
b2577	-	882	KPN_00232	-	882	74.7
b2578	+	588	KPN_00233	+	591	68.4
b0219	-	771	KPN_00234	-	786	84.3
b0221	-	2445	KPN_00235	-	2445	91
b0222	+	579	KPN_00236	+	582	90.6
b0223	+	768	KPN_00237	+	768	92.2
b0224	-	741	KPN_00238	-	741	87.8
b0231	+	1056	KPN_00247	+	1089	88
b0234	+	453	KPN_00248	+	453	51.4
b0237	-	1458	KPN_00249	-	1350	90.6
b0238	+	459	KPN_00250	+	459	97.4
b0239	+	1245	KPN_00251	+	1245	80.4
b0240	+	402	KPN_00252	+	399	78.9
b2664	+	663	KPN_00253	-	693	86.6
b2663	+	1401	KPN_00254	-	1404	93.3
b2662	+	1281	KPN_00255	-	1284	89.2
b2661	+	1449	KPN_00256	-	1449	91.5
b2660	+	1269	KPN_00257	-	1269	88.6
b2659	+	978	KPN_00258	-	1017	86.8
b4566	-	258	KPN_00259	+	258	88.2
b4306	-	747	KPN_00260	+	750	75.4
b0243	+	1254	KPN_00280	-	1254	86.6
b0242	+	1104	KPN_00281	-	1104	92.6
b0241	-	1056	KPN_00282	+	1029	84
b0294	-	591	KPN_00290	+	543	90.6
b0293	-	588	KPN_00291	+	588	95.9
b0292	-	669	KPN_00292	+	669	91.4
b0291	-	2526	KPN_00293	+	2475	94.2
b0290	-	1644	KPN_00294	+	1644	94.5
b0289	-	711	KPN_00295	+	711	87.7
b0260	+	1404	KPN_00309	+	1410	92.5
b0261	+	933	KPN_00310	+	933	85.4
b0365	+	963	KPN_00311	+	963	87.8
b0366	+	768	KPN_00312	+	768	88.2
b0367	+	828	KPN_00313	+	828	89.8
b0368	+	852	KPN_00314	+	852	90.5
b0369	-	975	KPN_00316	-	975	91.7
b0376	-	1158	KPN_00317	-	1161	85.2
b0377	+	1221	KPN_00319	+	1224	86.7
b0378	+	1095	KPN_00320	+	1107	82.3
b0379	-	309	KPN_00321	-	303	59.4
b0380	+	213	KPN_00322	+	204	78.5
b0381	-	1095	KPN_00323	-	1131	86
b0382	+	261	KPN_00326	+	261	62.4
b0383	+	1416	KPN_00327	+	1431	87.3
b0384	+	321	KPN_00328	+	300	64.6
b0386	-	810	KPN_00329	-	816	90
b0387	+	459	KPN_00330	+	459	84.2
b0388	+	525	KPN_00332	+	534	61.3
b0389	+	192	KPN_00333	+	192	79
b0390	+	678	KPN_00334	+	681	60.7
b0391	+	285	KPN_00335	+	285	86.2
b0393	-	912	KPN_00336	-	912	90.8
b0394	+	909	KPN_00337	+	948	89
b0397	-	3147	KPN_00338	-	3138	63.5
b0398	-	1203	KPN_00339	-	1206	77.9
b0399	+	690	KPN_00340	+	690	95.2
b0400	+	1296	KPN_00341	+	1296	86.7
b0401	+	1320	KPN_00342	+	1320	89.7
b0402	+	1374	KPN_00343	+	1320	93.8
b0403	+	1818	KPN_00344	+	1818	79.2
b0404	-	582	KPN_00355	-	582	76.2
b0405	+	1071	KPN_00356	+	1065	93.2
b0406	+	1128	KPN_00357	+	1128	97.6
b0407	+	333	KPN_00358	+	333	97.3
b0408	+	1848	KPN_00359	+	1815	93.2
b0409	+	972	KPN_00360	+	972	88.5
b0411	-	885	KPN_00363	-	885	87.4
b0412	-	540	KPN_00364	-	540	70.5
b0413	+	450	KPN_00365	+	450	94
b0414	+	1104	KPN_00366	+	1104	86.9
b0415	+	471	KPN_00367	+	471	100
b0416	+	420	KPN_00368	+	420	94.2
b0417	+	978	KPN_00369	+	972	84.5
b0418	+	519	KPN_00370	+	468	89.7
b0419	-	975	KPN_00371	-	915	84.5
b0420	-	1863	KPN_00372	-	1863	91
b0421	-	900	KPN_00373	-	900	85.6
b0422	-	243	KPN_00374	-	243	83.8
b0423	+	1449	KPN_00375	+	1449	91.9
b0424	-	591	KPN_00377	-	594	88.3
b0425	-	912	KPN_00378	-	912	77.2
b0426	+	492	KPN_00379	+	492	94.5
b0427	-	1365	KPN_00380	-	1365	82.3
b0428	-	891	KPN_00390	-	888	95.2
b0429	-	330	KPN_00391	-	330	86.2
b0430	-	615	KPN_00392	-	612	90.7
b0431	-	1992	KPN_00393	-	1992	92.2
b0432	-	948	KPN_00394	-	909	90.1
b0433	-	1476	KPN_00395	-	1476	85.9
b0434	-	579	KPN_00396	-	546	91.2
b0435	+	318	KPN_00397	+	318	91.4
b0436	+	1299	KPN_00398	+	1299	94.7
b0437	+	624	KPN_00399	+	585	99
b0438	+	1275	KPN_00400	+	1275	98.8
b0439	+	2355	KPN_00401	+	2355	98.5
b0440	+	273	KPN_00402	+	273	95.6
b0441	+	1872	KPN_00403	+	1875	79.1
b0442	+	372	KPN_00404	+	345	63.1
b0443	+	399	KPN_00405	+	402	85.4
b0444	-	696	KPN_00406	-	702	91.3
b0445	-	1701	KPN_00407	-	1701	71.7
b0446	+	819	KPN_00408	+	819	77.2
b0447	+	459	KPN_00410	+	459	88.8
b0448	+	1773	KPN_00411	+	1773	85.1
b0449	+	1782	KPN_00412	+	1779	87
b0450	+	339	KPN_00413	+	339	97.3
b0451	+	1287	KPN_00414	+	1302	89
b0452	-	861	KPN_00415	-	864	88.5
b0453	+	573	KPN_00416	+	492	70.8
b0454	-	390	KPN_00417	-	312	87.4
b2106	+	825	KPN_00423	-	864	61
b2105	-	273	KPN_00424	+	345	60
b0457	-	1551	KPN_00425	-	1560	53.5
b0296	-	264	KPN_00435	+	264	72.4
b4506	-	141	KPN_00436	+	144	87
b0458	-	471	KPN_00439	-	471	76.3
b0459	-	552	KPN_00440	-	567	78.1
b0460	-	219	KPN_00441	-	252	97.2
b0461	-	375	KPN_00442	-	375	90.3
b0462	-	3150	KPN_00443	-	3147	91.5
b0463	-	1194	KPN_00444	-	1194	84.9
b0464	+	648	KPN_00445	+	651	79.8
b0465	+	3363	KPN_00446	+	3348	83.8
b0466	-	162	KPN_00448	-	174	75.6
b0467	-	528	KPN_00449	-	531	59.4
b0468	+	378	KPN_00450	+	378	78.4
b0469	+	552	KPN_00451	+	552	92.3
b0470	+	1932	KPN_00452	+	1908	85
b0471	+	330	KPN_00453	+	333	98.2
b0472	+	606	KPN_00454	+	606	96.5
b0473	+	1875	KPN_00455	+	1875	91.8
b0474	+	645	KPN_00456	+	645	96.3
b0477	+	1305	KPN_00458	+	1305	89.9
b0478	-	1677	KPN_00459	-	1677	91.6
b0479	-	1221	KPN_00460	-	1221	89.4
b0480	+	1653	KPN_00461	+	1653	87.1
b0481	-	480	KPN_00462	-	480	92.5
b0482	-	795	KPN_00463	-	771	67.3
b0484	-	2505	KPN_00464	-	2556	87.8
b0487	+	408	KPN_00465	+	411	84.3
b0488	-	459	KPN_00466	-	459	71.6
b0489	-	918	KPN_00467	-	918	88.8
b0490	+	678	KPN_00468	+	678	72.4
b0491	+	780	KPN_00469	+	783	85.7
b0492	-	855	KPN_00470	-	855	84.2
b0493	-	810	KPN_00471	-	810	82.2
b0494	-	627	KPN_00472	-	594	87.8
b0495	+	687	KPN_00473	+	687	87.7
b0496	+	2415	KPN_00474	+	2415	81.9
b0503	-	1095	KPN_00476	-	1077	70.3
b0522	-	1068	KPN_00477	-	1068	88.7
b0523	-	510	KPN_00478	-	510	90.5
b0524	-	723	KPN_00480	-	723	83.3
b0525	-	495	KPN_00481	-	531	95.7
b0526	+	1386	KPN_00482	+	1386	95.7
b0528	-	213	KPN_00483	-	213	91.4
b0529	-	867	KPN_00484	-	867	93.7
b1970	+	414	KPN_00488	+	402	53.4
b4133	-	1539	KPN_00498	+	1569	66
b4132	-	1335	KPN_00499	+	1335	93
b4131	-	2148	KPN_00500	+	2148	95
b4130	-	1458	KPN_00501	+	1476	83.7
b4129	-	1518	KPN_00502	+	1518	92.1
b0576	+	1377	KPN_00537	+	1377	87.7
b0577	-	1248	KPN_00543	-	1245	82.2
b0578	-	654	KPN_00553	-	654	83.9
b0579	-	369	KPN_00554	-	369	62.8
b0580	-	249	KPN_00557	-	249	81.3
b4482	-	765	KPN_00562	-	720	62.2
b0581	-	1119	KPN_00563	-	1116	69.5
b0311	-	1671	KPN_00584	-	1665	91.9
b0312	-	1473	KPN_00585	-	1464	89.9
b0313	-	588	KPN_00586	-	606	94.3
b0314	+	2034	KPN_00587	+	2034	96.6
b0583	-	630	KPN_00601	-	660	54.7
b0584	-	2241	KPN_00602	-	2229	81.4
b0585	+	1125	KPN_00603	+	1149	68
b4511	+	219	KPN_00604	+	204	65.6
b0586	+	3882	KPN_00605	+	3903	78.1
b0588	-	816	KPN_00606	-	795	89
b0589	-	993	KPN_00607	-	993	82.7
b0590	-	1005	KPN_00608	-	1008	85.9
b0591	+	1251	KPN_00609	+	1242	84.3
b0592	-	957	KPN_00610	-	960	84.4
b0593	+	1176	KPN_00611	+	1176	75.7
b0594	+	1611	KPN_00612	+	1608	81.1
b0595	+	858	KPN_00613	+	852	87.7
b0596	+	747	KPN_00614	+	756	89.5
b0597	+	414	KPN_00615	+	414	83.9
b0598	+	2106	KPN_00616	+	2106	94
b4512	+	198	KPN_00617	+	198	87.7
b0599	-	1089	KPN_00621	-	1089	79.2
b0600	+	1161	KPN_00645	+	1161	83.7
b0601	-	630	KPN_00646	-	639	66
b0602	-	1221	KPN_00647	-	1230	73.7
b0604	-	747	KPN_00649	-	621	73.2
b0605	+	564	KPN_00650	+	564	98.9
b0606	+	1566	KPN_00651	+	1566	93.7
b0607	-	429	KPN_00652	-	429	86.6
b0610	-	411	KPN_00653	-	423	76.9
b0621	-	1386	KPN_00654	-	1374	91.2
b0622	+	561	KPN_00655	+	570	73.8
b0623	+	210	KPN_00656	+	210	98.6
b0624	-	384	KPN_00657	-	315	77.7
b0627	+	204	KPN_00659	+	207	77.9
b0628	-	966	KPN_00660	-	966	96
b0629	-	954	KPN_00661	-	897	54.4
b0630	-	642	KPN_00662	-	579	82.5
b0631	-	264	KPN_00663	-	264	96.6
b0632	-	1212	KPN_00664	-	1200	91.6
b0633	-	1089	KPN_00665	-	1149	74.5
b0634	-	1113	KPN_00666	-	1113	95.9
b0635	-	1902	KPN_00667	-	1902	93.2
b0636	-	468	KPN_00668	-	468	94.8
b0637	-	318	KPN_00669	-	318	92.4
b0638	-	612	KPN_00670	-	630	62.1
b0639	-	642	KPN_00671	-	651	76.4
b0640	-	1032	KPN_00672	-	1035	85.1
b0641	-	582	KPN_00673	-	573	72
b0642	-	2583	KPN_00674	-	2583	95.5
b0643	+	483	KPN_00675	+	486	82.5
b0652	-	726	KPN_00678	-	726	91.7
b0653	-	675	KPN_00679	-	675	92.4
b0654	-	741	KPN_00680	-	741	91.9
b0655	-	909	KPN_00681	-	957	89.1
b0657	-	1539	KPN_00682	-	1539	83.4
b0658	-	879	KPN_00683	-	948	95.9
b0659	-	468	KPN_00684	-	474	86.4
b0660	-	1080	KPN_00685	-	1047	96.2
b0661	-	1425	KPN_00686	-	1362	95.6
b0662	+	1176	KPN_00687	+	1176	78.8
b0674	-	1665	KPN_00695	-	1665	95.1
b0675	-	753	KPN_00696	-	753	93.2
b0676	-	1221	KPN_00697	-	1221	88.9
b0677	-	1149	KPN_00698	-	1149	86.4
b0678	-	801	KPN_00699	-	801	94.4
b0679	+	1947	KPN_00700	+	1956	88.9
b0680	+	1665	KPN_00701	+	1668	93.9
b0681	+	1407	KPN_00703	+	1404	88.5
b0682	+	327	KPN_00704	+	333	77.6
b0683	-	447	KPN_00706	-	453	97.3
b0684	-	531	KPN_00707	-	531	96
b0685	-	294	KPN_00708	-	294	91.8
b0686	-	765	KPN_00709	-	774	85.3
b0687	+	546	KPN_00710	+	549	83.5
b0688	+	1641	KPN_00711	+	1641	96.2
b0694	-	678	KPN_00713	-	678	84.4
b0695	-	2685	KPN_00714	-	2688	83.6
b0696	-	573	KPN_00715	-	576	71.1
b0697	-	2049	KPN_00716	-	2049	90.3
b0698	-	1674	KPN_00717	-	1680	79.5
b0699	+	207	KPN_00718	+	210	73.5
b0708	+	1419	KPN_00719	+	1443	69.9
b0709	-	1482	KPN_00720	-	1479	85.8
b0710	+	744	KPN_00721	+	744	91.9
b0711	+	657	KPN_00722	+	657	79.4
b0712	+	933	KPN_00723	+	933	78.4
b0713	+	735	KPN_00724	+	744	82.4
b0714	+	792	KPN_00726	+	792	81.7
b0720	-	1284	KPN_00727	-	1284	95.1
b0721	+	390	KPN_00728	+	276	90.1
b0722	+	348	KPN_00729	+	348	90.4
b0723	+	1767	KPN_00730	+	1767	98.6
b0724	+	717	KPN_00731	+	717	97.5
b0726	+	2802	KPN_00732	+	2808	93.8
b0727	+	1218	KPN_00733	+	1227	94.1
b0728	+	1167	KPN_00734	+	1167	97.4
b0729	+	870	KPN_00735	+	870	95.5
b0733	+	1569	KPN_00736	+	1572	93.9
b0734	+	1140	KPN_00737	+	1140	88.4
b4515	+	114	KPN_00738	+	117	83.3
b0735	+	294	KPN_00739	+	291	85.3
b0736	+	405	KPN_00740	+	405	94
b0737	+	693	KPN_00741	+	684	97.4
b0738	+	429	KPN_00742	+	429	85.9
b0739	+	1266	KPN_00743	+	1314	75.5
b0740	+	1293	KPN_00744	+	1257	90.9
b0741	+	522	KPN_00745	+	525	96
b0742	+	792	KPN_00746	+	795	85.8
b0750	+	1044	KPN_00754	+	1047	87
b0751	+	720	KPN_00755	+	720	87
b0752	-	942	KPN_00756	-	945	77
b0753	-	381	KPN_00757	-	366	69
b0754	+	1053	KPN_00758	+	1053	93.1
b0274	-	504	KPN_00759	-	504	99.4
b0265	-	276	KPN_00760	-	276	100
b0755	-	753	KPN_00768	-	753	94.4
b0756	-	1041	KPN_00770	-	1044	73.1
b0757	-	1149	KPN_00771	-	1152	91.4
b0758	-	1047	KPN_00772	-	1047	91.7
b0759	-	1017	KPN_00773	-	1017	92.9
b0760	-	1473	KPN_00774	-	1473	85.9
b0761	-	789	KPN_00775	-	789	81.3
b0762	+	150	KPN_00776	+	150	87.8
b0763	+	774	KPN_00777	+	774	82.5
b0764	+	690	KPN_00778	+	690	89
b0765	+	1059	KPN_00779	+	1062	79
b0766	-	819	KPN_00780	-	819	77.2
b0767	+	996	KPN_00781	+	1068	84.9
b1163	-	1212	KPN_00782	+	1212	65.6
b1162	-	732	KPN_00783	+	735	66
b0772	-	1284	KPN_00791	-	1284	78.7
b0773	-	477	KPN_00798	-	477	85.4
b0774	-	1290	KPN_00799	-	1290	85.5
b0775	+	1041	KPN_00800	+	1017	93.5
b0776	+	1155	KPN_00801	+	1158	71.5
b0777	+	756	KPN_00802	+	756	64.1
b0778	+	678	KPN_00803	+	723	72
b0779	+	2022	KPN_00804	+	2022	93.6
b4112	-	1092	KPN_00806	-	1098	65.6
b4113	-	669	KPN_00807	-	672	78.1
b4114	-	1644	KPN_00808	-	1641	71.2
b0780	-	909	KPN_00809	-	906	82.5
b0781	+	990	KPN_00810	+	990	88.1
b0782	+	513	KPN_00811	+	513	91.8
b0783	+	486	KPN_00812	+	489	93.6
b0784	+	246	KPN_00813	+	249	75.6
b0785	+	453	KPN_00814	+	453	84.7
b0786	+	705	KPN_00815	+	705	83.8
b0788	-	957	KPN_00816	-	939	78.4
b0789	-	1242	KPN_00817	-	1245	79.4
b0790	-	762	KPN_00818	-	762	82.6
b0791	+	411	KPN_00819	+	438	80.5
b0792	-	1107	KPN_00820	-	1146	92.4
b0793	-	1134	KPN_00821	-	1134	90.2
b0794	-	1737	KPN_00822	-	1740	86.5
b0795	-	999	KPN_00823	-	996	79.8
b0796	-	672	KPN_00824	-	660	80.3
b0797	+	1365	KPN_00830	+	1356	87.7
b0799	+	2151	KPN_00831	+	2157	91.1
b0800	+	963	KPN_00832	+	969	79
b0802	-	261	KPN_00833	-	261	75.6
b0807	+	927	KPN_00836	+	915	78.8
b0808	-	2226	KPN_00837	-	2196	80.3
b0809	-	723	KPN_00838	-	723	93.8
b0810	-	660	KPN_00839	-	660	94.5
b0811	-	747	KPN_00840	-	747	94
b0812	-	504	KPN_00841	-	504	91.6
b0813	-	888	KPN_00842	-	888	75.9
b0814	+	516	KPN_00843	+	513	81.4
b0815	-	1584	KPN_00844	-	1581	78.4
b0817	+	468	KPN_00845	+	438	87.4
b0818	+	1119	KPN_00846	+	1113	78.4
b0819	-	921	KPN_00849	-	915	90.8
b0820	+	1593	KPN_00851	+	1569	95.6
b0821	-	1266	KPN_00855	-	1266	82.9
b0822	-	816	KPN_00856	-	816	81.9
b0823	-	2433	KPN_00857	-	2433	92.7
b0824	-	927	KPN_00858	-	900	78.6
b0826	-	750	KPN_00859	-	756	84.6
b0827	-	1236	KPN_00860	-	1236	80
b0828	+	966	KPN_00861	+	942	80.5
b0829	+	1839	KPN_00862	+	1860	77.7
b0830	+	1539	KPN_00863	+	1542	88.1
b0831	+	921	KPN_00864	+	921	91.2
b0832	+	912	KPN_00865	+	870	87.2
b0835	-	1326	KPN_00866	-	1326	94.6
b0836	+	384	KPN_00868	+	420	54.3
b0837	+	1116	KPN_00869	+	1110	72.3
b0838	-	627	KPN_00870	-	627	69.2
b0839	+	1203	KPN_00871	+	1203	86.5
b0840	-	759	KPN_00872	-	759	75.4
b0841	-	597	KPN_00873	-	594	72.6
b0842	+	1233	KPN_00874	+	1233	87.6
b0844	-	816	KPN_00875	-	813	69.9
b0845	-	1209	KPN_00876	-	1203	81.4
b0846	+	537	KPN_00877	+	564	68.4
b0847	-	1686	KPN_00878	-	1488	92.7
b0848	+	378	KPN_00879	+	303	73.3
b0849	-	258	KPN_00880	-	264	79.5
b0851	+	723	KPN_00882	+	723	83.3
b0852	+	903	KPN_00883	+	789	86.3
b0853	+	477	KPN_00884	+	480	76.2
b0854	+	1113	KPN_00885	+	1113	90.8
b0855	+	1134	KPN_00886	+	1182	91.8
b0856	+	954	KPN_00887	+	954	89.3
b0857	+	846	KPN_00888	+	846	94.7
b0858	+	489	KPN_00889	+	489	82.1
b0859	+	1128	KPN_00890	+	1128	80.3
b0860	-	732	KPN_00893	-	732	88.1
b0861	-	669	KPN_00894	-	669	91.9
b0862	-	717	KPN_00895	-	717	91.1
b0863	-	732	KPN_00896	-	753	90.9
b0864	-	729	KPN_00897	-	729	95.5
b0865	-	516	KPN_00898	-	516	73.1
b0867	+	831	KPN_00900	+	888	76.4
b0868	-	1014	KPN_00901	-	1014	89.3
b0869	-	1431	KPN_00902	-	1443	79.5
b0870	-	1002	KPN_00903	-	1002	84.7
b0871	-	1719	KPN_00904	-	1728	93.5
b0872	-	969	KPN_00906	-	936	89.7
b0873	-	1653	KPN_00907	-	1686	94.9
b0874	-	900	KPN_00908	-	900	82.9
b0875	-	696	KPN_00909	-	696	90.5
b0876	+	1659	KPN_00910	+	1659	86.4
b0878	+	1116	KPN_00911	+	1116	82.8
b0879	+	1947	KPN_00912	+	1941	85.2
b0880	-	225	KPN_00913	-	222	93.1
b0881	+	321	KPN_00914	+	318	90.1
b0882	+	2277	KPN_00915	+	2280	96.7
b0884	-	219	KPN_00916	-	219	100
b0885	-	705	KPN_00917	-	702	84.8
b0886	-	1722	KPN_00918	-	1722	81.5
b0887	-	1767	KPN_00919	-	1767	81.1
b0888	-	966	KPN_00920	-	996	95
b0889	+	495	KPN_00921	+	495	99.4
b0890	+	3990	KPN_00922	+	4254	74
b0891	+	615	KPN_00923	+	612	93.6
b0892	+	1344	KPN_00924	+	1344	96
b0893	+	1293	KPN_00925	+	1293	93.7
b0894	+	2445	KPN_00926	+	2439	89.8
b0896	+	864	KPN_00928	+	864	77.4
b0898	+	1149	KPN_00929	+	1149	82.4
b0902	-	741	KPN_00930	-	741	96.7
b0903	-	2283	KPN_00931	-	2283	95.5
b0904	-	858	KPN_00932	-	816	93.7
b0905	-	1761	KPN_00933	-	1761	90.8
b0906	+	693	KPN_00934	+	693	75.2
b0907	+	1089	KPN_00935	+	1089	87
b0908	+	1284	KPN_00936	+	1284	89
b0910	+	684	KPN_00937	+	684	90.7
b0911	+	1674	KPN_00938	+	1674	98.9
b0912	+	285	KPN_00939	+	288	97.8
b0913	+	2265	KPN_00940	+	2265	60.8
b0914	+	1749	KPN_00941	+	1749	92.8
b0915	+	987	KPN_00942	+	981	77.8
b0916	+	1233	KPN_00943	+	1110	72.2
b0917	+	183	KPN_00944	+	183	85
b0918	+	747	KPN_00945	+	747	88.7
b0919	+	894	KPN_00946	+	894	78.8
b0920	-	780	KPN_00947	-	780	81.1
b0921	+	786	KPN_00948	+	813	78.2
b0922	+	1323	KPN_00949	+	1323	93.2
b0923	+	678	KPN_00950	+	705	94.9
b0924	+	4461	KPN_00951	+	4449	91.9
b0925	+	1848	KPN_00952	+	1734	75.7
b0926	+	549	KPN_00953	+	657	91.3
b0927	+	648	KPN_00954	+	648	86.5
b0928	-	1191	KPN_00955	-	1191	93.4
b0930	-	1401	KPN_00961	-	1401	95.9
b2871	+	1197	KPN_00963	+	1152	52.1
b0931	-	1203	KPN_00967	-	1239	87
b0932	+	2613	KPN_00968	+	2616	89.3
b0933	-	768	KPN_00969	-	774	84
b0934	-	792	KPN_00970	-	792	90
b0935	-	1146	KPN_00971	-	1146	87.4
b0936	-	960	KPN_00972	-	963	79.9
b0937	-	576	KPN_00973	-	576	80.1
b0945	+	1011	KPN_00974	+	1011	91.7
b0946	+	543	KPN_00975	+	543	81.7
b0947	-	1110	KPN_00976	-	1068	80.2
b0948	+	2109	KPN_00977	+	2106	89.2
b0949	+	1908	KPN_00978	+	1908	89
b0950	+	1254	KPN_00979	+	1218	83.7
b0951	+	1641	KPN_00980	+	1638	82
b0952	+	549	KPN_00981	+	564	75.9
b0953	+	168	KPN_00982	+	168	90.9
b0954	-	519	KPN_00983	-	519	97.7
b0955	-	1761	KPN_00984	-	1758	74
b0956	+	453	KPN_00985	+	453	90.7
b0957	-	1041	KPN_00986	-	1071	86
b0958	-	510	KPN_00987	-	510	74
b0959	+	630	KPN_00988	+	618	51.8
b0960	-	2154	KPN_00989	-	2136	82.3
b0961	-	447	KPN_00990	-	447	87.2
b0962	+	2055	KPN_00991	+	2055	78.4
b0963	-	459	KPN_00992	-	474	88.8
b0965	+	414	KPN_00993	+	414	94.2
b0966	-	318	KPN_01000	-	318	83.8
b0967	-	1191	KPN_01001	-	1176	90
b0545	+	552	KPN_01002	+	555	59.8
b0968	+	279	KPN_01004	+	288	67
b0969	-	330	KPN_01005	-	330	86.2
b0970	-	660	KPN_01006	-	660	94.5
b1168	+	1524	KPN_01010	-	1074	50.3
b1803	+	966	KPN_01011	-	966	71.3
b1802	+	1125	KPN_01013	-	1125	90.6
b1801	+	1446	KPN_01014	-	927	86
b1800	+	1086	KPN_01015	-	1086	90.3
b1799	-	924	KPN_01016	+	942	88
b1301	+	1281	KPN_01017	-	1281	89
b1300	+	1488	KPN_01018	-	1491	83
b1299	+	558	KPN_01019	-	558	97.8
b1298	+	765	KPN_01020	-	753	85.9
b1297	-	1419	KPN_01021	+	1422	91.1
b1296	-	1386	KPN_01022	+	1392	92.9
b1002	+	1242	KPN_01027	+	1266	78.3
b1003	-	228	KPN_01028	-	228	92
b1004	-	597	KPN_01029	-	603	88.4
b4518	+	174	KPN_01030	+	174	89.5
b1006	-	1329	KPN_01032	-	1323	88.3
b1007	-	495	KPN_01033	-	495	78
b1008	-	591	KPN_01034	-	591	76.9
b1009	-	801	KPN_01035	-	801	64.9
b1010	-	387	KPN_01036	-	393	85.7
b1011	-	693	KPN_01037	-	711	88
b1012	-	1149	KPN_01038	-	1092	91.7
b1013	+	639	KPN_01039	+	639	80.7
b1014	-	3963	KPN_01041	-	3981	90.5
b1015	+	1509	KPN_01042	+	1509	95.4
b1018	+	1128	KPN_01046	+	1134	86.9
b1019	+	1272	KPN_01047	+	1284	83.3
b1020	+	1065	KPN_01048	+	789	94.3
b1033	+	939	KPN_01056	+	939	75.3
b1034	+	738	KPN_01057	+	738	82.9
b1035	+	555	KPN_01058	+	555	78.8
b1036	+	492	KPN_01059	+	483	81.5
b1045	+	534	KPN_01060	+	528	69
b1047	-	1158	KPN_01062	-	1161	77.7
b1048	+	1536	KPN_01063	+	1554	90
b1049	+	2544	KPN_01064	+	2529	90.6
b1050	+	228	KPN_01065	+	234	82.4
b1051	-	375	KPN_01066	-	372	86
b1053	-	1227	KPN_01067	-	1227	86.8
b1054	-	921	KPN_01068	-	921	86.3
b1055	+	1053	KPN_01069	+	1017	85.1
b1058	-	141	KPN_01070	-	114	59.5
b1059	-	1119	KPN_01071	-	1119	76
b1060	-	255	KPN_01072	-	258	84.5
b1061	-	246	KPN_01073	-	252	70.4
b1062	-	1047	KPN_01074	-	1047	89.7
b1063	-	561	KPN_01075	-	561	78
b1065	-	1209	KPN_01076	-	1209	85.2
b1066	+	585	KPN_01077	+	585	92.3
b1067	+	648	KPN_01078	+	654	82
b1068	+	924	KPN_01079	+	912	75.7
b1069	+	1536	KPN_01080	+	1500	91
b1084	-	3186	KPN_01083	-	3225	75.6
b1086	+	960	KPN_01084	+	996	92.2
b1087	-	585	KPN_01085	-	543	84.4
b1088	+	522	KPN_01086	+	522	91.9
b1089	+	174	KPN_01087	+	174	98.2
b1090	+	1071	KPN_01088	+	1161	94.2
b1091	+	954	KPN_01089	+	954	90.2
b1092	+	930	KPN_01090	+	930	90.9
b1093	+	735	KPN_01091	+	735	93.4
b1094	+	237	KPN_01092	+	237	100
b1095	+	1242	KPN_01093	+	1242	95.4
b1096	+	810	KPN_01094	+	810	64.3
b1097	+	1023	KPN_01095	+	1014	80.7
b1098	+	642	KPN_01096	+	642	83.6
b1099	+	1005	KPN_01097	+	1005	69.8
b1100	+	798	KPN_01098	+	795	88.2
b1101	+	1434	KPN_01099	+	1434	97.5
b1103	+	360	KPN_01100	+	357	89.8
b1104	+	378	KPN_01101	+	375	74.8
b1105	+	642	KPN_01102	+	648	78.6
b1106	+	825	KPN_01103	+	828	64
b1107	+	1026	KPN_01104	+	1011	89
b1108	+	543	KPN_01105	+	543	91.1
b1109	+	1305	KPN_01106	+	1305	93.5
b1110	+	540	KPN_01107	+	528	89.7
b1111	-	633	KPN_01109	-	585	75.6
b1112	+	258	KPN_01110	+	258	85.9
b1113	-	963	KPN_01111	-	960	81.6
b1114	-	3447	KPN_01112	-	3459	91.4
b1116	+	1200	KPN_01113	+	1209	90.2
b1117	+	702	KPN_01114	+	702	88.8
b1118	+	1245	KPN_01115	+	1245	87.2
b1119	+	912	KPN_01116	+	912	82.5
b1120	+	840	KPN_01117	+	816	86.7
b1123	-	1047	KPN_01129	-	1047	91.4
b1124	-	795	KPN_01130	-	786	96.1
b1125	-	828	KPN_01131	-	858	93.5
b1126	-	1137	KPN_01132	-	1137	90.5
b1127	+	1227	KPN_01133	+	1269	91.7
b1128	-	1122	KPN_01134	-	1122	87.1
b1129	-	1461	KPN_01135	-	1467	81.7
b1130	-	672	KPN_01136	-	672	91.9
b1131	-	1371	KPN_01139	-	1371	94.1
b1132	-	642	KPN_01140	-	642	90.6
b1133	-	1107	KPN_01141	-	1167	92.6
b1134	-	462	KPN_01142	-	459	80.1
b1135	-	654	KPN_01143	-	621	84.8
b1136	+	1251	KPN_01144	+	1251	95.2
b0608	+	1239	KPN_01148	-	1194	79.7
b1259	-	180	KPN_01149	+	186	88.5
b1258	-	501	KPN_01150	+	495	88.3
b1257	-	507	KPN_01151	+	507	85.7
b2378	+	921	KPN_01167	+	915	70.9
b1798	-	639	KPN_01168	+	639	73.6
b1332	+	258	KPN_01169	+	264	57
b4675	+	75	KPN_01170	-	75	66.7
b4676	+	99	KPN_01171	-	102	77.4
b1794	+	1026	KPN_01172	-	1014	53.9
b1793	-	255	KPN_01173	+	240	69.1
b1792	+	348	KPN_01174	-	360	69.6
b1791	+	1182	KPN_01176	-	1185	77.8
b1790	-	822	KPN_01177	+	795	68.8
b1789	+	447	KPN_01178	-	447	89.1
b1787	+	504	KPN_01179	-	501	75.8
b1184	+	1269	KPN_01184	+	1266	83.2
b1784	+	1284	KPN_01192	-	1284	91.5
b1783	+	1935	KPN_01193	-	1935	98.1
b1782	-	747	KPN_01194	+	747	80.6
b1781	-	855	KPN_01195	+	885	66.5
b1780	+	885	KPN_01196	-	885	75.5
b1779	+	996	KPN_01197	-	996	95.8
b1778	-	414	KPN_01198	+	414	86.1
b1777	-	273	KPN_01199	+	279	81.1
b0410	+	348	KPN_01200	-	345	91.2
b1768	+	642	KPN_01202	-	642	81.6
b1767	+	1017	KPN_01203	-	1020	90.5
b1766	+	1857	KPN_01204	-	1854	82.5
b1765	-	552	KPN_01205	+	552	79.8
b1764	-	1044	KPN_01207	+	1044	88.2
b1763	-	1962	KPN_01208	+	1947	89.6
b1761	+	1344	KPN_01210	-	1344	90.2
b1759	+	408	KPN_01211	-	417	71.3
b1758	-	621	KPN_01212	+	624	85.6
b1757	+	1308	KPN_01213	-	1308	79.5
b1756	+	654	KPN_01214	-	633	61.7
b1755	+	1491	KPN_01215	-	1536	59.3
b1754	+	1167	KPN_01216	-	1179	76.1
b1753	+	549	KPN_01217	-	561	79.1
b1752	+	708	KPN_01218	-	711	63.8
b1750	+	711	KPN_01219	-	657	69.2
b1749	+	807	KPN_01220	-	807	91
b1748	-	1221	KPN_01221	+	1221	80.3
b1747	-	1035	KPN_01222	+	1035	79.4
b1746	-	1479	KPN_01223	+	1479	78
b1745	-	1344	KPN_01224	+	1326	75.7
b1744	-	969	KPN_01225	+	966	63.2
b1743	-	486	KPN_01226	+	486	80.9
b1741	+	888	KPN_01227	-	864	75.2
b1740	+	828	KPN_01228	-	828	90.2
b1739	-	339	KPN_01229	+	339	82.1
b1738	-	321	KPN_01230	+	282	96.7
b1737	-	1359	KPN_01231	+	1254	87.5
b1736	-	351	KPN_01232	+	348	81.7
b1735	-	843	KPN_01233	+	825	83.3
b1734	-	1353	KPN_01234	+	1347	86.6
b1733	-	750	KPN_01235	+	759	73.4
b1732	+	2262	KPN_01236	-	2259	81.9
b1731	-	243	KPN_01237	+	333	84.2
b1729	+	1392	KPN_01238	-	1392	91.1
b1728	+	591	KPN_01239	-	591	83.9
b1727	+	669	KPN_01241	-	669	77.9
b1726	-	537	KPN_01242	+	537	71.9
b1253	-	399	KPN_01243	-	366	88.4
b1254	-	540	KPN_01245	-	540	93.2
b1255	-	744	KPN_01246	-	744	76.8
b0288	-	330	KPN_01247	-	414	72.5
b1256	+	639	KPN_01248	+	675	80.2
b0804	-	678	KPN_01249	-	675	72.8
b0805	-	2283	KPN_01250	-	2286	77
b1260	-	807	KPN_01253	-	810	87.3
b1261	-	1194	KPN_01254	-	1194	94.5
b1262	-	1359	KPN_01255	-	1359	82.3
b1263	-	1596	KPN_01256	-	1596	94.5
b1264	-	1563	KPN_01257	-	1563	85.4
b1266	+	882	KPN_01258	+	843	80.1
b1267	+	621	KPN_01259	+	621	94.7
b1269	+	876	KPN_01265	+	903	92.7
b1270	-	591	KPN_01266	-	591	85.7
b1271	-	759	KPN_01267	-	801	83
b1272	+	1050	KPN_01268	+	1083	82.5
b1273	-	252	KPN_01269	-	252	78.3
b1274	+	2598	KPN_01270	+	2598	92.7
b1275	+	975	KPN_01271	+	975	93.8
b1276	+	2676	KPN_01272	+	2673	88.7
b1277	-	591	KPN_01273	-	603	94.4
b1278	+	765	KPN_01274	+	768	72
b1279	+	309	KPN_01275	+	309	86.3
b1280	+	1170	KPN_01276	+	1170	86.6
b1281	+	738	KPN_01277	+	687	85.5
b1282	+	327	KPN_01278	+	327	91.7
b1283	-	219	KPN_01279	-	141	93.3
b1284	-	750	KPN_01280	-	750	74.1
b4596	-	174	KPN_01281	-	180	67.8
b1286	-	1935	KPN_01282	-	1935	90.3
b1287	-	1128	KPN_01283	-	1158	52.9
b1288	-	789	KPN_01284	-	789	93.1
b1290	-	807	KPN_01287	-	810	92.5
b1291	-	993	KPN_01288	-	993	91.8
b1292	-	891	KPN_01289	-	891	90.5
b1293	-	966	KPN_01290	-	966	88.2
b1294	-	1644	KPN_01291	-	1644	84.3
b1303	-	978	KPN_01296	-	990	84.1
b1304	+	669	KPN_01297	+	684	89.6
b1305	+	225	KPN_01298	+	225	78.4
b1306	+	360	KPN_01299	+	360	71.4
b1307	+	222	KPN_01300	+	219	77.8
b1321	+	1398	KPN_01301	+	1398	91.4
b1322	+	1062	KPN_01302	+	1062	83.9
b1323	+	1542	KPN_01305	+	1542	85
b0715	-	1047	KPN_01306	+	1053	62.6
b1325	+	966	KPN_01308	+	966	79.8
b1326	-	789	KPN_01309	-	708	79.9
b1329	+	1614	KPN_01310	+	1617	86.8
b4249	-	714	KPN_01350	-	714	81
b4251	+	594	KPN_01351	+	594	55.9
b1342	+	984	KPN_01373	+	984	84.1
b1343	+	1374	KPN_01374	+	1374	86.2
b1344	-	936	KPN_01375	-	936	92.6
b1345	-	1236	KPN_01376	-	1239	66.8
b1346	-	216	KPN_01377	-	213	71.8
b1360	+	747	KPN_01391	+	750	56.2
b1183	+	420	KPN_01438	+	420	74.5
b1931	+	669	KPN_01443	-	678	88.2
b1376	-	435	KPN_01444	-	426	77.9
b1377	-	1134	KPN_01445	-	1155	76.5
b1378	-	3525	KPN_01446	-	3528	92.2
b4529	+	267	KPN_01447	+	252	87.5
b1379	-	423	KPN_01448	-	441	63.7
b1380	-	990	KPN_01449	-	990	89.4
b1381	+	2640	KPN_01451	+	2640	68.4
b1382	+	186	KPN_01452	+	186	75.4
b1383	+	327	KPN_01453	+	324	63.6
b1384	-	906	KPN_01454	-	903	64.2
b1385	+	1500	KPN_01455	+	1500	86.2
b1386	-	2274	KPN_01467	-	2268	84.8
b1387	-	2046	KPN_01468	-	2058	87.2
b1388	+	930	KPN_01469	+	930	92.6
b1389	+	288	KPN_01470	+	288	91.6
b1390	+	747	KPN_01471	+	756	74.5
b1391	+	498	KPN_01472	+	498	78.2
b1392	+	1071	KPN_01473	+	1071	77
b1393	+	768	KPN_01474	+	768	79.2
b1394	+	789	KPN_01475	+	789	84.4
b1395	+	1428	KPN_01476	+	1425	73
b1396	+	423	KPN_01477	+	423	76.3
b1397	+	1206	KPN_01478	+	1206	84.8
b1398	+	1314	KPN_01479	+	1317	94.3
b1399	+	951	KPN_01480	+	927	84.3
b1400	+	591	KPN_01481	+	597	89.7
b1412	-	606	KPN_01483	-	606	92
b1413	+	3846	KPN_01484	+	3903	93.5
b1414	+	801	KPN_01500	+	801	55.7
b1415	+	1440	KPN_01501	+	1416	86
b2666	-	159	KPN_01503	+	159	94.2
b1930	+	234	KPN_01505	-	234	96.1
b1929	+	1206	KPN_01506	-	1209	83.8
b1541	+	204	KPN_01509	-	204	61.2
b1622	+	1173	KPN_01511	-	1173	70.4
b1621	+	1593	KPN_01512	-	1593	89.1
b1620	-	1029	KPN_01513	+	1029	73.4
b1614	+	1509	KPN_01514	-	1578	65.3
b1613	+	1176	KPN_01515	-	1179	80.3
b1612	-	1647	KPN_01516	+	1647	90.1
b1611	-	1404	KPN_01517	+	1401	87.7
b1610	+	930	KPN_01518	-	933	70.1
b1609	+	1302	KPN_01519	-	1302	80.1
b1608	+	729	KPN_01521	-	720	80.3
b1607	-	336	KPN_01522	+	336	77.5
b1606	+	723	KPN_01523	-	723	77.9
b1605	+	1383	KPN_01524	-	1383	88.7
b1604	+	945	KPN_01525	-	951	82.3
b1603	-	1533	KPN_01526	+	1545	90
b1602	-	1389	KPN_01527	+	1389	93.3
b1685	-	270	KPN_01528	+	189	72.6
b1333	-	951	KPN_01529	-	951	89.2
b1334	-	753	KPN_01530	-	459	95.4
b1335	-	516	KPN_01531	-	528	79.5
b1336	-	1527	KPN_01532	-	1527	88
b1337	-	1446	KPN_01533	-	1446	76.1
b1338	-	1311	KPN_01534	-	1311	75
b1339	+	909	KPN_01535	+	909	74.7
b1340	+	564	KPN_01536	+	564	80.7
b3063	+	1464	KPN_01547	-	1437	54.4
b4124	-	720	KPN_01550	-	687	65.8
b4125	-	1632	KPN_01551	-	1617	57.4
b1601	+	1035	KPN_01564	-	1035	81.7
b1600	-	366	KPN_01565	+	363	82.2
b1599	-	330	KPN_01566	+	330	84.4
b1598	+	822	KPN_01567	-	813	74.2
b1596	+	1254	KPN_01572	-	1251	86.3
b1595	-	894	KPN_01573	+	903	78.9
b1594	-	1221	KPN_01574	+	1224	85
b1593	-	696	KPN_01575	+	696	87.8
b1592	+	1257	KPN_01576	-	1296	72
b1591	+	615	KPN_01577	-	609	62.3
b1590	+	855	KPN_01578	-	858	68.8
b0895	+	618	KPN_01579	-	618	90.2
b1587	+	2427	KPN_01580	-	2436	85.7
b1586	+	306	KPN_01581	-	270	67.8
b1585	-	711	KPN_01582	+	702	61.1
b1584	+	561	KPN_01583	-	561	90.3
b1583	+	342	KPN_01584	-	342	70.8
b1582	-	327	KPN_01585	+	327	85
b4356	-	1362	KPN_01586	+	1284	56.5
b1542	-	1461	KPN_01587	+	1464	78.9
b1540	+	687	KPN_01589	-	687	80.7
b1539	+	747	KPN_01590	-	750	88.3
b1538	-	2046	KPN_01591	+	2046	69.1
b1537	+	519	KPN_01597	+	513	57.2
b2740	+	1365	KPN_01601	-	1365	61.2
b2739	+	777	KPN_01602	-	756	65.9
b2738	+	639	KPN_01603	-	621	75
b2737	+	1167	KPN_01604	-	1266	60.9
b2736	+	909	KPN_01605	-	903	76.5
b1534	+	1188	KPN_01621	-	1215	71.7
b1533	-	900	KPN_01622	+	900	82.1
b1531	+	384	KPN_01624	-	378	92.7
b1530	+	435	KPN_01625	-	435	84
b1529	-	666	KPN_01627	+	669	84.6
b1528	+	1191	KPN_01628	-	1200	81.2
b1526	+	882	KPN_01634	-	879	83.7
b1525	-	1389	KPN_01635	+	1389	76.6
b1524	-	927	KPN_01636	+	948	81.8
b1523	-	360	KPN_01637	+	369	74.8
b1522	-	948	KPN_01638	+	1425	54.8
b1521	-	1452	KPN_01640	+	1452	84.5
b1519	+	759	KPN_01646	-	804	62.2
b1508	-	267	KPN_01667	+	288	61.8
b1507	-	1323	KPN_01668	+	1323	70.1
b1491	-	1320	KPN_01669	-	1293	75.7
b4085	-	696	KPN_01700	-	657	50.2
b2665	-	450	KPN_01725	-	450	64.9
b3950	+	321	KPN_01742	-	312	50.5
b1668	+	1605	KPN_01756	+	1608	61
b2883	+	1320	KPN_01791	+	1311	58.1
b3942	+	2181	KPN_01819	+	2178	81.8
b1501	-	2280	KPN_01825	-	2301	55.4
b1520	-	915	KPN_01826	-	918	56.2
b1482	+	432	KPN_01831	-	432	78.7
b1536	-	393	KPN_01833	-	408	57.7
b3003	+	885	KPN_01842	+	915	56.3
b1295	-	246	KPN_01843	+	246	69.1
b1480	-	138	KPN_01846	+	141	58.1
b1479	-	1698	KPN_01847	+	1698	88.5
b1478	-	1011	KPN_01853	+	1011	89.6
b0396	-	1185	KPN_01860	-	1155	72.3
b1476	+	654	KPN_01865	-	657	90.3
b1475	+	885	KPN_01866	-	885	91.2
b1474	+	3048	KPN_01867	-	2412	90.7
b1473	-	882	KPN_01868	+	879	75.7
b1468	-	3741	KPN_01880	+	3741	88.3
b1467	-	1545	KPN_01881	+	1545	88.3
b1466	-	696	KPN_01882	+	696	78.8
b1465	-	681	KPN_01883	+	681	82.3
b1463	+	846	KPN_01884	-	846	74
b1462	-	570	KPN_01888	+	582	80.3
b1461	+	234	KPN_01895	-	228	72
b1454	+	618	KPN_01896	-	618	65.4
b1328	+	900	KPN_01905	+	888	55.1
b1453	-	1500	KPN_01906	+	1455	88.6
b1452	+	1062	KPN_01908	-	1062	77.9
b1451	-	2103	KPN_01909	+	2106	78
b3922	+	300	KPN_01911	-	300	57.1
b0651	-	936	KPN_01912	+	936	85.9
b1449	+	1038	KPN_01913	-	1038	82.6
b1448	-	519	KPN_01915	+	519	82.8
b1447	-	450	KPN_01916	+	450	81.2
b1446	+	234	KPN_01917	-	234	77.9
b1445	+	174	KPN_01921	-	156	60.8
b1444	+	1425	KPN_01924	-	1446	84.6
b1443	+	795	KPN_01925	-	807	88.9
b1442	+	942	KPN_01926	-	930	85.6
b1441	+	1014	KPN_01927	-	1014	80.8
b1440	+	1146	KPN_01928	-	1146	86.4
b1439	+	1407	KPN_01929	-	1443	83.6
b1435	+	1962	KPN_01934	-	1962	87.3
b1434	+	537	KPN_01935	-	570	76
b1433	-	1176	KPN_01936	+	1167	70.5
b1431	+	669	KPN_01939	-	669	71.2
b1430	+	594	KPN_01940	-	597	75.5
b1429	+	993	KPN_01941	-	1005	77.2
b1428	-	981	KPN_01942	+	981	55.8
b1427	+	540	KPN_01943	-	579	65.7
b1424	+	1656	KPN_01944	-	1626	85
b1423	+	1344	KPN_01947	-	1344	85.9
b1422	-	924	KPN_01950	+	924	83.3
b0356	-	1110	KPN_01952	-	1119	81.3
b1418	+	531	KPN_01954	-	528	79.4
b1623	+	1002	KPN_01958	+	1002	81.6
b1624	-	1041	KPN_01959	-	1041	81.7
b4409	+	126	KPN_01960	+	138	51.3
b1625	+	216	KPN_01962	+	228	85.9
b1626	+	441	KPN_01963	+	441	65.8
b1627	+	582	KPN_01964	+	585	96.9
b1628	+	579	KPN_01965	+	579	84.8
b1629	+	2223	KPN_01966	+	2148	83.8
b1630	+	1059	KPN_01967	+	1053	84.9
b1631	+	621	KPN_01968	+	645	83.5
b1632	+	696	KPN_01969	+	699	89.1
b1633	+	636	KPN_01970	+	636	95.2
b1634	+	1503	KPN_01972	+	1473	86.3
b1635	+	606	KPN_01973	+	606	74.1
b1636	-	864	KPN_01974	-	861	90.6
b1637	-	1275	KPN_01975	-	1287	94.1
b1638	-	657	KPN_01976	-	663	92.7
b1639	-	330	KPN_01977	-	360	74.8
b1640	-	1110	KPN_01978	-	1125	82.1
b1641	+	468	KPN_01979	+	441	82.9
b1642	-	435	KPN_01981	-	441	86.7
b1643	+	237	KPN_01982	+	210	78.3
b1644	+	858	KPN_01983	+	897	64.9
b1645	+	2013	KPN_01984	+	2025	76.4
b1646	-	522	KPN_01985	-	522	74
b1647	-	897	KPN_01986	-	897	88.6
b1648	-	240	KPN_01987	-	243	79.7
b1649	+	600	KPN_01988	+	600	74.4
b1650	+	1098	KPN_01989	+	1098	86.6
b1651	+	408	KPN_01990	+	408	94.8
b1652	+	648	KPN_01991	+	648	85.8
b1654	-	348	KPN_01992	-	348	93.9
b1655	+	816	KPN_01993	+	756	61
b1656	+	582	KPN_01994	+	582	89.6
b1657	-	1170	KPN_01995	-	1167	87.7
b1658	+	1026	KPN_01996	+	1026	93.3
b1659	-	933	KPN_01997	-	1005	86.4
b1660	+	1212	KPN_01998	+	1236	74.6
b1661	+	1149	KPN_01999	+	999	87.7
b1662	-	642	KPN_02000	-	636	89.8
b1663	+	1374	KPN_02001	+	1374	87.5
b1597	+	309	KPN_02002	+	294	65.1
b4601	+	84	KPN_02003	+	84	53.8
b0339	+	660	KPN_02014	-	636	65.9
b2222	+	651	KPN_02054	+	657	50.9
b2194	-	1053	KPN_02074	-	459	61.5
b2195	-	558	KPN_02075	-	555	75.4
b2196	-	1944	KPN_02076	-	1953	72.7
b2197	-	480	KPN_02077	-	459	71.3
b2199	-	738	KPN_02079	-	738	77.2
b2200	-	663	KPN_02080	-	660	72.5
b2201	-	624	KPN_02081	-	624	57.3
b0801	+	1086	KPN_02089	+	1080	70.8
b0353	+	1212	KPN_02116	-	1197	81.5
b0352	+	1014	KPN_02117	-	1017	88.8
b0351	+	951	KPN_02118	-	951	86.4
b0350	+	810	KPN_02119	-	810	80.9
b0349	+	882	KPN_02120	-	867	89.2
b0348	+	945	KPN_02121	-	945	84.7
b0347	+	1665	KPN_02122	-	1665	80.1
b0346	-	834	KPN_02123	+	813	77.4
b1675	-	210	KPN_02132	-	213	79.1
b1676	+	1413	KPN_02133	+	1413	94.9
b1677	+	237	KPN_02134	+	237	93.6
b1678	-	1005	KPN_02135	-	987	73.2
b1679	-	417	KPN_02136	-	417	82.6
b1680	-	1221	KPN_02137	-	1221	83.7
b1681	-	1272	KPN_02138	-	1275	75.8
b1682	-	747	KPN_02139	-	747	91.9
b1683	-	1488	KPN_02140	-	1488	96
b1684	-	369	KPN_02141	-	378	75.4
b1795	-	249	KPN_02156	-	249	90.2
b1686	-	411	KPN_02157	-	411	83.1
b1687	-	3057	KPN_02158	-	3057	87.4
b1688	+	1113	KPN_02159	+	1113	78.9
b1702	-	2379	KPN_02160	-	2379	95.3
b1703	+	834	KPN_02161	+	843	91
b1704	+	1047	KPN_02162	+	1047	86.8
b1706	-	1437	KPN_02164	-	1443	77.5
b1708	-	465	KPN_02165	-	465	77.9
b1709	-	750	KPN_02166	-	750	61.7
b1710	-	552	KPN_02167	-	552	76
b1711	-	981	KPN_02169	-	996	82.6
b1712	-	300	KPN_02174	-	300	99
b1713	-	2388	KPN_02175	-	2388	92.3
b1714	-	984	KPN_02176	-	984	96.9
b1716	-	357	KPN_02177	-	357	100
b1717	-	198	KPN_02178	-	213	100
b1718	-	543	KPN_02179	-	342	98.2
b1719	-	1929	KPN_02180	-	1869	94.9
b1722	-	759	KPN_02182	-	726	84.2
b1723	+	930	KPN_02183	+	933	79.2
b1724	+	291	KPN_02184	+	285	50.6
b1725	+	861	KPN_02185	+	900	82.1
b1252	+	720	KPN_02186	-	747	75.7
b1251	-	297	KPN_02187	+	297	89.8
b4595	+	174	KPN_02189	-	174	73.1
b1249	-	1461	KPN_02190	+	1461	93.6
b1248	-	330	KPN_02191	+	330	89
b1247	+	1005	KPN_02193	-	1005	95.5
b1246	+	1014	KPN_02194	-	1014	90.5
b1245	+	909	KPN_02195	-	909	94.4
b1244	+	921	KPN_02196	-	921	96.4
b1243	+	1632	KPN_02197	-	1635	84
b1242	+	648	KPN_02198	-	648	88.8
b1241	-	2676	KPN_02199	+	2676	97
b1238	+	618	KPN_02200	-	528	86.7
b1237	-	414	KPN_02201	+	408	94.1
b1236	+	909	KPN_02202	-	903	94.9
b1235	+	1014	KPN_02203	-	1014	82.8
b1234	+	945	KPN_02204	-	903	80.4
b1233	-	459	KPN_02205	+	360	76.5
b1232	-	843	KPN_02206	+	843	95.4
b1227	+	678	KPN_02211	-	678	91.1
b1226	+	711	KPN_02212	-	711	86
b1225	+	1539	KPN_02213	-	1536	93
b1224	+	3744	KPN_02214	-	3744	93.7
b1223	+	1392	KPN_02215	-	1389	85.9
b1222	-	1797	KPN_02216	+	1779	78.3
b1221	-	651	KPN_02217	+	651	94.9
b1220	+	1254	KPN_02218	-	1383	62.8
b1219	-	354	KPN_02225	+	354	87.2
b1218	+	717	KPN_02227	-	660	83.5
b1217	+	231	KPN_02228	-	252	82.7
b1216	-	1101	KPN_02229	+	1101	92.9
b1215	+	855	KPN_02230	-	855	95.4
b1214	+	810	KPN_02231	-	813	75.3
b1213	+	393	KPN_02232	-	393	58.5
b1212	+	834	KPN_02233	-	852	74.8
b1211	+	1083	KPN_02234	-	1083	92.8
b1210	+	1257	KPN_02235	-	1257	92.1
b1209	-	624	KPN_02236	+	612	82.1
b1208	-	852	KPN_02237	+	852	84.8
b1207	-	948	KPN_02238	+	939	96.5
b1206	-	1680	KPN_02239	+	1653	89.5
b1205	+	279	KPN_02241	-	276	88
b1204	-	585	KPN_02242	+	585	91.8
b1203	-	1092	KPN_02243	+	1092	94.5
b0354	+	540	KPN_02277	+	633	88.8
b3114	-	2295	KPN_02292	-	2301	87.8
b3115	-	1221	KPN_02293	-	1209	75.9
b3116	-	1332	KPN_02294	-	1332	91.2
b3117	-	990	KPN_02295	-	990	90.6
b3118	-	939	KPN_02296	-	942	75.9
b1197	-	1698	KPN_02303	+	1746	74.7
b1193	+	612	KPN_02305	-	504	83.2
b1192	-	915	KPN_02306	+	915	72.8
b1191	-	1737	KPN_02307	+	1734	88.7
b1190	+	1071	KPN_02308	-	1071	80.3
b1189	+	1299	KPN_02309	-	1299	89.4
b1188	-	1533	KPN_02310	+	1596	93.9
b1187	+	720	KPN_02311	-	720	90.4
b1186	-	1542	KPN_02312	+	1593	85.4
b1185	-	531	KPN_02313	+	480	79.2
b1181	+	447	KPN_02315	-	447	90.5
b1180	+	660	KPN_02316	-	660	86.8
b1179	+	327	KPN_02317	-	282	79.6
b1176	-	696	KPN_02318	+	699	75.9
b1175	-	813	KPN_02319	+	813	95.6
b1174	-	267	KPN_02320	+	270	94.3
b1804	-	1128	KPN_02321	-	1116	79
b1805	-	1686	KPN_02322	-	1719	92.9
b1806	-	582	KPN_02323	-	582	80.3
b1807	-	696	KPN_02324	-	696	83.1
b1808	-	1911	KPN_02325	-	1911	92
b1809	+	345	KPN_02326	+	345	91.2
b1811	-	180	KPN_02327	-	186	89.8
b1812	+	1362	KPN_02328	+	1356	76.8
b1813	+	579	KPN_02329	+	579	84.4
b1814	+	1365	KPN_02330	+	1299	88.9
b1815	+	1599	KPN_02331	+	1584	56.5
b1816	-	1557	KPN_02332	-	1560	87.3
b1817	+	972	KPN_02333	+	972	95.4
b1818	+	801	KPN_02334	+	801	94
b1819	+	861	KPN_02335	+	861	92.3
b1820	+	459	KPN_02336	+	459	83.6
b1821	+	567	KPN_02337	+	531	83
b1822	-	810	KPN_02338	-	795	73.4
b1823	-	210	KPN_02340	-	210	100
b1825	-	288	KPN_02341	-	291	70.1
b4536	+	240	KPN_02342	+	240	65.8
b1827	-	792	KPN_02343	-	792	94.7
b1828	+	1374	KPN_02344	+	1371	79.6
b1829	-	882	KPN_02345	-	885	91.5
b1830	-	2049	KPN_02346	-	2049	89.9
b1831	-	699	KPN_02347	-	678	83.3
b1832	-	552	KPN_02348	-	498	79.4
b1833	+	1284	KPN_02349	+	1245	76.3
b1834	+	2634	KPN_02350	+	2634	81.3
b1835	+	1440	KPN_02351	+	1389	80.7
b1836	+	237	KPN_02352	+	240	83.1
b1837	+	192	KPN_02353	+	192	81
b1838	-	657	KPN_02354	-	654	59.8
b1839	-	342	KPN_02356	-	339	80.4
b1840	-	873	KPN_02357	-	870	50.3
b1841	-	375	KPN_02358	-	384	52.1
b1842	+	231	KPN_02359	+	234	82.9
b1844	+	663	KPN_02360	+	660	87.1
b1845	-	2061	KPN_02361	-	2028	81.3
b1846	-	660	KPN_02362	-	660	65
b1848	-	291	KPN_02363	-	348	60.2
b1849	+	1179	KPN_02364	+	1179	84.2
b1850	-	642	KPN_02365	-	642	91.1
b1851	-	1812	KPN_02366	-	1800	94
b1852	-	1476	KPN_02367	-	1476	95.7
b1853	+	870	KPN_02368	+	888	90.3
b1854	+	1443	KPN_02369	+	1443	95.6
b1855	-	972	KPN_02370	-	975	83.3
b1856	-	1323	KPN_02371	-	1257	87.4
b1857	-	933	KPN_02372	-	897	79.4
b1858	+	756	KPN_02373	+	753	90.4
b1859	+	786	KPN_02374	+	786	92.7
b1860	-	1011	KPN_02375	-	1011	94.9
b1861	-	612	KPN_02376	-	612	95.1
b1863	-	522	KPN_02377	-	522	97.1
b1864	-	741	KPN_02378	-	741	94.7
b1865	-	453	KPN_02379	-	444	84.8
b1866	-	1773	KPN_02380	-	1788	93.9
b1867	+	567	KPN_02381	+	567	81.4
b1868	+	819	KPN_02382	+	819	79.4
b1869	+	396	KPN_02383	+	396	83.2
b1870	+	744	KPN_02384	+	744	89.5
b1871	+	972	KPN_02385	+	1005	84.2
b1874	-	441	KPN_02386	-	744	69.4
b1875	-	567	KPN_02387	-	570	80.7
b1876	+	1734	KPN_02388	+	1734	92.2
b1895	+	429	KPN_02391	+	429	63.3
b1896	-	1425	KPN_02392	-	1425	82.1
b1897	-	801	KPN_02393	-	789	63.2
b4460	-	990	KPN_02394	-	981	92.3
b1900	-	1515	KPN_02395	-	1515	87.3
b1901	-	990	KPN_02396	-	981	91.7
b1905	+	498	KPN_02402	+	498	89.1
b1906	-	240	KPN_02403	-	240	67.1
b1907	+	1212	KPN_02404	+	1212	79.7
b1908	-	666	KPN_02405	-	669	65.9
b1912	-	549	KPN_02410	-	549	90.1
b1913	-	1833	KPN_02411	-	1767	95.4
b1914	-	657	KPN_02412	-	708	92.7
b1915	+	225	KPN_02413	+	225	85.1
b1916	-	723	KPN_02414	-	687	65.4
b1917	-	753	KPN_02415	-	753	91.2
b1918	-	669	KPN_02416	-	669	93.7
b1919	-	987	KPN_02417	-	987	89.3
b1920	-	801	KPN_02418	-	801	89.5
b1927	+	1488	KPN_02419	+	1488	86.5
b1928	-	414	KPN_02420	-	435	60.3
b1951	+	624	KPN_02421	+	624	67.6
b1952	-	189	KPN_02422	-	198	90
b1953	+	228	KPN_02423	+	225	72.6
b1956	-	1695	KPN_02424	-	1680	52.2
b1958	-	918	KPN_02425	-	912	82.7
b1959	+	921	KPN_02426	+	912	79.9
b1960	-	471	KPN_02427	-	498	77.4
b1961	-	1419	KPN_02428	-	1434	76.9
b1962	-	696	KPN_02429	-	708	67.5
b1976	+	798	KPN_02432	+	801	77
b1990	-	933	KPN_02435	-	942	79.5
b1987	-	951	KPN_02436	-	951	85.8
b1988	-	918	KPN_02437	-	918	79.7
b3253	+	975	KPN_02441	+	978	70.9
b1982	+	1455	KPN_02445	+	1455	88.4
b1985	-	1644	KPN_02447	-	1437	78.9
b1797	-	360	KPN_02454	-	333	68.6
b1981	+	1317	KPN_02458	+	1320	85.3
b1992	-	744	KPN_02464	-	741	71.7
b2007	-	330	KPN_02465	-	324	96.2
b2008	-	1059	KPN_02466	-	1002	74.2
b2009	-	474	KPN_02467	-	474	64.7
b2010	-	1167	KPN_02468	-	1170	80.6
b2011	+	1428	KPN_02469	+	1425	85.2
b2014	-	1359	KPN_02472	-	1359	97.3
b2015	-	930	KPN_02473	-	891	57.7
b2016	-	825	KPN_02474	-	825	81
b2019	+	900	KPN_02475	+	900	94
b2020	+	1305	KPN_02476	+	1305	88.5
b2021	+	1071	KPN_02477	+	1062	84.4
b2022	+	1068	KPN_02478	+	1068	85.9
b2023	+	591	KPN_02479	+	591	88.3
b2024	+	738	KPN_02480	+	738	88.5
b2025	+	777	KPN_02481	+	777	96.5
b2026	+	612	KPN_02482	+	597	85.6
b2028	-	1167	KPN_02493	-	1167	83
b2038	-	558	KPN_02494	-	555	62.1
b2040	-	900	KPN_02495	-	891	60.9
b2029	-	1407	KPN_02499	-	1407	93.8
b0981	-	2181	KPN_02510	-	2163	61.7
b0982	-	447	KPN_02511	-	444	62.4
b0983	-	1140	KPN_02512	-	1134	76.4
b2042	-	894	KPN_02515	-	897	89.5
b2063	+	1584	KPN_02516	+	1629	84.3
b2064	-	1854	KPN_02517	-	1824	62.2
b2065	-	582	KPN_02518	-	582	94.8
b2066	-	642	KPN_02519	-	642	92
b2068	-	849	KPN_02520	-	849	65.6
b2069	+	1353	KPN_02521	+	1371	84
b2074	+	1248	KPN_02526	+	1239	79.5
b2075	+	3123	KPN_02527	+	3123	90.1
b2076	+	3078	KPN_02528	+	3078	91.6
b2077	+	1416	KPN_02529	+	1416	84.9
b2078	+	1404	KPN_02530	+	1479	77
b2079	+	723	KPN_02531	+	723	91.6
b2081	+	1362	KPN_02532	+	1362	95.8
b2086	+	900	KPN_02533	+	897	76.6
b2097	-	1053	KPN_02549	-	1053	95.1
b2103	-	801	KPN_02550	-	801	91.4
b2104	-	789	KPN_02551	-	774	71.8
b2107	+	339	KPN_02557	+	318	66
b2113	-	1110	KPN_02559	-	1065	92.4
b2114	+	2034	KPN_02560	+	2034	95
b2124	-	471	KPN_02561	-	471	74.8
b2125	-	720	KPN_02562	-	720	87
b2126	-	1686	KPN_02563	-	1725	84.7
b2128	-	732	KPN_02564	-	738	75.9
b2129	-	927	KPN_02565	-	948	80
b2130	-	1158	KPN_02566	-	1158	62.7
b2131	-	918	KPN_02567	-	918	84.3
b2132	-	2298	KPN_02568	-	2298	91.6
b2133	+	1716	KPN_02569	+	1746	87
b3558	+	896	KPN_02571	-	786	64.8
b2134	-	933	KPN_02573	-	951	83.8
b2135	-	588	KPN_02574	-	546	86.7
b2136	+	579	KPN_02575	+	570	74.6
b3721	-	1413	KPN_02577	-	1395	75.6
b3722	-	1878	KPN_02578	-	1863	57.5
b3723	-	837	KPN_02579	-	834	62.9
b2140	-	948	KPN_02581	-	933	85
b2141	+	399	KPN_02582	+	399	87.1
b2142	+	696	KPN_02583	+	696	90.5
b2143	+	885	KPN_02584	+	885	81.9
b2144	+	720	KPN_02585	+	717	92
b2148	-	1011	KPN_02586	-	1011	95.2
b2149	-	1521	KPN_02587	-	1476	94.3
b2150	-	999	KPN_02588	-	1029	93.4
b2151	-	1041	KPN_02589	-	1023	84.7
b2152	-	1158	KPN_02590	-	1158	78.4
b2153	-	669	KPN_02591	-	669	93.7
b2154	+	837	KPN_02592	+	834	82.3
b2155	-	1992	KPN_02593	-	1920	81.7
b2156	-	1470	KPN_02594	-	1470	93.5
b2157	-	882	KPN_02595	-	867	83.6
b2158	+	1050	KPN_02596	+	957	84.8
b2159	+	858	KPN_02597	+	855	88.2
b2167	-	1692	KPN_02598	-	1695	88.5
b2168	-	939	KPN_02599	-	939	97.4
b2169	-	1131	KPN_02600	-	1131	85.6
b2170	+	1182	KPN_02601	+	1182	81.9
b4502	-	255	KPN_02602	-	189	66.1
b2171	+	573	KPN_02603	+	573	92.1
b4322	+	1185	KPN_02604	-	1191	77.1
b2172	+	1467	KPN_02605	+	1467	78.8
b2173	+	987	KPN_02606	+	978	81.8
b2174	+	714	KPN_02607	+	714	68
b2175	+	567	KPN_02608	+	465	87
b2176	+	1557	KPN_02609	+	1563	54.8
b2177	+	1815	KPN_02610	+	1806	77.1
b2178	+	1095	KPN_02611	+	1095	90.4
b2179	+	1026	KPN_02612	+	1026	85
b2180	+	1590	KPN_02613	+	1590	78.4
b2181	-	345	KPN_02614	-	345	84.2
b2182	-	1191	KPN_02615	-	1197	84.6
b2183	-	696	KPN_02616	-	720	88.7
b2184	+	1761	KPN_02617	+	1758	91.5
b2185	+	285	KPN_02618	+	285	87.2
b2186	-	1008	KPN_02623	-	1008	92.2
b2187	+	228	KPN_02624	+	228	85.3
b2188	+	1761	KPN_02625	+	1761	79.5
b2209	+	489	KPN_02628	+	444	80.8
b2210	-	1647	KPN_02629	-	1635	74.3
b2211	-	1644	KPN_02632	-	1644	84.1
b2212	-	651	KPN_02633	-	654	79.2
b2213	-	1065	KPN_02634	-	1065	65.2
b2214	-	1056	KPN_02635	-	1053	77.2
b2215	-	1104	KPN_02636	-	1104	80.8
b2216	+	2673	KPN_02637	+	2658	72.4
b2217	+	651	KPN_02638	+	651	96.8
b2218	-	2802	KPN_02639	-	2841	80.3
b2231	-	2628	KPN_02640	-	2634	92.2
b2232	+	723	KPN_02641	+	729	89.6
b2234	+	2286	KPN_02642	+	2286	94.5
b2235	+	1131	KPN_02643	+	1131	97.1
b2236	+	255	KPN_02644	+	255	84.5
b2239	-	1077	KPN_02645	-	1071	81.2
b2240	-	1359	KPN_02646	-	1347	93.1
b2241	+	1629	KPN_02647	+	1623	81.8
b2242	+	1260	KPN_02648	+	1260	63.2
b2243	+	1191	KPN_02649	+	1179	81.5
b2245	-	804	KPN_02650	-	804	83.1
b2246	-	1290	KPN_02651	-	1290	84.8
b2247	-	1218	KPN_02652	-	1206	94.5
b2248	-	783	KPN_02653	-	786	83.1
b2249	-	1203	KPN_02654	-	1197	82.9
b2250	-	543	KPN_02655	-	525	75
b2251	+	426	KPN_02657	+	360	79.2
b2260	-	1356	KPN_02658	-	1377	74.8
b2261	-	963	KPN_02659	-	966	81
b2262	-	858	KPN_02660	-	858	95.8
b2263	-	759	KPN_02661	-	759	68.4
b2264	-	1671	KPN_02662	-	1671	84
b2265	-	1296	KPN_02663	-	1320	66.4
b2267	-	462	KPN_02664	-	462	72.5
b2268	+	918	KPN_02665	+	921	67.9
b2276	-	1458	KPN_02666	-	1458	93.4
b2277	-	1530	KPN_02667	-	1530	93.7
b2278	-	1842	KPN_02668	-	1842	93.3
b2279	-	303	KPN_02669	-	303	94
b2280	-	555	KPN_02670	-	555	89.7
b2281	-	543	KPN_02671	-	543	98.3
b2282	-	978	KPN_02672	-	978	94.8
b2283	-	2727	KPN_02673	-	2727	90.5
b2284	-	1338	KPN_02674	-	1338	96
b2285	-	501	KPN_02675	-	501	95.2
b2286	-	1791	KPN_02676	-	1809	95.5
b2287	-	663	KPN_02677	-	675	96.9
b2288	-	444	KPN_02678	-	360	90.6
b2289	-	939	KPN_02679	-	927	65.9
b2290	+	1218	KPN_02680	+	1218	96
b2291	+	600	KPN_02681	+	600	91.5
b2292	-	1833	KPN_02682	-	1833	85.4
b2293	-	651	KPN_02683	-	660	70.8
b2294	-	495	KPN_02684	-	366	90.1
b2295	-	456	KPN_02686	-	456	89.4
b2296	+	1203	KPN_02687	+	1203	96.3
b2297	+	2145	KPN_02688	+	2133	95.9
b2299	-	543	KPN_02689	-	552	89.9
b2300	-	555	KPN_02690	-	561	78.1
b2301	-	645	KPN_02691	-	639	72.6
b2302	+	648	KPN_02692	+	630	78.8
b2303	+	363	KPN_02693	+	363	86.7
b2304	+	894	KPN_02694	+	894	83.1
b2306	-	774	KPN_02696	-	774	94.2
b2307	-	717	KPN_02697	-	717	93.3
b2308	-	687	KPN_02698	-	687	87.3
b2309	-	783	KPN_02699	-	783	90.3
b2310	-	783	KPN_02700	-	744	88.3
b2311	-	570	KPN_02701	-	570	88.4
b2312	-	1518	KPN_02702	-	1518	96.6
b2313	-	489	KPN_02703	-	489	82.6
b2314	-	663	KPN_02704	-	690	76.4
b2315	-	1269	KPN_02705	-	1269	80.8
b2316	-	915	KPN_02706	-	921	97.1
b2317	-	660	KPN_02707	-	660	90.4
b2318	-	813	KPN_02708	-	813	91.1
b2319	-	1014	KPN_02709	-	1014	87.8
b2320	-	1137	KPN_02710	-	1113	85.1
b2321	+	996	KPN_02711	+	891	55.5
b2322	-	1179	KPN_02712	-	1092	78.5
b2323	-	1221	KPN_02713	-	1221	96.5
b2324	+	2007	KPN_02714	+	1989	76.6
b2325	-	279	KPN_02715	-	285	79.3
b2326	-	549	KPN_02716	-	549	80.2
b2327	-	810	KPN_02717	-	810	83.3
b2328	-	825	KPN_02718	-	825	84.3
b2329	-	1086	KPN_02719	-	1086	93.9
b2330	-	933	KPN_02720	-	1005	91.3
b2331	+	552	KPN_02721	+	552	91.8
b2340	-	486	KPN_02722	-	486	82
b2341	-	2145	KPN_02723	-	2145	77.7
b2342	-	1311	KPN_02724	-	1311	88.8
b2343	-	285	KPN_02725	-	243	82.5
b2344	+	1347	KPN_02726	+	1329	78.7
b2346	-	756	KPN_02727	-	762	88.1
b2347	+	933	KPN_02728	+	930	82.2
b0338	-	900	KPN_02732	-	909	59.9
b0341	+	1155	KPN_02734	+	1197	66.7
b2379	-	1239	KPN_02735	-	1215	96
b2380	+	1698	KPN_02736	+	1698	87.8
b2381	+	735	KPN_02737	+	753	86.9
b2388	-	966	KPN_02738	-	966	90.3
b2389	+	1257	KPN_02739	+	1212	77.5
b3001	+	1041	KPN_02741	+	957	60.1
b2390	+	327	KPN_02742	+	360	74.1
b2392	-	1239	KPN_02743	-	1242	87.4
b2393	+	1203	KPN_02744	+	1203	94
b2395	-	2190	KPN_02745	-	2214	53.1
b2398	+	345	KPN_02748	+	339	72.8
b2400	-	1416	KPN_02750	-	1419	94.7
b2409	-	927	KPN_02755	-	852	79
b2410	+	999	KPN_02756	+	999	88.6
b4546	-	219	KPN_02757	-	219	82.9
b2411	-	2016	KPN_02758	-	2016	92.2
b2412	-	987	KPN_02759	-	1062	70.7
b2413	+	762	KPN_02760	+	762	83.4
b2414	+	972	KPN_02761	+	972	97.2
b2415	+	258	KPN_02762	+	258	98.8
b2416	+	1728	KPN_02763	+	1728	95.7
b2417	+	510	KPN_02764	+	510	98.2
b2418	-	852	KPN_02766	-	867	71
b2421	-	912	KPN_02769	-	912	94.1
b2422	-	1098	KPN_02770	-	1095	95.1
b2423	-	876	KPN_02771	-	876	92.1
b2424	-	834	KPN_02772	-	834	97.5
b2425	-	1017	KPN_02773	-	1017	94.7
b2431	-	900	KPN_02774	-	900	88.6
b2432	-	576	KPN_02775	-	576	75.4
b2433	-	450	KPN_02776	-	450	70.5
b2434	-	426	KPN_02777	-	441	91.5
b2435	+	870	KPN_02778	+	873	90
b2436	+	900	KPN_02779	+	900	90.3
b2437	-	1053	KPN_02780	-	1053	85.1
b2438	-	501	KPN_02781	-	498	79.9
b2439	-	660	KPN_02782	-	621	92.7
b2440	-	888	KPN_02783	-	900	87.7
b2441	-	1362	KPN_02784	-	1362	94.9
b2451	-	1404	KPN_02785	-	1404	86.9
b2452	-	1227	KPN_02786	-	1233	92.2
b2453	-	1188	KPN_02787	-	1188	83
b2454	-	837	KPN_02788	-	846	88.8
b2455	-	1404	KPN_02789	-	1404	91.9
b2456	-	288	KPN_02790	-	288	80
b2457	-	294	KPN_02791	-	291	95.8
b2458	-	1017	KPN_02792	-	1017	81.7
b2459	-	804	KPN_02793	-	810	79.5
b2460	-	702	KPN_02794	-	690	86.3
b2461	-	480	KPN_02795	-	480	73.4
b2462	-	336	KPN_02796	-	336	92.8
b2463	-	2280	KPN_02797	-	2280	92.5
b2464	+	951	KPN_02798	+	957	85.8
b2465	+	2004	KPN_02799	+	1995	83.8
b2466	-	1044	KPN_02800	-	1017	66.2
b2467	-	576	KPN_02801	-	597	77.9
b2468	-	1980	KPN_02802	-	1914	76.9
b2470	+	3114	KPN_02803	+	3114	91
b2471	+	357	KPN_02804	+	354	77.2
b2472	+	1128	KPN_02805	+	1128	91.5
b4547	+	201	KPN_02806	+	204	83.3
b2473	-	699	KPN_02807	-	696	79.3
b2474	-	2016	KPN_02808	-	2004	64.3
b2475	-	864	KPN_02809	-	876	83.5
b2476	-	714	KPN_02810	-	714	94.9
b2477	-	1035	KPN_02811	-	1035	84.9
b2478	-	879	KPN_02812	-	879	87.7
b2479	+	573	KPN_02813	+	567	85.2
b2480	+	471	KPN_02814	+	471	96.2
b2493	-	1062	KPN_02815	-	1062	93.7
b2494	+	1464	KPN_02816	+	1464	85.4
b2495	+	360	KPN_02817	+	360	79.7
b2496	-	747	KPN_02819	-	678	93.8
b2497	-	1290	KPN_02820	-	1287	93.4
b2498	-	627	KPN_02821	-	627	94.2
b2499	+	1038	KPN_02824	+	1038	93
b2500	+	639	KPN_02825	+	642	83.4
b2501	+	2067	KPN_02826	+	2061	92.7
b2502	+	1542	KPN_02827	+	1533	86.8
b2503	-	2244	KPN_02828	-	2229	58.9
b2507	-	1578	KPN_02833	-	1578	96
b2508	-	1467	KPN_02834	-	1467	98.2
b2509	+	1371	KPN_02835	+	1392	84.6
b2511	-	1473	KPN_02841	-	1479	91.7
b2512	-	1179	KPN_02842	-	1179	88.8
b2513	-	621	KPN_02843	-	621	75.2
b2514	-	1275	KPN_02844	-	1245	91.3
b2515	-	1119	KPN_02845	-	1122	99.2
b2516	-	1014	KPN_02846	-	996	77.6
b2517	-	1155	KPN_02847	-	1167	92.5
b2518	-	432	KPN_02848	-	432	95.1
b2519	-	2313	KPN_02849	-	2325	76
b2520	-	4962	KPN_02850	-	4950	77.1
b2521	+	846	KPN_02851	+	858	74.6
b2522	-	777	KPN_02854	-	783	81.2
b2523	-	1284	KPN_02855	-	1287	90.2
b2524	-	201	KPN_02856	-	201	95.5
b2525	-	336	KPN_02857	-	336	91.9
b2526	-	1851	KPN_02858	-	1851	90.3
b2527	-	516	KPN_02859	-	516	85.4
b2528	-	324	KPN_02860	-	324	94.4
b2529	-	387	KPN_02861	-	387	97.7
b2530	-	1215	KPN_02862	-	1215	94.8
b2531	-	489	KPN_02863	-	492	93.9
b2532	-	741	KPN_02864	-	735	93.4
b2533	+	804	KPN_02865	+	804	89.5
b2535	+	1281	KPN_02869	+	1278	58
b2536	-	1140	KPN_02870	-	1137	84
b2549	-	3282	KPN_02873	-	3276	54.4
b2550	+	1194	KPN_02874	+	1197	66.5
b2543	+	495	KPN_02875	+	423	88.6
b2551	-	1254	KPN_02876	-	1254	93.3
b2552	+	1191	KPN_02877	+	1191	84.3
b2553	-	339	KPN_02878	-	339	99.1
b2554	-	1335	KPN_02879	-	1338	92.1
b2555	-	714	KPN_02880	-	687	58.7
b2556	-	1428	KPN_02881	-	1440	78.8
b2557	-	3888	KPN_02882	-	3888	91.4
b2558	+	1557	KPN_02883	+	1617	78.3
b2559	-	504	KPN_02884	-	519	84.3
b2560	-	636	KPN_02885	-	615	75.5
b2561	+	849	KPN_02886	+	849	78.7
b2562	+	261	KPN_02887	+	261	93
b2563	-	381	KPN_02888	-	381	87.3
b2564	-	732	KPN_02889	-	732	93.8
b2565	-	729	KPN_02890	-	738	89.9
b2566	-	906	KPN_02891	-	906	97
b2567	-	681	KPN_02892	-	681	96.9
b2568	-	975	KPN_02893	-	975	90.1
b2569	-	1800	KPN_02894	-	1800	95.2
b2570	-	480	KPN_02895	-	480	74.8
b2571	-	957	KPN_02896	-	936	80.4
b2572	-	651	KPN_02897	-	651	84.7
b2573	-	576	KPN_02898	-	576	96.3
b2574	+	1623	KPN_02899	+	1620	89.2
b2575	-	738	KPN_02900	-	738	76.7
b2576	+	1335	KPN_02901	+	1332	91.9
b2579	-	384	KPN_02902	-	384	92.1
b2580	+	690	KPN_02903	+	690	91.7
b2581	-	1038	KPN_02904	-	1086	78.4
b2582	+	420	KPN_02905	+	426	86.2
b2583	+	699	KPN_02906	+	699	82.3
b2584	+	2661	KPN_02907	+	2652	85.8
b2585	+	1356	KPN_02908	+	1356	87.8
b2586	+	273	KPN_02909	+	324	81.3
b2587	-	1299	KPN_02910	-	1299	87
b2592	-	2574	KPN_02915	-	2574	95
b2593	-	732	KPN_02916	-	732	81.1
b2594	-	981	KPN_02917	-	981	92
b2595	+	738	KPN_02918	+	738	92.2
b2597	+	342	KPN_02919	+	330	90.8
b2599	+	1161	KPN_02920	+	1161	89.4
b2600	-	1122	KPN_02922	-	1122	92.2
b2601	-	1071	KPN_02923	-	1071	90.4
b2603	+	519	KPN_02924	+	534	59.2
b2604	+	1227	KPN_02925	+	1224	62.7
b2605	+	483	KPN_02926	+	384	78
b2606	-	348	KPN_02929	-	348	98.3
b2607	-	768	KPN_02930	-	768	97.6
b2608	-	549	KPN_02931	-	549	94
b2609	-	249	KPN_02932	-	249	90.2
b2610	-	1362	KPN_02933	-	1365	96.9
b2611	+	867	KPN_02934	+	792	90.1
b4461	+	1197	KPN_02935	+	1287	91.8
b2614	-	594	KPN_02936	-	591	86.7
b2615	+	879	KPN_02937	+	879	94.9
b2616	+	1662	KPN_02938	+	1662	84.8
b2617	+	342	KPN_02939	+	342	91
b2618	-	291	KPN_02940	-	291	85.4
b2619	-	477	KPN_02941	-	438	89.6
b2620	+	483	KPN_02942	+	483	90
b3588	-	1539	KPN_02991	-	1521	65.1
b2667	+	300	KPN_02995	+	300	69.7
b2668	+	525	KPN_02996	+	546	67.2
b2669	-	405	KPN_02998	-	393	65.9
b2670	+	450	KPN_02999	+	450	78.5
b2671	-	345	KPN_03000	-	363	88.5
b2672	+	342	KPN_03001	+	348	65.2
b2673	+	246	KPN_03004	+	186	73.8
b2674	+	411	KPN_03005	+	411	81.5
b2675	+	2145	KPN_03006	+	2082	83.3
b2676	+	960	KPN_03007	+	963	83
b2677	+	1203	KPN_03008	+	1203	91.5
b2678	+	1065	KPN_03009	+	1068	89
b2679	+	993	KPN_03010	+	984	79.2
b2682	+	738	KPN_03011	+	747	81.4
b2683	+	336	KPN_03012	+	336	72
b2684	+	531	KPN_03013	+	432	91.5
b2685	+	1173	KPN_03014	+	1173	81.5
b2686	+	1539	KPN_03015	+	1539	93.9
b2687	-	516	KPN_03018	-	516	93.6
b2688	-	1557	KPN_03019	-	1557	87.3
b2689	-	429	KPN_03020	-	429	88
b2690	-	567	KPN_03021	-	567	84
b2696	-	186	KPN_03028	-	186	100
b2697	-	2631	KPN_03029	-	2628	91.1
b2698	-	501	KPN_03030	-	501	76.5
b2699	-	1062	KPN_03031	-	1059	93.2
b2700	-	498	KPN_03032	-	498	83.6
b2701	-	1086	KPN_03036	-	990	89.8
b2702	+	564	KPN_03037	+	564	92.5
b2703	+	960	KPN_03038	+	981	88.3
b2704	+	372	KPN_03039	+	363	79.7
b2705	+	780	KPN_03040	+	780	91.9
b2707	+	774	KPN_03042	+	774	89.9
b2708	+	966	KPN_03043	+	966	82.9
b2709	-	1515	KPN_03044	-	1551	80.6
b2710	+	1440	KPN_03045	+	1449	91.1
b2711	+	1134	KPN_03046	+	1134	76.8
b2712	-	2253	KPN_03048	-	2235	74.2
b2713	-	528	KPN_03049	-	528	90.8
b2714	-	1014	KPN_03050	-	1014	75.7
b2715	+	1458	KPN_03051	+	1443	89.2
b2716	+	1425	KPN_03052	+	1425	86.5
b2717	-	471	KPN_03054	-	438	84.8
b2718	-	411	KPN_03055	-	411	88.2
b2719	-	768	KPN_03056	-	768	92.5
b2720	-	543	KPN_03057	-	543	89.4
b2721	-	1710	KPN_03058	-	1710	97.4
b2722	-	924	KPN_03059	-	924	89.3
b2723	-	1827	KPN_03060	-	1827	69.6
b2724	-	612	KPN_03061	-	510	86.3
b2725	-	462	KPN_03062	-	450	74.5
b2726	+	351	KPN_03063	+	345	72.8
b2727	+	873	KPN_03064	+	873	89.3
b2728	+	273	KPN_03065	+	273	86.7
b2729	+	1122	KPN_03066	+	1122	84.7
b2730	+	969	KPN_03067	+	1011	84.5
b2731	+	2079	KPN_03068	+	2058	84
b2732	-	354	KPN_03082	-	396	81.3
b2733	+	2562	KPN_03094	+	2562	93.4
b4415	+	153	KPN_03095	-	204	82
b2741	-	993	KPN_03103	-	993	98.5
b2742	-	1140	KPN_03104	-	1137	79.8
b2743	-	627	KPN_03105	-	627	87.5
b2744	-	762	KPN_03106	-	753	90.8
b2745	-	1050	KPN_03107	-	1050	85.7
b2746	-	480	KPN_03108	-	480	98.7
b2747	-	711	KPN_03109	-	711	87.6
b2748	-	312	KPN_03110	-	318	91.4
b2749	-	324	KPN_03111	-	327	65.7
b2750	-	606	KPN_03112	-	606	92.5
b2751	-	1428	KPN_03113	-	1428	88.2
b2752	-	909	KPN_03114	-	909	97.4
b2753	+	1038	KPN_03116	+	1047	74.6
b2762	-	735	KPN_03117	-	735	94.7
b2763	-	1713	KPN_03118	-	1713	93.7
b2764	-	1800	KPN_03119	-	1800	90.3
b2765	+	366	KPN_03120	+	366	93.4
b2777	-	672	KPN_03121	-	678	91.9
b2779	-	1299	KPN_03123	-	1299	96.8
b2780	-	1638	KPN_03124	-	1638	95.2
b2781	-	792	KPN_03125	-	792	87.1
b2784	-	2235	KPN_03126	-	2238	94.5
b2785	-	1302	KPN_03127	-	1305	78.7
b2786	+	2757	KPN_03128	+	2751	81.4
b2787	-	1341	KPN_03130	-	1341	91
b2788	-	1341	KPN_03131	-	1308	92
b2789	-	1353	KPN_03132	-	1353	93.1
b2790	-	450	KPN_03133	-	444	76.5
b2791	-	783	KPN_03134	-	795	91.8
b2792	-	330	KPN_03135	-	330	63.6
b2793	-	546	KPN_03136	-	546	68
b2794	+	849	KPN_03137	+	846	84.4
b2795	+	1365	KPN_03138	+	1338	92.6
b2796	+	1290	KPN_03139	+	1290	92.8
b2797	+	1368	KPN_03140	+	1368	92.7
b2798	+	846	KPN_03149	+	756	82.9
b2799	-	1152	KPN_03150	-	1137	85.2
b2800	-	648	KPN_03151	-	648	90.7
b2801	+	1317	KPN_03152	+	1272	90.5
b2802	+	1776	KPN_03153	+	1776	92.6
b2803	+	1449	KPN_03154	+	1419	80.7
b2804	+	423	KPN_03155	+	423	92.1
b2805	+	732	KPN_03156	+	711	83.4
b2806	-	1101	KPN_03157	-	1101	91.8
b2807	-	396	KPN_03158	-	396	92.4
b2808	-	918	KPN_03159	-	918	96.7
b2809	-	228	KPN_03160	-	231	84
b2810	+	1206	KPN_03161	+	1206	83.3
b2811	+	444	KPN_03162	+	432	77.5
b2812	-	807	KPN_03163	-	822	92.5
b2813	-	1098	KPN_03164	-	1098	91.5
b1991	-	1080	KPN_03182	-	1056	77.7
b1993	-	546	KPN_03183	-	546	81.2
b2817	-	1254	KPN_03225	-	1254	92.1
b2818	+	1332	KPN_03226	+	1332	94.3
b2819	-	1827	KPN_03228	-	1845	71.7
b2820	-	3543	KPN_03229	-	3537	74.2
b2821	-	2889	KPN_03230	-	2886	82.6
b2822	-	3369	KPN_03231	-	3330	78.2
b2823	-	324	KPN_03232	-	324	54.2
b2825	-	564	KPN_03234	-	558	53.5
b2827	-	795	KPN_03236	-	795	94.3
b2828	-	876	KPN_03237	-	876	86.9
b2829	-	2247	KPN_03238	-	2247	89.3
b2830	-	531	KPN_03239	-	531	94.3
b2831	+	690	KPN_03240	+	696	84.4
b2832	+	714	KPN_03241	+	714	94.1
b2833	+	219	KPN_03242	+	219	88.9
b2834	+	1041	KPN_03243	+	1041	90.8
b2835	-	1194	KPN_03244	-	1194	81.8
b2836	-	2160	KPN_03245	-	2160	84.8
b2837	+	1032	KPN_03246	+	1017	89.8
b2838	-	1263	KPN_03252	-	1263	87.1
b2839	+	936	KPN_03253	+	927	84.7
b2840	-	693	KPN_03254	-	714	80.9
b2841	-	1419	KPN_03264	-	1362	95.6
b2842	-	762	KPN_03265	-	762	92.9
b2844	-	1182	KPN_03268	-	1164	85.4
b2845	+	1230	KPN_03271	+	1230	79.2
b1406	+	861	KPN_03272	+	879	68.1
b4312	+	603	KPN_03285	+	606	83
b4313	+	597	KPN_03286	+	567	82.3
b4314	+	549	KPN_03287	+	549	81.3
b4315	+	540	KPN_03288	+	528	73.8
b4316	+	726	KPN_03289	+	687	83
b4317	+	2637	KPN_03290	+	2613	77.6
b4318	+	531	KPN_03291	+	531	68.8
b4319	+	504	KPN_03292	+	501	74.3
b4320	+	903	KPN_03293	+	906	84.3
b4127	+	273	KPN_03295	-	273	85.6
b4126	+	231	KPN_03296	-	270	86.8
b4082	-	1032	KPN_03297	+	1026	61.9
b1810	+	360	KPN_03300	-	300	68.7
b2865	-	756	KPN_03316	-	714	77.8
b2889	+	549	KPN_03317	+	555	70.2
b2890	-	1518	KPN_03318	-	1518	94.9
b2891	-	1099	KPN_03319	-	963	96.3
b2892	-	1734	KPN_03320	-	1734	88.7
b2893	-	711	KPN_03321	-	714	77.1
b2894	-	897	KPN_03322	-	897	90.9
b2895	+	522	KPN_03323	+	522	94.8
b2896	-	408	KPN_03324	-	411	72.6
b2897	-	267	KPN_03325	-	267	88.6
b2898	+	981	KPN_03326	+	990	82.2
b2899	-	660	KPN_03327	-	660	91.3
b2900	-	312	KPN_03328	-	312	84.5
b2901	+	1440	KPN_03330	+	1434	93.9
b2902	-	744	KPN_03338	-	744	81
b2903	-	2874	KPN_03339	-	2874	91.7
b2904	-	390	KPN_03340	-	390	87.6
b2905	-	1095	KPN_03341	-	1095	87.6
b2906	-	1203	KPN_03342	-	1203	86
b2907	-	1179	KPN_03343	-	1179	76
b2908	-	1326	KPN_03344	-	1317	85.6
b2909	-	579	KPN_03345	-	579	87.5
b2910	+	330	KPN_03346	+	330	90.8
b2912	+	549	KPN_03347	+	597	80.7
b2913	-	1233	KPN_03348	-	1233	92
b2914	-	660	KPN_03349	-	660	95.9
b2916	+	894	KPN_03350	+	894	96.3
b2922	-	741	KPN_03351	-	768	86.1
b2923	-	636	KPN_03352	-	636	88.6
b2924	-	861	KPN_03353	-	858	86.2
b2925	-	1080	KPN_03354	-	1080	95
b2926	-	1164	KPN_03355	-	1149	95.8
b2927	-	1020	KPN_03356	-	1029	92.3
b2935	-	1992	KPN_03357	-	1995	95.3
b2936	+	759	KPN_03358	+	696	90
b2937	-	921	KPN_03373	-	921	98.7
b2938	-	1977	KPN_03374	-	1977	95.1
b2942	+	1155	KPN_03375	+	1155	97.7
b2943	+	1395	KPN_03376	+	1395	93.1
b2944	+	498	KPN_03377	+	501	81.8
b2945	+	708	KPN_03378	+	708	86
b2946	+	732	KPN_03379	+	732	86.8
b2947	+	951	KPN_03380	+	951	90.5
b2948	+	564	KPN_03381	+	564	88.8
b2949	+	417	KPN_03382	+	417	84.8
b2950	-	981	KPN_03384	-	981	71.2
b2951	+	705	KPN_03385	+	702	86.7
b2952	+	567	KPN_03386	+	567	87.2
b2953	+	291	KPN_03387	+	291	84
b2954	+	594	KPN_03388	+	594	89.8
b2955	+	1137	KPN_03389	+	1137	89.2
b2958	-	720	KPN_03390	-	720	82.8
b2959	-	327	KPN_03391	-	327	92.6
b2960	-	720	KPN_03392	-	720	88.7
b2961	+	1053	KPN_03393	+	1059	88.8
b2962	+	276	KPN_03394	+	276	91.2
b2963	+	1080	KPN_03395	+	1086	86.9
b2964	+	1257	KPN_03396	+	1254	87.4
b2965	-	2136	KPN_03397	-	2130	85
b2966	+	708	KPN_03398	+	681	77
b2988	-	1860	KPN_03416	-	1866	84.5
b2989	+	867	KPN_03419	+	867	83.3
b2998	-	288	KPN_03420	-	288	75.8
b3002	-	495	KPN_03422	-	495	89.6
b3005	-	426	KPN_03425	-	426	87.9
b3006	-	735	KPN_03426	-	717	83.7
b3008	+	1188	KPN_03428	+	1188	87.8
b3009	+	660	KPN_03429	+	660	90.4
b3010	-	957	KPN_03430	-	765	88.9
b3011	+	1164	KPN_03431	+	1164	88.9
b3012	+	828	KPN_03432	+	828	85.5
b4469	-	2220	KPN_03434	-	2091	94.7
b3017	-	1413	KPN_03435	-	1413	89.6
b3018	-	738	KPN_03436	-	663	87.7
b3019	-	2259	KPN_03437	-	2259	94.5
b3023	-	483	KPN_03438	-	870	55.8
b3024	-	393	KPN_03439	-	396	79.8
b3025	+	660	KPN_03440	+	660	83.9
b3026	+	1350	KPN_03441	+	888	72.2
b3028	+	582	KPN_03442	+	582	90.7
b3029	+	315	KPN_03443	+	315	87.5
b3030	-	1893	KPN_03444	-	1896	94.3
b3031	-	582	KPN_03445	-	576	83.2
b3032	-	828	KPN_03446	-	732	82.3
b3033	-	423	KPN_03447	-	423	92.8
b3034	-	630	KPN_03448	-	633	86.1
b3035	+	1482	KPN_03449	+	1479	83.7
b3037	+	576	KPN_03450	+	672	89.3
b3038	+	1161	KPN_03451	+	1161	90.2
b3039	-	816	KPN_03452	-	744	85
b3040	+	774	KPN_03453	+	753	84.1
b3041	-	654	KPN_03454	-	654	93.1
b3042	+	291	KPN_03455	+	273	89.9
b3052	-	1434	KPN_03456	-	1434	92.2
b3053	-	2841	KPN_03457	-	2838	83.3
b3054	-	1302	KPN_03458	-	1299	63.5
b3055	+	621	KPN_03459	+	621	83.5
b3056	+	1239	KPN_03460	+	1242	86.2
b3057	-	822	KPN_03461	-	822	89.4
b3058	-	369	KPN_03462	-	384	86.8
b3059	+	618	KPN_03463	+	618	88.8
b3064	-	1014	KPN_03471	-	1014	93.5
b3065	+	216	KPN_03472	+	216	100
b3066	+	1746	KPN_03473	+	1746	90.5
b3067	+	1842	KPN_03474	+	1842	95.9
b3068	-	507	KPN_03475	-	507	73.8
b2369	+	615	KPN_03480	+	615	66.7
b2375	-	636	KPN_03482	-	663	57.4
b1201	+	1920	KPN_03493	-	1848	75.2
b1200	-	1071	KPN_03495	+	1071	88.2
b1199	-	633	KPN_03496	+	633	83.3
b1198	-	1419	KPN_03497	+	1422	65.3
b3070	-	765	KPN_03499	-	777	69.6
b3071	+	624	KPN_03500	+	555	63.7
b3073	+	1380	KPN_03501	+	1290	94.4
b1518	+	291	KPN_03502	-	297	66.7
b1517	+	876	KPN_03503	-	888	76.6
b1516	+	1023	KPN_03504	-	1002	83.3
b1515	+	993	KPN_03505	-	999	71
b1514	+	1029	KPN_03506	-	1035	64.1
b1513	+	1536	KPN_03507	-	1491	61.7
b1512	-	954	KPN_03508	+	972	65.7
b1511	-	1593	KPN_03509	+	1599	78
b3081	+	2019	KPN_03510	+	2022	83.3
b3084	-	1137	KPN_03511	-	1131	70.4
b3085	+	504	KPN_03514	+	501	81.2
b3087	+	1005	KPN_03515	+	990	80.2
b3088	+	966	KPN_03516	+	972	89
b3089	+	1245	KPN_03517	+	1248	87.7
b3090	-	552	KPN_03518	-	555	75.4
b3091	-	1488	KPN_03519	-	1488	87.9
b3092	-	1413	KPN_03520	-	1401	95.7
b3093	+	1419	KPN_03521	+	1302	93.5
b3094	+	777	KPN_03522	+	777	90.7
b3095	+	663	KPN_03523	+	663	92.3
b3096	+	384	KPN_03524	+	387	60.6
b3097	+	369	KPN_03525	+	369	68.9
b3098	+	306	KPN_03526	+	306	75.2
b3099	+	405	KPN_03527	+	399	76.9
b3100	+	300	KPN_03528	+	297	60.2
b3101	+	393	KPN_03529	+	393	94.6
b3102	+	987	KPN_03530	+	987	89
b3103	+	366	KPN_03531	+	369	84.7
b3105	-	897	KPN_03532	-	897	94
b3106	+	702	KPN_03533	+	702	80.7
b3124	-	1227	KPN_03536	-	1146	82.2
b3125	-	891	KPN_03537	-	891	97.6
b3126	-	771	KPN_03538	-	771	87.5
b3127	-	1335	KPN_03539	-	1332	86.9
b3128	+	1572	KPN_03540	+	1572	92.9
b2096	-	855	KPN_03543	+	855	64
b2095	-	1263	KPN_03547	+	1272	72.8
b2094	-	453	KPN_03548	+	468	59.1
b2093	-	285	KPN_03549	+	285	81.5
[truncated: 882 more rows]
