# Supplementary material for: Comparative Analysis of Regulatory Elements between Escherichia coli and Klebsiella pneumoniae by Genome-Wide Transcription Start Site Profiling
Source: PLoS Genet. 2012 Aug 9;8(8):e1002867. doi: 10.1371/journal.pgen.1002867 (PMC3415461; doi:10.1371/journal.pgen.1002867)
Supplement: Table S7 — Updated translation start sites in K. pneumoniae. (XLSX) [file pgen.1002867.s013.xlsx]

## Sheet: Translation start site update
The first column, "Chromosome" indicates chromosome ID of gene and associated TSS.
The next 2 columns, "TSS position" and "TSS read", indicate the genomic position and number of reads of TSS.
The next 3 columns, "Strand", "Gene name", and "Gene ID", indicate strand, name and id of updated gene of K. pneumoniae.
The next 3 columns, "Start position", "End position", and "Length", indicate genomic position and length of the gene by the original annotation.
The next 3 columns, "Start position", "End position", and "Length", indicate genomic position and length of the gene by the updated annotation.
The last column, "Length difference", indicates the length difference of ORF between the original annotation and the updated annotation.
						Original annotation			Updated annotation
Chromosome	TSS position	TSS read	Strand	Gene name	Gene ID	Start position	End position	Length	Start position	End position	Length	Length difference
NC_009648	209242	6	+	cdaR	KPN_00177	209206	210417	1212	209260	210417	1158	-54
NC_009648	279304	13	+	dinB	KPN_00247	279293	280381	1089	279326	280381	1056	-33
NC_009648	466077	42	+	rcnR	KPN_00424	466060	466404	345	466132	466404	273	-72
NC_009648	2393369	3	+	yniA	KPN_02185	2393357	2394256	900	2393384	2394256	873	-27
NC_009648	2533264	17	+	ycgB	KPN_02310	2533247	2534842	1596	2533310	2534842	1533	-63
NC_009648	2636607	14	-	uvrY	KPN_02412	2635906	2636613	708	2635906	2636562	657	-51
NC_009648	4160887	96	-	yhhX	KPN_03804	4159826	4160899	1074	4159826	4160863	1038	-36
NC_009648	4978182	5	+	ecnB	KPN_04547	4978171	4978362	192	4978216	4978362	147	-45
NC_009648	5025575	25	+	fklB	KPN_04600	5025554	5026234	681	5025614	5026234	621	-60
NC_009648	5193467	19	-	cusC	KPN_04739	5192052	5193545	1494	5192052	5193437	1386	-108
NC_009648	5227544	14	-	yjiN	KPN_04768	5226264	5227556	1293	5226264	5227544	1281	-12
